# Supplementary material for: Novel syntrophic bacteria in full-scale anaerobic digesters revealed by genome-centric metatranscriptomics
Source: ISME J. 2020 Jan 2;14(4):906–18. doi: 10.1038/s41396-019-0571-0 (PMC7082340; doi:10.1038/s41396-019-0571-0)
Supplement: Supplementary file 2 — Supplementary Data S1 [file 41396_2019_571_MOESM2_ESM.xlsx]

## Sheet: Metatranscriptomics
BioSample number in ENA	*Library-ID	Sequencing-ID	WWTP site	Sampling date	Reactor description	Innoculum description	Extraction protocol	Corresponding Experiment	Sequencing platform	Sequencing platform	Sequencing date
SAMEA5366153	LIB-LHMT-10	HQ180111-1	Fredericia	20160719	SCFA test, lab-scale,1 hour before substrate stimulation	inoculum originating from anaerobic digester RT1 at Fredericia, taken on 20160718	Total RNA extraction and rRNA depletion protocols	Before	Hiseq	Illumina	180111
SAMEA5366154	LIB-LHMT-11	HQ180111-2	Fredericia	20160719	SCFA test, lab-scale,1 hour before substrate stimulation			Before	Hiseq	Illumina	180111
SAMEA5366155	LIB-LHMT-12	HQ180111-3	Fredericia	20160719	SCFA test, lab-scale,1 hour before substrate stimulation			Before	Hiseq	Illumina	180111
SAMEA5366156	LIB-LHMT-13	HQ180111-4	Fredericia	20160719	SCFA test, lab-scale,1 hour after Acetate stimulation			Acetate	Hiseq	Illumina	180111
SAMEA5366157	LIB-LHMT-14	HQ180111-5	Fredericia	20160719	SCFA test, lab-scale,1 hour after Acetate stimulation			Acetate	Hiseq	Illumina	180111
SAMEA5366158	LIB-LHMT-15	HQ180111-6	Fredericia	20160719	SCFA test, lab-scale,1 hour after Acetate stimulation			Acetate	Hiseq	Illumina	180111
SAMEA5366159	LIB-LHMT-16	HQ180111-7	Fredericia	20160719	SCFA test, lab-scale,1 hour after Propionate stimulation			Propionate	Hiseq	Illumina	180111
SAMEA5366160	LIB-LHMT-17	HQ180111-8	Fredericia	20160719	SCFA test, lab-scale,1 hour after Propionate stimulation			Propionate	Hiseq	Illumina	180111
SAMEA5366161	LIB-LHMT-18	HQ180111-9	Fredericia	20160719	SCFA test, lab-scale,1 hour after Propionate stimulation			Propionate	Hiseq	Illumina	180111
SAMEA5366162	LIB-LHMT-19	HQ180111-10	Fredericia	20160719	SCFA test, lab-scale,1 hour after Butyrate stimulation			Butyrate	Hiseq	Illumina	180111
SAMEA5366163	LIB-LHMT-20	HQ180111-11	Fredericia	20160719	SCFA test, lab-scale,1 hour after Butyrate stimulation			Butyrate	Hiseq	Illumina	180111
SAMEA5366164	LIB-LHMT-21	HQ180111-12	Fredericia	20160719	SCFA test, lab-scale,1 hour after Butyrate stimulation			Butyrate	Hiseq	Illumina	180111
SAMEA5366165	LIB-LHMT-22	HQ180111-13	Fredericia	20160719	SCFA test, lab-scale,1 hour after Water stimulation			Control	Hiseq	Illumina	180111
SAMEA5366166	LIB-LHMT-23	HQ180111-14	Fredericia	20160719	SCFA test, lab-scale,1 hour after Water stimulation			Control	Hiseq	Illumina	180111
SAMEA5366167	LIB-LHMT-24	HQ180111-15	Fredericia	20160719	SCFA test, lab-scale,1 hour after Water stimulation			Control	Hiseq	Illumina	180111
SAMEA5366168	LIB-LHMT-25	HQ180115-1	Randers	20160714	SCFA test, lab-scale,1 hour before substrate stimulation	inoculum originating from anaerobic digester RT2 at Randers, taken on 20160713		Before	Hiseq	Illumina	180115
SAMEA5366169	LIB-LHMT-26	HQ180115-2	Randers	20160714	SCFA test, lab-scale,1 hour before substrate stimulation			Before	Hiseq	Illumina	180115
SAMEA5366170	LIB-LHMT-27	HQ180115-3	Randers	20160714	SCFA test, lab-scale,1 hour before substrate stimulation			Before	Hiseq	Illumina	180115
SAMEA5366171	LIB-LHMT-28	HQ180115-4	Randers	20160714	SCFA test, lab-scale,1 hour after Acetate stimulation			Acetate	Hiseq	Illumina	180115
SAMEA5366172	LIB-LHMT-29	HQ180115-5	Randers	20160714	SCFA test, lab-scale,1 hour after Acetate stimulation			Acetate	Hiseq	Illumina	180115
SAMEA5366173	LIB-LHMT-30	HQ180115-6	Randers	20160714	SCFA test, lab-scale,1 hour after Acetate stimulation			Acetate	Hiseq	Illumina	180115
SAMEA5366174	LIB-LHMT-31	HQ180115-7	Randers	20160714	SCFA test, lab-scale,1 hour after Propionate stimulation			Propionate	Hiseq	Illumina	180115
SAMEA5366175	LIB-LHMT-32	HQ180115-8	Randers	20160714	SCFA test, lab-scale,1 hour after Propionate stimulation			Propionate	Hiseq	Illumina	180115
SAMEA5366176	LIB-LHMT-33	HQ180115-9	Randers	20160714	SCFA test, lab-scale,1 hour after Propionate stimulation			Propionate	Hiseq	Illumina	180115
SAMEA5366177	LIB-LHMT-34	HQ180115-10	Randers	20160714	SCFA test, lab-scale,1 hour after Butyrate stimulation			Butyrate	Hiseq	Illumina	180115
SAMEA5366178	LIB-LHMT-35	HQ180115-11	Randers	20160714	SCFA test, lab-scale,1 hour after Butyrate stimulation			Butyrate	Hiseq	Illumina	180115
SAMEA5366179	LIB-LHMT-36	HQ180115-12	Randers	20160714	SCFA test, lab-scale,1 hour after Butyrate stimulation			Butyrate	Hiseq	Illumina	180115
SAMEA5366180	LIB-LHMT-37	HQ180115-13	Randers	20160714	SCFA test, lab-scale,1 hour after Water stimulation			Control	Hiseq	Illumina	180115
SAMEA5366181	LIB-LHMT-38	HQ180115-14	Randers	20160714	SCFA test, lab-scale,1 hour after Water stimulation			Control	Hiseq	Illumina	180115
SAMEA5366182	LIB-LHMT-39	HQ180115-15	Randers	20160714	SCFA test, lab-scale,1 hour after Water stimulation			Control	Hiseq	Illumina	180115
Note:	*The cDNA libraries were prepared in triplicate, by using triplicate samples taken from the same reactor at the same time point
	LIB-LHMT-40	HQ180115-16	Randers	2016, Mar.	Full-scale		RNA protocol 1	sludge	Hiseq	Illumina	180115
	LIB-LHMT-41	HQ180115-17	Randers	2016, Mar.	Full-scale			sludge	Hiseq	Illumina	180115
	LIB-LHMT-42	HQ180115-18	Randers	2016, Mar.	Full-scale			sludge	Hiseq	Illumina	180115
	MT-HLP-4	TruPE-191	Randers	2016, Mar.	Glucose test, lab-scale, 1 hour after glucose stimulation			Glucose	Hiseq	Illumina	161217
	MT-HLP-5	TruPE-192	Randers	2016, Mar.	Glucose test, lab-scale, 1 hour after glucose stimulation			Glucose	Hiseq	Illumina	161217
	MT-HLP-6	TruPE-193	Randers	2016, Mar.	Glucose test, lab-scale, 1 hour after glucose stimulation			Glucose	Hiseq	Illumina	161217
	MT-HLP-7	TruPE-194	Randers	2016, Mar.	Glucose test, lab-scale, 1 hour before glucose stimulation			none	Hiseq	Illumina	161217
	MT-HLP-8	TruPE-195	Randers	2016, Mar.	Glucose test, lab-scale, 1 hour before glucose stimulation			none	Hiseq	Illumina	161217
	MT-HLP-9	TruPE-196	Randers	2016, Mar.	Glucose test, lab-scale, 1 hour before glucose stimulation			none	Hiseq	Illumina	161217
			Randers	2016, May	Full-scale				MinION	Nanopore
			Fredericia	2017. Feb.	Full-scale				MinION	Nanopore

## Sheet: Metagenomics
BioSample number in ENA	Sample ID	*Library-ID	Sequencing-ID	WWTP site	Sludge type	Sampling date	Reactor description	DNA extraction protocol	Sequencing platform	Sequencing platform	Sequencing date
SAMEA5366183	F1	MG3	HQ171006-3	Fredericia	AD_Sludge	20160719	SCFA test, lab-scale, after incubation for 1 day, originating from RT1	DNA protocol 1	Hiseq	Illumina	171016
SAMEA5366184	F2	MG6	HQ171006-6	Fredericia	AD_Sludge	20160512	Full-scale, RT1	DNA protocol 1	Hiseq	Illumina
SAMEA5366185	F1	MG9	HQ171006-9	Fredericia	AD_Sludge	20160719	SCFA test, lab-scale, after incubation for 1 day, originating from RT1	DNA protocol 2	Hiseq	Illumina
SAMEA5366186	F2	MG12	HQ171006-12	Fredericia	AD_Sludge	20160512	Full-scale, RT1	DNA protocol 2	Hiseq	Illumina
SAMEA5366187	R1	MG1	HQ171006-1	Randers	AD_Sludge	20160714	SCFA test, lab-scale, after incubation for 1 day, originating from RT2	DNA protocol 1	Hiseq	Illumina	171016
SAMEA5366188	R2	MG4	HQ171006-4	Randers	AD_Sludge	20160512	Full-scale, RT2	DNA protocol 1	Hiseq	Illumina
SAMEA5366189	R1	MG7	HQ171006-7	Randers	AD_Sludge	20160714	SCFA test, lab-scale, after incubation for 1 day, originating from RT2	DNA protocol 2	Hiseq	Illumina
SAMEA5366190	R2	MG10	HQ171006-10	Randers	AD_Sludge	20160512	Full-scale, RT2	DNA protocol 2	Hiseq	Illumina
SAMEA104284477	R3	MG383	NexPE-383	Randers	AD_Sludge	20160113	Full-scale, RT2	DNA protocol 2	Myseq	Illumina	161101
SAMEA104284478	R4	MG384	NexPE-384	Randers	AD_Sludge	20160321	Full-scale, RT2	DNA protocol 2	Myseq	Illumina	161101
SAMEA104284475, SAMEA104284476	R5	*MG363	NexPE-363	Randers	AD_Sludge	20160323	Lab-scale, spiked with 1 mM glucose once, after incubation for 2 days, originating from RT2	DNA protocol 2	Hiseq	Illumina	160919
SAMEA104284473, SAMEA104284474	R2	*MG362	NexPE-362	Randers	AD_Sludge	20160512	Full-scale, RT2	DNA protocol 2	Hiseq	Illumina	160919
Note:		*The DNA libraries were sequenced in two lanes, producing two raw sequence datasets which were submitted individually. Therefore, there are two biosample numbers for each library ID when the raw datasets were submitted to ENA.

## Sheet: Amplicon Sequencing
BioSample number in ENA	SeqID	Sample_type	Date	Year	Temperature	Plant	Reactor	Incubation-time_hr
SAMEA5766156	MQ180416-57	full_scale	20160302	2016	Thermophilic	Bjergmarken	1	NA
SAMEA5766157	MQ180416-58	full_scale	20160303	2016	Thermophilic	Bjergmarken	2	NA
SAMEA5766158	MQ180416-59	full_scale	20160304	2016	Mesophilic	Ejby moelle	1	NA
SAMEA5766159	MQ180416-60	full_scale	20160305	2016	THP	Fredericia	1	NA
SAMEA5766160	MQ180416-61	full_scale	20160306	2016	THP	Fredericia	2	NA
SAMEA5766161	MQ180416-62	full_scale	20160307	2016	Mesophilic	Randers	1	NA
SAMEA5766162	MQ180416-63	full_scale	20160308	2016	Mesophilic	Randers	2	NA
SAMEA5766163	MQ180416-64	full_scale	20160309	2016	Mesophilic	Slagelse	1	NA
SAMEA5766164	MQ180416-65	full_scale	20160310	2016	Mesophilic	Slagelse	2	NA
SAMEA5766165	MQ180416-66	full_scale	20160311	2016	Mesophilic	Soeholt	1	NA
SAMEA5766166	MQ180416-67	full_scale	20160312	2016	Mesophilic	Viborg	1	NA
SAMEA5766167	MQ180416-68	full_scale	20160313	2016	Mesophilic	Viborg	2	NA
SAMEA5766168	MQ180416-69	full_scale	20160314	2016	Mesophilic	Aaby	1	NA
SAMEA5766169	MQ180416-70	full_scale	20160315	2016	Thermophilic	Aalborg W	1	NA
SAMEA5766170	MQ180416-71	full_scale	20160316	2016	Thermophilic	Aalborg W	2	NA
SAMEA5766171	MQ180416-72	full_scale	20160317	2016	Thermophilic	Aalborg E	2	NA
SAMEA5766172	MQ180416-73	full_scale	20160318	2016	Mesophilic	Esbjerg W	1	NA
SAMEA5766173	MQ180416-74	full_scale	20160319	2016	Mesophilic	Esbjerg W	2	NA
SAMEA5766174	MQ180416-75	full_scale	20160320	2016	Mesophilic	Damhusaaen	1	NA
SAMEA5766175	MQ180416-76	full_scale	20160321	2016	Mesophilic	Damhusaaen	2	NA
SAMEA5766176	MQ180416-77	full_scale	20160322	2016	Mesophilic	Damhusaaen	3	NA
SAMEA5766177	MQ180416-78	full_scale	20160323	2016	Mesophilic	Damhusaaen	4	NA
SAMEA5766178	MQ180416-79	full_scale	20160324	2016	Mesophilic	Fornaes	1	NA
SAMEA5766179	MQ180416-80	full_scale	20160325	2016	Mesophilic	Mariagerfjord	1	NA
SAMEA5766180	MQ180416-81	full_scale	20160326	2016	Mesophilic	Hjoering	1	NA
SAMEA5766181	MQ180416-82	full_scale	20160327	2016	THP	Naestved	1	NA
SAMEA5766182	MQ180416-83	full_scale	20160328	2016	Mesophilic	Avedoere	1	NA
SAMEA5766183	MQ180416-84	full_scale	20160329	2016	Mesophilic	Avedoere	2	NA
SAMEA5766184	MQ180416-85	full_scale	20160511	2016	Thermophilic	Bjergmarken	1	NA
SAMEA5766185	MQ180416-86	full_scale	20160511	2016	Thermophilic	Bjergmarken	2	NA
SAMEA5766186	MQ180416-87	full_scale	20160511	2016	Mesophilic	Ejby moelle	1	NA
SAMEA5766187	MQ180416-88	full_scale	20160511	2016	THP	Fredericia	1	NA
SAMEA5766188	MQ180416-89	full_scale	20160511	2016	THP	Fredericia	2	NA
SAMEA5766189	MQ180416-90	full_scale	20160511	2016	Mesophilic	Randers	1	NA
SAMEA5766190	MQ180416-91	full_scale	20160511	2016	Mesophilic	Randers	2	NA
SAMEA5766191	MQ180416-92	full_scale	20160511	2016	Mesophilic	Slagelse	1	NA
SAMEA5766192	MQ180416-93	full_scale	20160511	2016	Mesophilic	Slagelse	2	NA
SAMEA5766193	MQ180416-94	full_scale	20160511	2016	Mesophilic	Soeholt	1	NA
SAMEA5766194	MQ180416-95	full_scale	20160511	2016	Mesophilic	Viborg	1	NA
SAMEA5766195	MQ180416-96	full_scale	20160511	2016	Mesophilic	Viborg	2	NA
SAMEA5766196	MQ180416-97	full_scale	20160511	2016	Mesophilic	Aaby	1	NA
SAMEA5766197	MQ180416-98	full_scale	20160511	2016	Thermophilic	Aalborg W	1	NA
SAMEA5766198	MQ180416-99	full_scale	20160511	2016	Thermophilic	Aalborg W	2	NA
SAMEA5766199	MQ180416-100	full_scale	20160511	2016	Thermophilic	Aalborg E	1	NA
SAMEA5766200	MQ180416-101	full_scale	20160511	2016	Thermophilic	Aalborg E	2	NA
SAMEA5766201	MQ180416-102	full_scale	20160511	2016	Mesophilic	Esbjerg W	1	NA
SAMEA5766202	MQ180416-103	full_scale	20160511	2016	Mesophilic	Esbjerg W	2	NA
SAMEA5766203	MQ180416-104	full_scale	20160511	2016	THP	Naestved	1	NA
SAMEA5766204	MQ180416-105	full_scale	20160831	2016	Thermophilic	Bjergmarken	1	NA
SAMEA5766205	MQ180416-106	full_scale	20160831	2016	Thermophilic	Bjergmarken	2	NA
SAMEA5766206	MQ180416-107	full_scale	20160831	2016	Mesophilic	Ejby moelle	1	NA
SAMEA5766207	MQ180416-108	full_scale	20160831	2016	THP	Fredericia	1	NA
SAMEA5766208	MQ180416-109	full_scale	20160831	2016	THP	Fredericia	2	NA
SAMEA5766209	MQ180416-110	full_scale	20160831	2016	Mesophilic	Randers	1	NA
SAMEA5766210	MQ180416-111	full_scale	20160831	2016	Mesophilic	Randers	2	NA
SAMEA5766211	MQ180416-112	full_scale	20160831	2016	Mesophilic	Slagelse	1	NA
SAMEA5766212	MQ180416-113	full_scale	20160831	2016	Mesophilic	Slagelse	2	NA
SAMEA5766213	MQ180416-114	full_scale	20160831	2016	Mesophilic	Soeholt	1	NA
SAMEA5766214	MQ180416-115	full_scale	20160831	2016	Mesophilic	Viborg	1	NA
SAMEA5766215	MQ180416-116	full_scale	20160831	2016	Mesophilic	Viborg	2	NA
SAMEA5766216	MQ180416-117	full_scale	20160831	2016	Mesophilic	Aaby	1	NA
SAMEA5766217	MQ180416-118	full_scale	20160831	2016	Thermophilic	Aalborg W	1	NA
SAMEA5766218	MQ180416-119	full_scale	20160831	2016	Thermophilic	Aalborg W	2	NA
SAMEA5766219	MQ180416-120	full_scale	20160831	2016	Mesophilic	Aalborg E	1	NA
SAMEA5766220	MQ180416-121	full_scale	20160831	2016	Mesophilic	Aalborg E	2	NA
SAMEA5766221	MQ180416-122	full_scale	20160831	2016	Mesophilic	Esbjerg W	1	NA
SAMEA5766222	MQ180416-123	full_scale	20160831	2016	Mesophilic	Esbjerg W	2	NA
SAMEA5766223	MQ180416-124	full_scale	20160831	2016	Mesophilic	Egaa	1	NA
SAMEA5766224	MQ180416-125	full_scale	20160831	2016	Mesophilic	Damhusaaen	1	NA
SAMEA5766225	MQ180416-126	full_scale	20160831	2016	Mesophilic	Damhusaaen	2	NA
SAMEA5766226	MQ180416-127	full_scale	20160831	2016	Mesophilic	Damhusaaen	3	NA
SAMEA5766227	MQ180416-128	full_scale	20160831	2016	Mesophilic	Damhusaaen	4	NA
SAMEA5766228	MQ180416-129	full_scale	20160831	2016	Mesophilic	Fornaes	1	NA
SAMEA5766229	MQ180416-130	full_scale	20160831	2016	Mesophilic	Mariagerfjord	1	NA
SAMEA5766230	MQ180416-131	full_scale	20160831	2016	Mesophilic	Hjoering	1	NA
SAMEA5766231	MQ180416-132	full_scale	20160831	2016	THP	Naestved	1	NA
SAMEA5766232	MQ180416-133	full_scale	20160831	2016	Mesophilic	Avedoere	1	NA
SAMEA5766233	MQ180416-134	full_scale	20160831	2016	Mesophilic	Avedoere	2	NA
SAMEA5766234	MQ180416-135	full_scale	20161026	2016	Thermophilic	Bjergmarken	1	NA
SAMEA5766235	MQ180416-136	full_scale	20161026	2016	Thermophilic	Bjergmarken	2	NA
SAMEA5766236	MQ180416-137	full_scale	20161026	2016	Mesophilic	Ejby moelle	1	NA
SAMEA5766237	MQ180416-138	full_scale	20161026	2016	THP	Fredericia	1	NA
SAMEA5766238	MQ180416-139	full_scale	20161026	2016	THP	Fredericia	2	NA
SAMEA5766239	MQ180416-140	full_scale	20161026	2016	Mesophilic	Randers	1	NA
SAMEA5766240	MQ180416-141	full_scale	20161026	2016	Mesophilic	Randers	2	NA
SAMEA5766241	MQ180416-142	full_scale	20161026	2016	Mesophilic	Slagelse	1	NA
SAMEA5766242	MQ180416-143	full_scale	20161026	2016	Mesophilic	Slagelse	2	NA
SAMEA5766243	MQ180416-144	full_scale	20161026	2016	Mesophilic	Soeholt	1	NA
SAMEA5766244	MQ180416-145	full_scale	20161026	2016	Mesophilic	Viborg	1	NA
SAMEA5766245	MQ180416-146	full_scale	20161026	2016	Mesophilic	Viborg	2	NA
SAMEA5766246	MQ180416-147	full_scale	20161026	2016	Mesophilic	Aaby	1	NA
SAMEA5766247	MQ180416-148	full_scale	20161026	2016	Thermophilic	Aalborg W	1	NA
SAMEA5766248	MQ180416-149	full_scale	20161026	2016	Thermophilic	Aalborg W	2	NA
SAMEA5766249	MQ180416-150	full_scale	20161026	2016	Mesophilic	Aalborg E	1	NA
SAMEA5766250	MQ180416-151	full_scale	20161026	2016	Mesophilic	Aalborg E	2	NA
SAMEA5766251	MQ180416-152	full_scale	20161026	2016	Mesophilic	Esbjerg W	1	NA
SAMEA5766252	MQ180416-153	full_scale	20161026	2016	Mesophilic	Esbjerg W	2	NA
SAMEA5766253	MQ180416-154	full_scale	20161026	2016	Mesophilic	Egaa	1	NA
SAMEA5766254	MQ180416-155	full_scale	20161026	2016	Mesophilic	Damhusaaen	1	NA
SAMEA5766255	MQ180416-156	full_scale	20161026	2016	Mesophilic	Damhusaaen	2	NA
SAMEA5766256	MQ180416-157	full_scale	20161026	2016	Mesophilic	Damhusaaen	3	NA
SAMEA5766257	MQ180416-158	full_scale	20161026	2016	Mesophilic	Damhusaaen	4	NA
SAMEA5766258	MQ180416-159	full_scale	20161026	2016	THP	Naestved	1	NA
SAMEA5366464	16SAMP-12273	inoculum	20160713	2016	Mesophilic	Randers		0
SAMEA5366465	16SAMP-12274	inoculum	20160718	2016	THP	Fredericia		0
SAMEA5366476	16SAMP-12285	acetate	20160714	2016	Mesophilic	Randers		19
SAMEA5366477	16SAMP-12286	propionate	20160714	2016	Mesophilic	Randers		19
SAMEA5366478	16SAMP-12287	butyrate	20160714	2016	Mesophilic	Randers		19
SAMEA5366480	16SAMP-12289	control	20160714	2016	Mesophilic	Randers		19
SAMEA5366481	16SAMP-12290	acetate	20160715	2016	Mesophilic	Randers		43
SAMEA5366482	16SAMP-12291	propionate	20160715	2016	Mesophilic	Randers		43
SAMEA5366483	16SAMP-12292	butyrate	20160715	2016	Mesophilic	Randers		43
SAMEA5366485	16SAMP-12294	control	20160715	2016	Mesophilic	Randers		43
SAMEA5366486	16SAMP-12295	acetate	20160719	2016	THP	Fredericia		19
SAMEA5366487	16SAMP-12296	propionate	20160719	2016	THP	Fredericia		19
SAMEA5366488	16SAMP-12297	butyrate	20160719	2016	THP	Fredericia		19
SAMEA5366490	16SAMP-12299	control	20160719	2016	THP	Fredericia		19
SAMEA5366491	16SAMP-12300	acetate	20160720	2016	THP	Fredericia		43
SAMEA5366492	16SAMP-12301	propionate	20160720	2016	THP	Fredericia		43
SAMEA5366493	16SAMP-12302	butyrate	20160720	2016	THP	Fredericia		43
SAMEA5366495	16SAMP-12304	control	20160720	2016	THP	Fredericia		43
