# Supplementary material for: Novel syntrophic bacteria in full-scale anaerobic digesters revealed by genome-centric metatranscriptomics
Source: ISME J. 2020 Jan 2;14(4):906–18. doi: 10.1038/s41396-019-0571-0 (PMC7082340; doi:10.1038/s41396-019-0571-0)
Supplement: Supplementary file 3 — Supplementary Data S2 [file 41396_2019_571_MOESM3_ESM.xlsx]

## Sheet: 61 Unique Gene Families-KOs
Select.KO.number	Gene name	Enzyme name	EC number	Step	Metabolism	Substrate	Product
K01895	ACSS, acs	acetyl-CoA synthetase	6.2.1.1	1	Propionate	Propionate	Propionyl-CoA
K01908	prpE	propionyl-CoA synthetase	6.2.1.17	1	Propionate	Propionate	Propionyl-CoA
K01026	pct	propionate CoA-transferase	2.8.3.1	1	Propionate	Propionate	Propionyl-CoA
K01905	acdA	acetate---CoA ligase (ADP-forming) subunit alpha	6.2.1.13	1	Propionate	Propionate	Propionyl-CoA
K22224	acdB	acetate---CoA ligase (ADP-forming) subunit beta	6.2.1.13	1	Propionate	Propionate	Propionyl-CoA
K00925	ackA	acetate kinase	2.7.2.1	1	Propionate	Propionate	Propionyl-phosphate
K00932	tdcD	propionate kinase	2.7.2.15	1	Propionate	Propionate	Propionyl-phosphate
K19697	pduW	propionate kinase	2.7.2.15	1	Propionate	Propionate	Propionyl-phosphate
K00625	E2.3.1.8, pta	phosphate acetyltransferase	2.3.1.8	1	Propionate	Propionyl-phosphate	Propionyl-CoA
K13788	pta	phosphate acetyltransferase	2.3.1.8	1	Propionate	Propionyl-phosphate	Propionyl-CoA
K15024	K15024	putative phosphotransacetylase	2.3.1.8	1	Propionate	Propionyl-phosphate	Propionyl-CoA
K13923	pduL	phosphate propanoyltransferase	2.3.1.222	1	Propionate	Propionyl-phosphate	Propionyl-CoA
K22568	pccX	acetyl-CoA/propionyl-CoA carboxylase, PccX subunit	6.4.1.3	2	Propionate	Propionyl-CoA	(S)-2-Methyl-malonyl-CoA
K01964	K01964	acetyl-CoA/propionyl-CoA carboxylase	6.4.1.3	2	Propionate	Propionyl-CoA	(S)-2-Methyl-malonyl-CoA
K01965	PCCA, pccA	propionyl-CoA carboxylase alpha chain	6.4.1.3	2	Propionate	Propionyl-CoA	(S)-2-Methyl-malonyl-CoA
K01966	PCCB, pccB	propionyl-CoA carboxylase beta chain	6.4.1.3	2	Propionate	Propionyl-CoA	(S)-2-Methyl-malonyl-CoA
K15036	K15036	acetyl-CoA/propionyl-CoA carboxylase	6.4.1.3	2	Propionate	Propionyl-CoA	(S)-2-Methyl-malonyl-CoA
K15037	K15037	biotin carboxyl carrier protein	6.4.1.3	2	Propionate	Propionyl-CoA	(S)-2-Methyl-malonyl-CoA
K11263	bccA, pccA	acetyl-CoA/propionyl-CoA carboxylase, biotin carboxylase, biotin carboxyl carrier protein	6.4.1.3	2	Propionate	Propionyl-CoA	(S)-2-Methyl-malonyl-CoA
K18472	accD6	acetyl-CoA/propionyl-CoA carboxylase carboxyl transferase subunit	6.4.1.3	2	Propionate	Propionyl-CoA	(S)-2-Methyl-malonyl-CoA
K19312	pccB	acetyl-CoA/propionyl-CoA carboxylase carboxyl transferase subunit	6.4.1.3	2	Propionate	Propionyl-CoA	(S)-2-Methyl-malonyl-CoA
K03416	E2.1.3.1-5S	methylmalonyl-CoA carboxyltransferase 5S subunit	2.1.3.1	2	Propionate	Propionyl-CoA	(S)-2-Methyl-malonyl-CoA
K17489	E2.1.3.1-12S	methylmalonyl-CoA carboxyltransferase 12S subunit	2.1.3.1	2	Propionate	Propionyl-CoA	(S)-2-Methyl-malonyl-CoA
K17490	E2.1.3.1-1.3S	methylmalonyl-CoA carboxyltransferase 1.3S subunit	2.1.3.1	2	Propionate	Propionyl-CoA	(S)-2-Methyl-malonyl-CoA
K05606	MCEE, epi	methylmalonyl-CoA/ethylmalonyl-CoA epimerase	5.1.99.1	3	Propionate	(S)-2-Methyl-malonyl-CoA	(R)-Methyl-malonyl-CoA
K01847	MUT	methylmalonyl-CoA mutase	5.4.99.2	4	Propionate	(R)-Methyl-malonyl-CoA	Succinyl-CoA
K01849	E5.4.99.2B, mcmA2	methylmalonyl-CoA mutase, C-terminal domain	5.4.99.2	4	Propionate	(R)-Methyl-malonyl-CoA	Succinyl-CoA
K01848	E5.4.99.2A, mcmA1	methylmalonyl-CoA mutase, N-terminal domain	5.4.99.2	4	Propionate	(R)-Methyl-malonyl-CoA	Succinyl-CoA
K01899	LSC1	succinyl-CoA synthetase alpha subunit	6.2.1.4/5	5	Propionate	Succinyl-CoA	Succinate
K01900	LSC2	succinyl-CoA synthetase beta subunit	6.2.1.4/5	5	Propionate	Succinyl-CoA	Succinate
K01903	sucC	succinyl-CoA synthetase beta subunit	6.2.1.5	5	Propionate	Succinyl-CoA	Succinate
K01902	sucD	succinyl-CoA synthetase alpha subunit	6.2.1.5	5	Propionate	Succinyl-CoA	Succinate
K00929	buk	butyrate kinase	2.7.2.7	1	Butyrate	Butyrate	Butyryl-phosphate
K00634	ptb	phosphate butyryltransferase	2.3.1.19	1	Butyrate	Butyryl-phosphate	Butyryl-CoA
K01034	atoD	acetate CoA/acetoacetate CoA-transferase alpha subunit	2.8.3.8	1	Butyrate	Butyrate	Butyryl-CoA
K01035	atoA	acetate CoA/acetoacetate CoA-transferase beta subunit	2.8.3.8	1	Butyrate	Butyrate	Butyryl-CoA
K19709	ydiF	acetate CoA-transferase	2.8.3.8	1	Butyrate	Butyrate	Butyryl-CoA
K01896	ACSM	medium-chain acyl-CoA synthetase	6.2.1.2	1	Butyrate	Butyrate	Butyryl-CoA
K00248	ACADS, bcd	butyryl-CoA dehydrogenase	1.3.8.1	2	Butyrate	Butyryl-CoA	Crotonoyl-CoA
K01825	fadB	3-hydroxyacyl-CoA dehydrogenase / enoyl-CoA hydratase / 3-hydroxybutyryl-CoA e	4.2.1.17	3	Butyrate	Crotonoyl-CoA	(S)-3-Hydroxybutanoyl-CoA
K01782	fadJ	3-hydroxyacyl-CoA dehydrogenase / enoyl-CoA hydratase / 3-hydroxybutyryl-CoA e	4.2.1.17	3	Butyrate	Crotonoyl-CoA	(S)-3-Hydroxybutanoyl-CoA
K01692	paaF, echA	enoyl-CoA hydratase	4.2.1.17	3	Butyrate	Crotonoyl-CoA	(S)-3-Hydroxybutanoyl-CoA
K01715	crt	enoyl-CoA hydratase	4.2.1.17	3	Butyrate	Crotonoyl-CoA	(S)-3-Hydroxybutanoyl-CoA
K07515	HADHA	enoyl-CoA hydratase / long-chain 3-hydroxyacyl-CoA dehydrogenase	4.2.1.17	3	Butyrate	Crotonoyl-CoA	(S)-3-Hydroxybutanoyl-CoA
K07514	EHHADH	enoyl-CoA hydratase / 3-hydroxyacyl-CoA dehydrogenase / 3,2-trans-enoyl-CoA isomerase	4.2.1.17	3	Butyrate	Crotonoyl-CoA	(S)-3-Hydroxybutanoyl-CoA
K07511	ECHS1	enoyl-CoA hydratase	4.2.1.17	3	Butyrate	Crotonoyl-CoA	(S)-3-Hydroxybutanoyl-CoA
K17865	croR	3-hydroxybutyryl-CoA dehydratase	4.2.1.55	3	Butyrate	Crotonoyl-CoA	(R)-3-Hydroxybutanoyl-CoA
K00022	HADH	3-hydroxyacyl-CoA dehydrogenase	1.1.1.35	4	Butyrate	(S)-3-Hydroxybutanoyl-CoA	Acetoacetyl-CoA
K07516	fadN	3-hydroxyacyl-CoA dehydrogenase	1.1.1.35	4	Butyrate	(S)-3-Hydroxybutanoyl-CoA	Acetoacetyl-CoA
K01825	fadB	3-hydroxyacyl-CoA dehydrogenase / enoyl-CoA hydratase / 3-hydroxybutyryl-CoA e	1.1.1.35	4	Butyrate	(S)-3-Hydroxybutanoyl-CoA	Acetoacetyl-CoA
K01782	fadJ	3-hydroxyacyl-CoA dehydrogenase / enoyl-CoA hydratase / 3-hydroxybutyryl-CoA e	1.1.1.35	4	Butyrate	(S)-3-Hydroxybutanoyl-CoA	Acetoacetyl-CoA
K07514	EHHADH	enoyl-CoA hydratase / 3-hydroxyacyl-CoA dehydrogenase / 3,2-trans-enoyl-CoA isomerase	1.1.1.35	4	Butyrate	(S)-3-Hydroxybutanoyl-CoA	Acetoacetyl-CoA
K00074	paaH, hbd, fadB, mmgB	3-hydroxybutyryl-CoA dehydrogenase	1.1.1.157	4	Butyrate	(S)-3-Hydroxybutanoyl-CoA	Acetoacetyl-CoA
K00023	phbB	acetoacetyl-CoA reductase	1.1.1.36	4	Butyrate	(R)-3-Hydroxybutanoyl-CoA	Acetoacetyl-CoA
K00626	E2.3.1.9, atoB	acetyl-CoA C-acetyltransferase	2.3.1.9	5	Butyrate	Acetoacetyl-CoA	Acetyl-CoA
K01895	ACSS, acs	acetyl-CoA synthetase	6.2.1.1	1	Acetate	Acetate	Acetyl-CoA
K00925	ackA	acetate kinase	2.7.2.1	1	Acetate	Acetate	Acetyl-phosphate
K00625	E2.3.1.8, pta	phosphate acetyltransferase	2.3.1.8	1	Acetate	Acetyl-phosphate	Acetyl-CoA
K13788	pta	phosphate acetyltransferase	2.3.1.8	1	Acetate	Acetyl-phosphate	Acetyl-CoA
K15024	K15024	putative phosphotransacetylase	2.3.1.8	1	Acetate	Acetyl-phosphate	Acetyl-CoA
K14138	acsB	acetyl-CoA synthase	2.3.1.169	2	Acetate	Acetyl-CoA + a [Co(I) corrinoid Fe-S protein]	CO + CoA + a [methyl-Co(III) corrinoid Fe-S protein]
K15023	acsE	5-methyltetrahydrofolate corrinoid/iron sulfur protein methyltransferase	2.1.1.258	3	Acetate	A [methyl-Co(III) corrinoid Fe-S protein] + tetrahydrofolate (THF)	a [Co(I) corrinoid Fe-S protein] + 5-methyl-THF
K00297	metF, MTHFR	methylenetetrahydrofolate reductase (NADPH)	1.5.1.20	4	Acetate	5-methyl-THF	5,10-methylene-THF
K01491	folD	methylenetetrahydrofolate dehydrogenase (NADP+) / methenyltetrahydrofolate cyc	1.5.1.5	5	Acetate	5,10-methylene-THF	5,10-methenyl-THF
K01491	folD	methylenetetrahydrofolate dehydrogenase (NADP+) / methenyltetrahydrofolate cyc	3.5.4.9	6	Acetate	5,10-methenyl-THF	10-Formyl-THF
K01938	fhs	formate--tetrahydrofolate ligase	6.3.4.3	7	Acetate	10-Formyl-THF	Formate
K05299	fdhA	formate dehydrogenase (NADP+) alpha subunit	1.17.1.10	8	Acetate	Formate	CO2
K15022	fdhB	formate dehydrogenase (NADP+) beta subunit	1.17.1.10	8	Acetate	Formate	CO2
K00198	cooS, acsA	anaerobic carbon-monoxide dehydrogenase catalytic subunit	1.2.7.4	9	Acetate	CO	CO2
K00196	cooF	anaerobic carbon-monoxide dehydrogenase iron sulfur subunit	1.2.7.4	9	Acetate	CO	CO2
