# Supplementary material for: Novel syntrophic bacteria in full-scale anaerobic digesters revealed by genome-centric metatranscriptomics
Source: ISME J. 2020 Jan 2;14(4):906–18. doi: 10.1038/s41396-019-0571-0 (PMC7082340; doi:10.1038/s41396-019-0571-0)
Supplement: Supplementary file 4 — Supplementary Data S3 [file 41396_2019_571_MOESM4_ESM.xlsx]

## Sheet: Information-CheckM
MAG name	CDSs	Domain	Phylum	Class	Order	Family	Genus	Species	Completeness	Contamination	Strain heterogeneity	Genome size (bp)	# scaffolds	# contigs	GC	Coding density	# markers	GC std (scaffolds > 1kbp)	# marker sets	# ambiguous bases	N50 (scaffolds)	N50 (contigs)	Mean scaffold length (bp)	Mean contig length (bp)	Longest scaffold (bp)	Longest contig (bp)	Translation table	# predicted genes	# genomes	0	1	2	3	4	5+	Marker lineage
	predicted using prokka (v1.12)	using GTDB-Tk v0.1.3, based on release 86							using CheckM (v1.0.12)
F1	2243	d__Bacteria	p__Firmicutes_G	c__SHA-98	o__UBA4971	f__UBA4971	g__UBA4981	s__	77.11	20.42	63.64	2454387	214	216	50.5	88.09	176	1.37	102	141	16862	16862	11469	11362	139067	139067	11	2357	1324	35	110	30	1	0	0	p__Firmicutes (UID239)
F2	1648	d__Bacteria	p__Bacteroidota	c__Bacteroidia	o__Bacteroidales	f__WCHB1-69	g__UBA5266	s__	70.14	7.4	10.34	1879015	456	458	33.3	90.9	278	2.7	186	135	4129	4129	4120	4102	14230	14230	11	1961	434	70	181	26	1	0	0	k__Bacteria (UID2569)
F3	2475	d__Bacteria	p__Verrucomicrobiota	c__Kiritimatiellae	o__RFP12	f__UBA1067	g__	s__	74.28	1.08	50	3021044	571	572	60.4	90.89	230	2.19	148	20	5653	5653	5290	5281	19009	19009	11	2639	88	45	181	4	0	0	0	k__Bacteria (UID2982)
F4	1431	d__Bacteria	p__Firmicutes	c__Bacilli	o__ML615J-28	f__CAG-698	g__	s__	82	4.12	50	1567299	225	226	28.6	91.42	126	1.88	75	61	8372	8372	6965	6934	37773	37773	11	1587	3167	26	96	4	0	0	0	k__Bacteria (UID2328)
F5	2049	d__Bacteria	p__Firmicutes_G	c__DTU065	o__DTU065	f__DTU065	g__DTU065	s__GCA_001512545.1	94.12	1.01	0	2172089	96	96	48.8	88.36	176	1.7	102	2	33746	33746	22625	22625	121466	121466	11	2063	1324	7	167	2	0	0	0	p__Firmicutes (UID239)
F6	2198	d__Bacteria	p__Firmicutes_G	c__Limnochordia	o__DTU087	f__DTU087	g__	s__	92.47	7.18	25	2368207	345	345	49.7	89.81	213	1.21	118	4	8171	8171	6864	6864	34371	34371	11	2431	930	18	179	14	2	0	0	p__Firmicutes (UID241)
F7	1486	d__Bacteria	p__Firmicutes_A	c__Clostridia	o__Oscillospirales	f__	g__	s__	91.05	0	0	1577096	93	94	57.3	87.99	263	2.42	149	79	25876	24895	16958	16776	91241	91241	11	1493	172	16	247	0	0	0	0	o__Clostridiales (UID1212)
F8	2056	d__Bacteria	p__Bacteroidota	c__Bacteroidia	o__Bacteroidales	f__4484-276	g__	s__	94.62	0.54	0	2587968	87	95	37.6	89.23	278	1.35	186	566	44201	41085	29746	27235	174929	174929	11	2077	434	11	266	1	0	0	0	k__Bacteria (UID2569)
F9	2013	d__Bacteria	p__Firmicutes_E	c__DTU015	o__D8A-2	f__D2	g__DTU015	s__	88.45	0	0	2217118	112	116	48.3	87.96	175	1.2	101	169	35488	35400	19795	19111	174636	174636	11	2052	1324	16	159	0	0	0	0	p__Firmicutes (UID239)
F10	1343	d__Bacteria	p__Bacteroidota	c__Bacteroidia	o__Bacteroidales	f__ML635J-15	g__UBA5219	s__GCA_002412425.1	66.49	1.08	0	1578709	333	334	30.5	91.75	278	1.94	186	50	4945	4909	4740	4726	15834	15834	11	1585	434	91	184	3	0	0	0	k__Bacteria (UID2569)
F11	1527	d__Bacteria	p__Firmicutes_G	c__SHA-98	o__UBA4971	f__UBA4971	g__UBA2557	s__GCA_002340435.1	82.84	2.45	0	1646334	120	136	49.8	87.68	176	1.08	102	1205	20201	17411	13719	12096	109874	109874	11	1576	1324	20	153	3	0	0	0	p__Firmicutes (UID239)
F12	2955	d__Bacteria	p__Armatimonadota	c__UBA5377	o__UBA5377	f__UBA5352	g__UBA5352	s__	91.67	1.21	66.67	3675752	397	397	67.6	88.22	161	1.69	108	2	12249	12249	9258	9258	48087	48087	11	3141	924	10	148	3	0	0	0	k__Bacteria (UID1452)
F13	1311	d__Bacteria	p__Firmicutes_A	c__Mahellia	o__	f__	g__	s__	61.67	5.4	100	1297876	272	272	49.9	90.14	223	2.54	124	4	4849	4849	4771	4771	22594	22594	11	1482	387	88	115	20	0	0	0	c__Clostridia (UID1118)
F14	1508	d__Bacteria	p__Bacteroidota	c__Bacteroidia	o__Bacteroidales	f__UBA932	g__RC9	s__	88.57	0	0	1744826	47	47	46.9	92.97	316	1.48	210	0	63562	63562	37123	37123	211630	211630	11	1480	350	31	285	0	0	0	0	p__Bacteroidetes (UID2605)
F15	2194	d__Bacteria	p__Firmicutes_G	c__Limnochordia	o__DTU080	f__DTU080	g__DTU080	s__	65.18	3.61	25	2406597	530	530	57.2	90.88	176	1.24	102	0	4695	4695	4540	4540	17871	17871	11	2530	1324	67	101	8	0	0	0	p__Firmicutes (UID239)
F16	3225	d__Bacteria	p__Armatimonadota	c__UBA5377	o__UBA1398	f__UBA1398	g__UBA1398	s__	87.61	4.45	71.43	3809218	573	573	65.1	92.82	161	1.49	108	0	7682	7682	6647	6647	37815	37815	11	3470	924	19	135	7	0	0	0	k__Bacteria (UID1452)
F17	910	d__Bacteria	p__Firmicutes	c__Bacilli	o__RFN20	f__CAG-826	g__UBA1361	s__GCA_002306335.1	94.94	0	0	966759	69	73	36	91.52	149	1.71	89	404	22438	21766	14011	13237	53916	53906	11	913	174	27	122	0	0	0	0	k__Bacteria (UID2329)
F18	1559	d__Bacteria	p__Bacteroidota	c__Bacteroidia	o__Bacteroidales	f__Paludibacteraceae	g__	s__	96.59	1.34	66.67	1780964	88	89	40.5	92.59	278	2.34	186	23	31850	31850	20238	20010	104039	104039	11	1583	434	7	268	3	0	0	0	k__Bacteria (UID2569)
F19	935	d__Bacteria	p__Firmicutes	c__Bacilli	o__Acholeplasmatales	f__Acholeplasmataceae_A	g__UBA5453	s__GCA_002427375.1	100	0	0	999110	40	45	30.9	92.46	126	1.88	75	473	62701	52704	24977	22191	87548	85273	11	919	3167	0	126	0	0	0	0	k__Bacteria (UID2328)
F20	2066	d__Bacteria	p__Firmicutes_A	c__Clostridia	o__Tissierellales	f__Helcococcaceae	g__	s__	92.48	0.48	66.67	2273393	216	218	34.9	87.55	313	1.83	164	54	15873	15873	10524	10428	62868	62868	11	2177	128	15	295	3	0	0	0	o__Clostridiales (UID1125)
F21	2158	d__Bacteria	p__Firmicutes_B	c__Syntrophomonadia	o__Syntrophomonadales	f__Syntrophomonadaceae	g__DTU018	s__GCA_002305535.1	91.7	1.7	66.67	2307167	268	268	46.5	88.75	420	2.17	196	4	11540	11540	8608	8608	53847	53847	11	2336	35	34	380	6	0	0	0	c__Clostridia (UID1085)
F22	1347	d__Bacteria	p__Firmicutes_D	c__Dethiobacteria	o__DTU022	f__	g__	s__	72.95	1.26	80	1450840	244	244	52.7	88.42	213	2.73	118	0	6729	6729	5946	5946	17383	17383	11	1511	930	49	159	5	0	0	0	p__Firmicutes (UID241)
F23	845	d__Bacteria	p__Firmicutes	c__Bacilli	o__ML615J-28	f__CAG-313	g__	s__	70.67	4.25	35.71	903531	213	214	33.6	91.84	126	2.03	75	92	4335	4335	4241	4221	12816	12814	11	1008	3167	25	87	14	0	0	0	k__Bacteria (UID2328)
F24	2555	d__Bacteria	p__Firmicutes_A	c__Clostridia	o__UBA1212	f__UBA1257	g__	s__	89.84	0.7	0	2764675	166	170	40	92.64	250	1.29	143	349	24496	24496	16654	16260	75204	75204	11	2628	304	16	233	1	0	0	0	o__Clostridiales (UID1120)
F25	1942	d__Bacteria	p__Firmicutes_B	c__Peptococcia	o__DRI-13	f__	g__	s__	93.59	0.21	0	1967271	90	91	41.1	88.34	420	1.91	196	74	33082	33082	21858	21617	185456	185454	11	1942	35	28	390	2	0	0	0	c__Clostridia (UID1085)
F26	1398	d__Bacteria	p__Firmicutes_A	c__Clostridia	o__4C28d-15	f__DTU072	g__DTU072	s__	92.34	0.81	100	1717089	34	34	41.1	92.72	223	1.45	124	2	82124	82124	50502	50502	121963	121963	11	1378	387	11	211	1	0	0	0	c__Clostridia (UID1118)
F27	3623	d__Bacteria	p__Chloroflexota	c__Anaerolineae	o__UBA2200	f__	g__	s__	75.21	6.61	37.5	4100564	755	755	64.7	88.33	160	2.51	109	2	5881	5881	5431	5431	41987	41987	11	3950	924	39	113	8	0	0	0	k__Bacteria (UID1452)
F28	931	d__Bacteria	p__Firmicutes_A	c__Clostridia	o__Saccharofermentanales	f__DTU023	g__	s__	52.5	0.35	100	1073613	89	89	50.5	89.16	247	2.03	141	2	20270	20270	12063	12063	60864	60864	11	975	304	113	133	1	0	0	0	o__Clostridiales (UID1120)
F29	1658	d__Bacteria	p__Firmicutes_E	c__DTU015	o__D8A-2	f__D2	g__	s__	81.97	2.98	8.33	1759320	297	297	53.9	91.1	176	1.69	102	0	7204	7204	5923	5923	38721	38721	11	1856	1324	25	139	12	0	0	0	p__Firmicutes (UID239)
F30	1907	d__Bacteria	p__Firmicutes	c__Bacilli	o__ML615J-28	f__CAG-698	g__	s__	96	13.45	7.69	1981632	188	189	29	91.02	126	2.12	75	50	15809	15809	10540	10484	64634	64634	11	2004	3167	3	110	13	0	0	0	k__Bacteria (UID2328)
F31	1803	d__Bacteria	p__Firmicutes_E	c__DTU015	o__D8A-2	f__D2	g__	s__	83.82	0.98	100	1865720	73	74	54.8	91.66	176	1.37	102	16	52175	52175	25557	25212	180113	180113	11	1801	1324	20	155	1	0	0	0	p__Firmicutes (UID239)
F32	2557	d__Bacteria	p__Bacteroidota	c__Bacteroidia	o__Bacteroidales	f__Paludibacteraceae	g__Paludibacter	s__	89.25	3.13	11.11	3299680	376	376	39.6	90.95	278	2.26	186	0	12566	12566	8775	8775	42937	42937	11	2789	434	29	240	9	0	0	0	k__Bacteria (UID2569)
F33	1906	d__Bacteria	p__Firmicutes_A	c__Clostridia	o__Oscillospirales	f__CAG-272	g__DTU078	s__DTU078 sp1	94.46	0.67	0	2162300	41	41	53	88.29	263	2.82	149	6	115028	115028	52739	52738	224417	224417	11	1884	172	10	252	1	0	0	0	o__Clostridiales (UID1212)
F34	2340	d__Bacteria	p__Bacteroidota	c__Bacteroidia	o__Bacteroidales	f__Dysgonomonadaceae	g__UBA4179	s__	70.52	5.74	72.73	2903186	487	492	39.4	90.58	273	3.28	183	266	6756	6756	5961	5900	37144	37144	11	2691	433	74	188	11	0	0	0	k__Bacteria (UID2570)
F35	1577	d__Bacteria	p__Firmicutes_A	c__Clostridia	o__Tissierellales	f__Sedimentibacteraceae	g__Sedimentibacter	s__UBA8386	60.58	2.97	80	1734998	313	313	34.4	88.63	250	2.66	143	4	5991	5991	5543	5543	30509	30509	11	1845	304	99	146	5	0	0	0	o__Clostridiales (UID1120)
F36	1898	d__Bacteria	p__Firmicutes_D	c__UBA994	o__UBA994	f__UBA5500	g__	s__	91.53	1.27	0	1878720	116	118	52	90.37	213	1.5	118	195	24507	24507	16195	15919	74113	74113	11	1940	930	13	198	2	0	0	0	p__Firmicutes (UID241)
F37	2389	d__Bacteria	p__Firmicutes_D	c__Dethiobacteria	o__DTU022	f__DTU022	g__	s__	88.14	18.22	15.15	2549545	205	205	55.2	89.18	213	3.37	118	2	18206	18206	12436	12436	94164	94164	11	2470	930	15	169	27	2	0	0	p__Firmicutes (UID241)
F38	888	d__Bacteria	p__Firmicutes_E	c__DTU015	o__D8A-2	f__D2	g__UBA3951	s__GCA_002385465.1	55.24	4.99	80	878966	193	193	57.5	91.33	175	1.41	101	0	4789	4789	4554	4554	18668	18668	11	976	1324	68	92	15	0	0	0	p__Firmicutes (UID239)
F39	3101	d__Bacteria	p__Armatimonadota	c__UBA5829	o__UBA5829	f__UBA5829	g__	s__	71.41	3.05	10	3506464	702	702	56	89.2	161	1.51	108	0	5298	5298	4994	4994	19956	19956	11	3399	924	45	106	10	0	0	0	k__Bacteria (UID1452)
F40	1568	d__Bacteria	p__Firmicutes_D	c__Dethiobacteria	o__DTU022	f__DTU022	g__	s__	69.49	0.42	0	1658314	203	204	52.7	88.71	213	3.28	118	42	9701	9619	8169	8128	58516	58516	11	1665	930	50	162	1	0	0	0	p__Firmicutes (UID241)
F41	1042	d__Bacteria	p__Firmicutes_A	c__Clostridia	o__4C28d-15	f__	g__	s__	84.07	0.81	100	1079127	169	169	52.3	89.46	223	2.43	124	0	7099	7099	6385	6385	23625	23625	11	1137	387	32	190	1	0	0	0	c__Clostridia (UID1118)
F42	2364	d__Bacteria	p__Firmicutes_B	c__Syntrophomonadia	o__Syntrophomonadales	f__Syntrophomonadaceae	g__DTU018	s__UBA9860	91.69	2.27	62.5	2442907	197	197	45.4	88.6	420	1.79	196	12	21221	21221	12400	12400	81280	81280	11	2479	35	28	384	8	0	0	0	c__Clostridia (UID1085)
F43	3226	d__Bacteria	p__Spirochaetota	c__Spirochaetia	o__Treponematales	f__Treponemataceae	g__UBA11004	s__	53.71	20.74	0	3224080	1139	1141	45.7	89.61	141	9.24	87	196	2665	2664	2830	2825	8431	8431	11	3893	2993	62	57	17	5	0	0	k__Bacteria (UID2495)
F44	3808	d__Bacteria	p__Acidobacteriota	c__Acidobacteriae	o__Solibacterales	f__Solibacteraceae	g__	s__	75.11	2.68	75	4183900	713	713	66.4	93.87	184	1.81	114	2	6473	6473	5868	5868	27339	27339	11	4161	2258	42	138	4	0	0	0	k__Bacteria (UID3187)
F45	2025	d__Bacteria	p__Firmicutes_G	c__Limnochordia	o__DTU010	f__DTU010	g__DTU010	s__GCA_001512825.1	91.5	1.13	0	2031248	112	116	59.2	91.72	213	1.97	118	198	24414	24414	18136	17509	87675	87675	11	2027	930	14	196	3	0	0	0	p__Firmicutes (UID241)
F46	1998	d__Bacteria	p__Planctomycetota	c__Phycisphaerae	o__SG8-4	f__SG8-4	g__	s__	85.02	1.24	50	2205493	327	327	52.9	90.65	143	2.42	88	0	7795	7795	6744	6744	26799	26799	11	2090	2921	23	118	2	0	0	0	k__Bacteria (UID2565)
F47	1615	d__Bacteria	p__Firmicutes_A	c__Clostridia	o__4C28d-15	f__DTU072	g__	s__	70.4	2.45	12.5	2089331	261	263	31.9	88.75	223	1.99	124	159	9923	9923	8005	7943	47878	47878	11	1750	387	46	169	8	0	0	0	c__Clostridia (UID1118)
F48	1645	d__Bacteria	p__Firmicutes_A	c__Clostridia	o__Eubacteriales	f__Garciellaceae	g__	s__	75.86	12.07	0	1693074	251	251	32.6	88.28	104	2.42	58	0	7894	7894	6745	6745	44139	44139	11	1825	5449	50	44	10	0	0	0	k__Bacteria (UID203)
F49	1946	d__Bacteria	p__Planctomycetota	c__Phycisphaerae	o__UBA1845	f__	g__	s__	52.18	1.14	100	2187943	568	568	64.3	83.96	143	1.58	88	2	3725	3725	3852	3852	31752	31752	11	2130	2921	64	78	1	0	0	0	k__Bacteria (UID2565)
F50	2056	d__Bacteria	p__Caldatribacteriota	c__Caldatribacteriia	o__Caldatribacteriales	f__UBA8910	g__UBA8910	s__	93.22	1.69	100	2301017	261	261	38.3	85.4	105	2.43	59	6	12720	12720	8816	8816	55568	55568	11	2181	5443	15	89	1	0	0	0	k__Bacteria (UID209)
F51	1782	d__Bacteria	p__Firmicutes_D	c__Dethiobacteria	o__DTU022	f__	g__	s__	92.98	0.85	0	1922965	64	64	48.5	87.18	213	2.8	118	2	47644	47644	30046	30046	164246	164246	11	1775	930	11	198	4	0	0	0	p__Firmicutes (UID241)
F52	2078	d__Bacteria	p__Firmicutes_A	c__Clostridia	o__Tissierellales	f__Sedimentibacteraceae	g__Sedimentibacter	s__	99.07	0	0	2164000	83	85	39.5	89.72	250	1.85	143	170	55469	55467	26072	25456	401552	401550	11	2107	304	2	248	0	0	0	0	o__Clostridiales (UID1120)
F53	1078	d__Bacteria	p__Firmicutes	c__Bacilli	o__RF39	f__	g__	s__	88.76	1.69	50	1031568	93	93	28.6	90.39	149	2.18	89	6	18061	18061	11092	11092	44527	44527	11	1127	174	11	136	2	0	0	0	k__Bacteria (UID2329)
F54	2341	d__Bacteria	p__Firmicutes_A	c__Clostridia	o__Tissierellales	f__	g__	s__	80.17	21.22	18.75	2508381	435	435	33.9	90.91	104	2.01	58	6	6802	6802	5766	5766	34528	34528	11	2656	5449	15	45	42	2	0	0	k__Bacteria (UID203)
F55	2772	d__Bacteria	p__Firmicutes_G	c__SHA-98	o__UBA4971	f__UBA4971	g__UBA4971	s__	87.74	8.5	30.77	3066337	202	203	49.8	87.04	176	1.57	102	30	26404	26404	15179	15104	102174	102174	11	2882	1324	20	145	10	1	0	0	p__Firmicutes (UID239)
F56	2000	d__Bacteria	p__Firmicutes_G	c__Limnochordia	o__DTU010	f__DTU010	g__UBA3910	s__GCA_002391465.1	93.22	5.47	20	1988915	65	65	52.1	92.51	213	1.63	118	2	52971	52971	30598	30598	167119	167119	11	1994	930	10	188	15	0	0	0	p__Firmicutes (UID241)
F57	1740	d__Bacteria	p__Caldatribacteriota	c__Caldatribacteriia	o__Caldatribacteriales	f__Caldatribacteriaceae	g__UBA3950	s__GCA_002385475.1	98.31	0.15	100	1829523	231	231	41.9	88.86	105	2.18	59	6	10289	10289	7920	7919	30786	30786	11	1865	5443	1	103	1	0	0	0	k__Bacteria (UID209)
F58	1269	d__Bacteria	p__Firmicutes_A	c__Clostridia	o__4C28d-15	f__DTU072	g__	s__	51.54	0.03	100	1510342	313	313	35.3	90.25	223	2.03	124	7	5223	5223	4825	4825	19647	19647	11	1479	387	91	131	1	0	0	0	c__Clostridia (UID1118)
F59	1731	d__Bacteria	p__Firmicutes_E	c__DTU015	o__D8A-2	f__D2	g__UBA3907	s__GCA_002391545.1	88.24	2.45	0	1936613	174	174	45	89.32	176	1.79	102	2	18521	18521	11129	11129	73440	73440	11	1834	1324	14	159	3	0	0	0	p__Firmicutes (UID239)
F60	1231	d__Bacteria	p__Firmicutes	c__Bacilli	o__ML615J-28	f__CAG-698	g__UBA3946	s__GCA_002385755.1	97.33	2	50	1310151	141	163	48.1	91.82	126	3.37	75	1435	12317	11853	9291	8028	62180	30529	11	1311	3167	2	122	2	0	0	0	k__Bacteria (UID2328)
F61	737	d__Bacteria	p__Firmicutes_A	c__Clostridia	o__Eubacteriales	f__Garciellaceae	g__	s__	59.48	0	0	744087	29	29	37.8	89.44	104	2.32	58	0	38127	38127	25658	25658	78759	78759	11	740	5449	64	40	0	0	0	0	k__Bacteria (UID203)
F62	1843	d__Bacteria	p__Thermotogota	c__Thermotogae	o__Petrotogales	f__Petrotogaceae	g__Defluviitoga	s__Defluviitoga tunisiensis	84.94	0	0	1997925	206	210	30.9	89.57	103	1.8	58	181	13786	13595	9698	9513	130787	130787	11	1955	5443	17	86	0	0	0	0	k__Bacteria (UID209)
F63	1510	d__Bacteria	p__Firmicutes_G	c__Limnochordia	o__DTU010	f__DTU010	g__DTU010	s__DTU010 sp2	56.4	2.21	66.67	1508362	332	332	56.7	92.62	176	1.76	102	0	4627	4627	4543	4543	19749	19749	11	1706	1324	77	96	3	0	0	0	p__Firmicutes (UID239)
F64	2589	d__Bacteria	p__Desulfobacterota	c__Syntrophia	o__Syntrophales	f__Smithellaceae	g__UBA8904	s__	94.84	3.87	50	2808742	116	117	51	87.51	247	2.02	155	138	51381	51381	24213	24005	199234	199234	11	2601	83	8	233	6	0	0	0	c__Deltaproteobacteria (UID3216)
F65	2444	d__Bacteria	p__Firmicutes_G	c__Limnochordia	o__DTU010	f__DTU010	g__	s__	90.77	3.67	16.67	2452225	115	115	53	92.9	213	2.02	118	2	33649	33649	21323	21323	175854	175852	11	2464	930	20	187	6	0	0	0	p__Firmicutes (UID241)
F66	1514	d__Bacteria	p__Firmicutes_A	c__Clostridia	o__Oscillospirales	f__DTU089	g__DTU033	s__GCA_001513365.1	94.3	0.67	100	1604382	134	135	52.3	88.84	263	2.7	149	27	17060	17060	11973	11884	54304	54304	11	1542	172	10	252	1	0	0	0	o__Clostridiales (UID1212)
F67	2051	d__Bacteria	p__Bacteroidota	c__Bacteroidia	o__Bacteroidales	f__Dysgonomonadaceae	g__Petrimonas	s__Petrimonas mucosa	100	0	0	2421215	95	98	49.7	92.59	273	2.21	183	215	44149	44149	25486	24704	135318	133727	11	2053	433	0	273	0	0	0	0	k__Bacteria (UID2570)
F68	1796	d__Bacteria	p__Bacteroidota	c__Bacteroidia	o__Bacteroidales	f__Paludibacteraceae	g__	s__	98.39	0.27	0	2232534	64	67	33.1	86.21	278	1.53	186	95	55891	55876	34883	33319	176270	176270	11	1791	434	4	273	1	0	0	0	k__Bacteria (UID2569)
F69	2291	d__Bacteria	p__Bacteroidota	c__Bacteroidia	o__Bacteroidales	f__Dysgonomonadaceae	g__Fermentimonas	s__Fermentimonas caenicola	98.91	0.56	50	2679532	136	137	36.8	91.55	273	2.29	183	41	40546	40546	19702	19558	141455	141455	11	2351	433	2	269	2	0	0	0	k__Bacteria (UID2570)
F70	1945	d__Bacteria	p__Firmicutes_B	c__Desulfotomaculia	o__Desulfotomaculales	f__Pelotomaculaceae	g__DTU098	s__GCA_002305915.1	74.69	2.48	21.43	2008240	404	404	50	83.63	295	3.81	158	2	5371	5371	4970	4970	20712	20712	11	2177	100	80	201	14	0	0	0	p__Firmicutes (UID1022)
F71	1969	d__Bacteria	p__Firmicutes_D	c__Dethiobacteria	o__DTU022	f__DTU022	g__	s__	85.17	0	0	2132545	170	173	55.3	88.48	213	3.51	118	393	17298	17298	12544	12324	89832	89832	11	2013	930	19	194	0	0	0	0	p__Firmicutes (UID241)
F72	1779	d__Bacteria	p__Firmicutes_G	c__SHA-98	o__UBA4971	f__UBA4971	g__UBA4981	s__	75.35	1.96	100	1983012	252	271	49.9	87.58	176	1.33	102	735	10196	9418	7869	7314	40697	40697	11	1936	1324	59	115	2	0	0	0	p__Firmicutes (UID239)
F73	546	d__Bacteria	p__Patescibacteria	c__Dojkabacteria	o__SC72	f__SC72	g__UBA3081	s__	53.37	1.88	100	554931	115	115	33.9	91.51	104	1.59	58	0	5059	5059	4825	4825	13113	13113	11	616	5449	40	62	2	0	0	0	k__Bacteria (UID203)
F74	1585	d__Bacteria	p__Firmicutes_A	c__Clostridia	o__Peptostreptococcales	f__Anaerovoracaceae	g__UBA1426	s__	73.83	1.44	50	1667502	269	269	46.8	88.04	247	2.18	141	2	7398	7398	6198	6198	21289	21289	11	1699	304	48	195	4	0	0	0	o__Clostridiales (UID1120)
F75	1459	d__Bacteria	p__Firmicutes_B	c__Syntrophomonadia	o__Syntrophomonadales	f__Syntrophomonadaceae	g__DTU019	s__GCA_001512785.1	61.12	1.42	80	1473270	336	336	50.8	87.66	420	2.37	196	0	4547	4547	4384	4384	15810	15810	11	1640	35	162	253	5	0	0	0	c__Clostridia (UID1085)
F76	1594	d__Bacteria	p__Synergistota	c__Synergistia	o__Synergistales	f__Acetomicrobiaceae	g__Acetomicrobium	s__	91.53	0	0	1664776	174	175	44.9	91.02	105	2.06	59	43	11986	11986	9567	9512	113082	113080	11	1713	5443	5	100	0	0	0	0	k__Bacteria (UID209)
F77	1400	d__Bacteria	p__Firmicutes_A	c__Clostridia	o__Saccharofermentanales	f__DTU023	g__	s__	82.49	1.54	0	1603271	95	95	50.6	89.55	247	1.8	141	14	27836	27836	16876	16876	97905	97905	11	1419	304	39	204	4	0	0	0	o__Clostridiales (UID1120)
F78	1600	d__Bacteria	p__Bacteroidota	c__Bacteroidia	o__Bacteroidales	f__UBA932	g__Bact-11	s__GCA_002376715.1	86.64	1.93	77.78	1810674	66	66	44.9	94.01	316	1.3	210	8	54299	54297	27434	27434	214006	214006	11	1599	350	33	274	9	0	0	0	p__Bacteroidetes (UID2605)
F79	1287	d__Bacteria	p__Firmicutes_E	c__DTU015	o__D8A-2	f__D2	g__UBA3907	s__	71.17	0.49	100	1388174	131	137	47.3	89.35	176	1.03	102	401	15865	15190	10596	10129	65727	65727	11	1357	1324	65	110	1	0	0	0	p__Firmicutes (UID239)
F80	1780	d__Bacteria	p__Verrucomicrobiota	c__Kiritimatiellae	o__LD1-PB3	f__Lenti-01	g__Lenti-01	s__GCA_002304915.1	84.97	1.38	33.33	2014343	174	175	59.7	91.8	230	2.23	148	58	15776	15776	11576	11510	43962	43962	11	1819	88	31	196	3	0	0	0	k__Bacteria (UID2982)
F81	3031	d__Bacteria	p__Desulfobacterota	c__Desulfomonilia	o__UBA1062	f__UBA1062	g__UBA1062	s__GCA_001896555.1	95.7	1.29	0	3236662	168	170	57.8	87.47	247	1.93	155	127	31518	31315	19265	19038	108724	108722	11	3061	83	15	230	2	0	0	0	c__Deltaproteobacteria (UID3216)
F82	1742	d__Bacteria	p__Chloroflexota	c__Anaerolineae	o__Anaerolineales	f__Anaerolineaceae	g__Brevefilum	s__GCF_900184705.1	74.85	2	0	2019352	1	1	48.6	88.93	163	0	110	2	2019352	2019350	2019352	2019350	2019352	2019350	11	1709	924	59	101	3	0	0	0	k__Bacteria (UID1452)
F83	1578	d__Bacteria	p__Bacteroidota	c__Bacteroidia	o__Bacteroidales	f__UBA932	g__DMER64	s__	93.48	0.95	0	1760670	10	10	45.9	94.96	316	1.28	210	0	259739	259739	176067	176067	346528	346528	11	1542	350	16	297	3	0	0	0	p__Bacteroidetes (UID2605)
F84	1255	d__Bacteria	p__Firmicutes_G	c__SHA-98	o__DTUO25	f__DTU025	g__UBA10085	s__UBA10085	60.78	0.34	66.67	1384932	198	201	56	88.95	176	1.44	102	210	9179	9179	6994	6889	29625	29625	11	1358	1324	46	127	3	0	0	0	p__Firmicutes (UID239)
F85	2455	d__Bacteria	p__Bacteroidota	c__Bacteroidia	o__Bacteroidales	f__BBW3	g__	s__	96.19	1.43	0	3054053	61	61	44.2	89.46	316	2.25	210	0	94363	94363	50066	50066	166347	166347	11	2437	350	8	305	3	0	0	0	p__Bacteroidetes (UID2605)
F86	925	d__Bacteria	p__Firmicutes	c__Bacilli	o__Acholeplasmatales	f__Acholeplasmataceae	g__	s__	75.21	2	50	1024443	168	168	31.7	92.75	126	1.78	75	2	7306	7306	6097	6097	20202	20202	11	1028	3167	25	99	2	0	0	0	k__Bacteria (UID2328)
F87	1864	d__Bacteria	p__DTU030	c__DTU030	o__	f__	g__	s__	91.53	2.4	40	1920111	173	173	51.9	89.16	213	2.47	118	14	14677	14677	11098	11098	81416	81416	11	1960	930	17	191	5	0	0	0	p__Firmicutes (UID241)
F88	1730	d__Bacteria	p__Bacteroidota	c__Bacteroidia	o__Bacteroidales	f__DTU049	g__DTU049	s__GCA_001512885.1	95.95	2.14	20	2092408	125	134	29	87.34	316	1.3	210	582	22957	22957	16739	15610	77011	77009	11	1774	350	9	302	5	0	0	0	p__Bacteroidetes (UID2605)
F89	1446	d__Bacteria	p__Firmicutes_E	c__DTU015	o__D8A-2	f__D2	g__DTU015	s__	66.5	0.99	100	1563404	166	166	49	88.68	175	1.08	101	6	13967	13967	9418	9418	45524	45524	11	1545	1324	37	137	1	0	0	0	p__Firmicutes (UID239)
F90	1247	d__Bacteria	p__Bacteroidota	c__Bacteroidia	o__Bacteroidales	f__Dysgonomonadaceae	g__UBA4179	s__UBA4179 sp1	82.5	0.56	50	1432746	188	200	41.4	90.59	273	2.46	183	618	9119	8962	7620	7160	39233	39231	11	1372	433	42	229	2	0	0	0	k__Bacteria (UID2570)
F91	896	d__Bacteria	p__Firmicutes	c__Bacilli	o__RFN20	f__CAG-826	g__UBA1361	s__	77.63	0	0	954395	43	43	32.3	92.15	149	1.88	89	10	35081	35081	22195	22195	157674	157674	11	878	174	49	100	0	0	0	0	k__Bacteria (UID2329)
F92	1822	d__Archaea	p__Thermoplasmatota	c__Thermoplasmata_A	o__Methanomassiliicoccales	f__Methanomassiliicoccaceae	g__DTU008	s__GCA_001512965.1	95.16	1.21	100	1677943	165	165	59	89.01	187	1.95	124	0	13980	13980	10169	10169	54932	54932	11	1878	148	9	176	2	0	0	0	p__Euryarchaeota (UID3)
F93	1760	d__Archaea	p__Halobacterota	c__Methanomicrobia	o__Methanomicrobiales	f__Methanocullaceae	g__Methanoculleus	s__GCF_000304355.2	61.87	0.65	0	1668423	343	343	61.3	85.21	234	2.68	153	10	5241	5241	4864	4864	16420	16420	11	1921	90	85	148	1	0	0	0	p__Euryarchaeota (UID54)
F94	2296	d__Archaea	p__Halobacterota	c__Methanosarcinia	o__Methanotrichales	f__Methanotrichaceae	g__Methanothrix	s__	98.04	0.65	0	2367387	50	51	53.7	85.58	228	1.62	153	77	59708	59708	47347	46417	132715	132715	11	2288	95	3	224	1	0	0	0	p__Euryarchaeota (UID49)
F95	1734	d__Archaea	p__Halobacterota	c__Methanomicrobia	o__Methanomicrobiales	f__Methanocullaceae	g__Methanoculleus	s__	81.49	0.65	100	1654939	195	199	59.6	87.78	234	2.15	153	256	10772	10501	8486	8314	67677	67677	11	1811	90	37	196	1	0	0	0	p__Euryarchaeota (UID54)
R1	1986	d__Bacteria	p__Bacteroidota	c__Bacteroidia	o__Bacteroidales	f__vadinHA17	g__LD21	s__	50.84	11.38	10.87	2351908	570	570	40.2	90.71	316	2.19	210	4	3994	3994	4126	4126	21511	21511	11	2396	350	155	124	34	2	1	0	p__Bacteroidetes (UID2605)
R2	1913	d__Bacteria	p__Chloroflexota	c__Anaerolineae	o__UBA2200	f__UBA2200	g__UBA2200	s__	64.53	1.02	50	1992159	405	405	62.3	92.61	160	2.3	109	0	5338	5338	4918	4918	16939	16939	11	2077	924	52	106	2	0	0	0	k__Bacteria (UID1452)
R3	2243	d__Bacteria	p__Myxococcota	c__UBA9042	o__	f__	g__	s__	78.85	1.31	33.33	2839087	187	187	50.2	92.29	247	1.29	155	12	22158	22158	15182	15182	108443	108443	11	2306	83	42	202	3	0	0	0	c__Deltaproteobacteria (UID3216)
R4	2530	d__Bacteria	p__Bacteroidota	c__Bacteroidia	o__Bacteroidales	f__vadinHA17	g__LD21	s__	96.19	2.88	44.44	3014280	151	157	45.4	89.93	316	2.12	210	434	36254	35455	19962	19196	129735	127493	11	2586	350	9	300	6	1	0	0	p__Bacteroidetes (UID2605)
R5	613	d__Bacteria	p__Patescibacteria	c__Microgenomatia	o__UBA1400	f__Pacebacteraceae	g__	s__	61.1	1.52	0	605451	119	119	37.8	91.54	143	1.79	89	0	5588	5588	5087	5087	22977	22977	11	681	2993	44	92	7	0	0	0	k__Bacteria (UID2495)
R6	1788	d__Bacteria	p__Bacteroidota	c__Bacteroidia	o__Chitinophagales	f__Chitinophagaceae	g__Ferruginibacter	s__	76.43	1.08	100	2019996	411	411	38.3	91.42	302	1.42	203	2	5299	5299	4914	4914	18586	18586	11	2077	364	77	222	3	0	0	0	p__Bacteroidetes (UID2591)
R7	1325	d__Bacteria	p__Firmicutes_A	c__Clostridia	o__Oscillospirales	f__DTU089	g__UBA1447	s__	51.11	0.69	50	1515063	343	343	57.3	92.35	263	3.33	149	0	4620	4620	4417	4417	15734	15734	11	1497	172	119	142	2	0	0	0	o__Clostridiales (UID1212)
R8	3181	d__Bacteria	p__Actinobacteriota	c__Acidimicrobiia	o__Microtrichales	f__Microtrichaceae	g__Microthrix	s__	83.31	6.41	90	3337700	422	424	68.5	91.8	171	1.82	117	102	10194	10194	7909	7871	71984	71984	11	3349	901	34	129	7	1	0	0	k__Bacteria (UID1453)
R9	593	d__Bacteria	p__Patescibacteria	c__Paceibacteria	o__UBA9983	f__Vogelbacteraceae	g__	s__	81.32	0	0	577114	49	49	43.9	87.28	104	2.14	58	4	15664	15664	11777	11777	50680	50680	11	592	5449	12	92	0	0	0	0	k__Bacteria (UID203)
R10	2215	d__Bacteria	p__UBP3	c__UBA1439	o__UBA1439	f__UBA1439	g__UBA1439	s__	87.84	2.39	0	2405614	55	55	68.6	90.99	230	1.71	148	0	62874	62874	43738	43738	260988	260988	11	2192	88	22	203	5	0	0	0	k__Bacteria (UID2982)
R11	1753	d__Bacteria	p__Actinobacteriota	c__Thermoleophilia	o__Solirubrobacterales	f__70-9	g__67-14	s__	51.82	2.03	28.57	1729896	329	329	65.1	93.07	199	1.65	116	8	5614	5614	5258	5258	55870	55870	11	1881	732	88	104	7	0	0	0	p__Actinobacteria (UID1454)
R12	2919	d__Bacteria	p__Proteobacteria	c__Gammaproteobacteria	o__Betaproteobacteriales	f__Burkholderiaceae	g__Rhodoferax	s__	52.47	14.44	8.64	2853988	786	786	62.1	91.33	427	2.54	214	0	3526	3526	3631	3631	16590	16590	11	3277	193	188	182	45	12	0	0	o__Burkholderiales (UID4000)
R13	1461	d__Bacteria	p__Spirochaetota	c__Spirochaetia	o__Treponematales	f__UBA8932	g__UBA8932	s__	95.13	0	0	1618320	209	219	45.7	91.93	141	2	87	642	9856	9856	7743	7386	37683	37683	11	1566	2993	8	133	0	0	0	0	k__Bacteria (UID2495)
R14	1546	d__Bacteria	p__Chloroflexota	c__Anaerolineae	o__Anaerolineales	f__Anaerolineaceae	g__T78	s__	87.17	2.91	50	1705026	124	124	46.8	91.5	163	2.85	110	6	21506	21506	13750	13750	87740	87740	11	1595	924	17	142	4	0	0	0	k__Bacteria (UID1452)
R15	2004	d__Bacteria	p__Caldatribacteriota	c__Caldatribacteriia	o__Caldatribacteriales	f__UBA8910	g__UBA8910	s__	94.92	5.08	0	2268073	289	290	38.4	86.59	105	2.32	59	86	10615	10615	7848	7820	40153	40153	11	2169	5443	3	99	3	0	0	0	k__Bacteria (UID209)
R16	2150	d__Bacteria	p__Verrucomicrobiota	c__Kiritimatiellae	o__LD1-PB3	f__Lenti-01	g__Lenti-01	s__GCA_001604235.1	85.3	2.06	0	2483030	166	166	61.4	90.69	230	2.04	148	6	21472	21472	14958	14957	76408	76408	11	2164	88	26	200	4	0	0	0	k__Bacteria (UID2982)
R17	3129	d__Bacteria	p__Desulfobacterota_B	c__Syntrophorhabdia	o__Syntrophorhabdales	f__Syntrophorhabdaceae	g__Syntrophorhabdus	s__	91.61	3.23	0	3225811	167	167	44	87.32	247	2.08	155	6	32082	32082	19316	19316	116366	116366	11	3181	83	17	225	5	0	0	0	c__Deltaproteobacteria (UID3216)
R18	1744	d__Bacteria	p__Chloroflexota	c__Anaerolineae	o__Anaerolineales	f__Anaerolineaceae	g__Brevefilum	s__GCF_900184705.1	80	1.09	0	2014959	8	8	50.4	88.55	163	1.16	110	0	344898	344898	251869	251869	483579	483579	11	1716	924	26	135	2	0	0	0	k__Bacteria (UID1452)
R19	1934	d__Bacteria	p__Thermotogota	c__Thermotogae	o__	f__	g__	s__	92.37	0.62	0	2360920	205	205	52.1	87.1	105	1.88	59	4	18912	18912	11516	11516	95127	95127	11	2012	5443	5	96	4	0	0	0	k__Bacteria (UID209)
R20	2027	d__Bacteria	p__Bacteroidota	c__Bacteroidia	o__Bacteroidales	f__TTA-H9	g__TTA-H9	s__	94.89	1.08	0	2474536	110	111	39.6	87.45	278	1.37	186	67	35742	35742	22495	22292	91731	91729	11	2056	434	10	266	2	0	0	0	k__Bacteria (UID2569)
R21	1428	d__Bacteria	p__Bacteroidota	c__Bacteroidia	o__Bacteroidales	f__UBA932	g__Bact-11	s__	71.89	1.11	60	1634314	308	308	45.4	93.46	316	1.74	210	0	5872	5872	5306	5306	22641	22641	11	1600	350	93	220	2	1	0	0	p__Bacteroidetes (UID2605)
R22	2172	d__Bacteria	p__Bacteroidota	c__Bacteroidia	o__Bacteroidales	f__4484-276	g__	s__	95.43	0.54	0	2719079	43	46	37.6	89.07	278	1.12	186	194	108203	108201	63234	59106	364336	364334	11	2166	434	9	268	1	0	0	0	k__Bacteria (UID2569)
R23	5149	d__Bacteria	p__Myxococcota	c__Polyangia	o__Polyangiales	f__Polyangiaceae	g__	s__	86.19	4.09	9.09	5827905	809	809	57.3	91	247	1.29	155	0	8469	8469	7203	7203	49467	49467	11	5348	83	26	212	8	1	0	0	c__Deltaproteobacteria (UID3216)
R24	2973	d__Bacteria	p__Chloroflexota	c__Dehalococcoidia	o__UBA2991	f__UBA2991	g__	s__	73.56	16.27	34.62	2725703	703	704	64.9	90.75	103	1.44	57	87	3864	3864	3877	3871	12080	12080	11	3252	5449	25	54	23	1	0	0	k__Bacteria (UID203)
R25	946	d__Bacteria	p__Firmicutes	c__Bacilli	o__RFN20	f__CAG-826	g__UBA1361	s__GCA_002306335.1	87.92	0	0	1009154	102	102	35.7	92.03	149	2.34	89	28	15030	15030	9893	9893	48653	48650	11	980	174	16	133	0	0	0	0	k__Bacteria (UID2329)
R26	2119	d__Bacteria	p__Verrucomicrobiota	c__Kiritimatiellae	o__RFP12	f__UBA1067	g__	s__	62.67	1.31	8.33	2598783	427	427	57.2	90.38	230	2.17	148	2	6923	6923	6086	6086	21740	21740	11	2257	88	82	136	12	0	0	0	k__Bacteria (UID2982)
R27	2472	d__Bacteria	p__Bacteroidota	c__Bacteroidia	o__Bacteroidales	f__BBW3	g__	s__	96.19	1.43	0	3079044	69	69	44.3	89.49	316	2.26	210	0	91405	91405	44623	44623	166347	166347	11	2456	350	8	305	3	0	0	0	p__Bacteroidetes (UID2605)
R28	881	d__Bacteria	p__Omnitrophota	c__koll11	o__GIF10	f__UBA6249	g__GCA-002774445	s__	67.14	1.1	100	898247	177	177	39.3	95.33	147	1.73	91	0	5546	5546	5074	5074	13493	13493	11	999	2993	56	90	1	0	0	0	k__Bacteria (UID2495)
R29	407	d__Bacteria	p__Patescibacteria	c__Paceibacteria	o__Paceibacterales	f__UBA5633	g__UBA2558	s__GCA_002340425.1	53.42	0	0	385266	71	71	31	93.77	104	1.5	58	0	6055	6055	5426	5426	16506	16506	11	458	5449	37	67	0	0	0	0	k__Bacteria (UID203)
R30	3650	d__Bacteria	p__Armatimonadota	c__UBA5829	o__UBA5829	f__UBA5829	g__	s__	88.08	1.85	50	4104149	492	492	59.5	90.33	161	1.27	108	4	10599	10599	8341	8341	39630	39630	11	3823	924	26	133	2	0	0	0	k__Bacteria (UID1452)
R31	1965	d__Bacteria	p__Fermentibacterota	c__Fermentibacteria	o__Fermentibacterales	f__Fermentibacteraceae	g__Fermentibacter	s__Fermentibacter daniensis	92.86	1.1	0	2146886	67	68	64	93.24	147	1.87	91	150	68158	60668	32043	31569	167861	167861	11	1953	2993	8	138	1	0	0	0	k__Bacteria (UID2495)
R32	3159	d__Bacteria	p__Proteobacteria	c__Gammaproteobacteria	o__Betaproteobacteriales	f__Burkholderiaceae	g__Rhodoferax	s__	64.26	3.6	16	2981829	531	531	58.2	92.35	427	2.27	214	2	6244	6244	5615	5615	33330	33330	11	3338	193	122	280	25	0	0	0	o__Burkholderiales (UID4000)
R33	3154	d__Bacteria	p__Armatimonadota	c__UBA5829	o__UBA5829	f__	g__	s__	93.7	0.93	100	3869803	365	366	64.4	91.88	161	1.57	108	127	16343	16343	10602	10572	87120	87120	11	3242	924	10	150	1	0	0	0	k__Bacteria (UID1452)
R34	2519	d__Bacteria	p__Desulfobacterota	c__Syntrophia	o__Syntrophales	f__Smithellaceae	g__UBA8904	s__	88.39	11.77	50	2708197	266	266	52.2	88.81	247	1.94	155	13	15942	15942	10181	10181	63725	63725	11	2611	83	18	207	21	1	0	0	c__Deltaproteobacteria (UID3216)
R35	1305	d__Bacteria	p__Bipolaricaulota	c__Bipolaricaulia	o__Bipolaricaulales	f__Bipolaricaulaceae	g__Bipolaricaulis	s__Bipolaricaulis anaerobius	91.53	0	0	1315067	3	3	68.2	93.01	105	0.31	59	2	1039505	1039503	438355	438355	1039505	1039503	11	1258	5443	5	100	0	0	0	0	k__Bacteria (UID209)
R36	1416	d__Bacteria	p__Firmicutes_A	c__Clostridia	o__Christensenellales	f__	g__	s__	76.45	1.69	33.33	1449577	191	191	46	90.64	223	2.05	124	0	8465	8465	7589	7589	34884	34884	11	1546	387	45	175	3	0	0	0	c__Clostridia (UID1118)
R37	449	d__Bacteria	p__Patescibacteria	c__Paceibacteria	o__UBA6257	f__	g__	s__	66.61	0	0	453468	53	53	29.8	87.28	104	2.02	58	0	12675	12675	8556	8556	22803	22803	11	442	5449	28	76	0	0	0	0	k__Bacteria (UID203)
R38	4652	d__Bacteria	p__Bacteroidota	c__Bacteroidia	o__Bacteroidales	f__DTU049	g__GWF2-43-63	s__	94.09	13.2	8.33	5118450	890	890	35.4	90.2	278	2.72	186	4	6635	6635	5751	5751	46409	46409	11	5292	434	11	235	30	2	0	0	k__Bacteria (UID2569)
R39	973	d__Bacteria	p__Cloacimonadota	c__Cloacimonadia	o__Cloacimonadales	f__Cloacimonadaceae	g__Cloacimonas	s__	69.78	2.3	66.67	1252546	235	249	37.1	89.14	147	1.54	91	714	5993	5830	5329	5027	27071	27071	11	1152	2993	35	109	3	0	0	0	k__Bacteria (UID2495)
R40	1584	d__Bacteria	p__Cloacimonadota	c__Cloacimonadia	o__Cloacimonadales	f__Cloacimonadaceae	g__Cloacimonas	s__GCA_002432865.1	94.51	4.95	20	1986899	212	215	36.5	88.61	147	1.53	91	129	12647	12505	9372	9240	60582	60582	11	1707	2993	5	137	5	0	0	0	k__Bacteria (UID2495)
R41	720	d__Bacteria	p__Patescibacteria	c__Dojkabacteria	o__SC72	f__SC72	g__UBA5232	s__	58.84	21.16	9.52	769552	157	157	33.6	93.36	104	1.99	58	0	5269	5269	4901	4901	16724	16724	11	831	5449	36	53	12	3	0	0	k__Bacteria (UID203)
R42	1122	d__Bacteria	p__Bacteroidota	c__Bacteroidia	o__Bacteroidales	f__DTU049	g__DTU049	s__DTU049 sp1	63.67	0	0	1356154	296	299	28.8	90.32	316	2.01	210	135	4689	4689	4581	4535	16839	16839	11	1323	350	94	222	0	0	0	0	p__Bacteroidetes (UID2605)
R43	2348	d__Bacteria	p__Chloroflexota	c__Anaerolineae	o__Anaerolineales	f__Anaerolineaceae	g__	s__	63.31	8.64	8.33	2714406	531	533	43.4	90.37	163	4.73	110	206	5381	5381	5111	5092	22685	22685	11	2716	924	75	76	12	0	0	0	k__Bacteria (UID1452)
R44	791	d__Bacteria	p__Patescibacteria	c__Microgenomatia	o__Shapirobacterales	f__UBA12405	g__UBA1435	s__	73.98	0	0	726466	30	31	37	91.68	104	1.75	58	83	33701	32969	24215	23431	74257	74257	11	769	5449	17	87	0	0	0	0	k__Bacteria (UID203)
R45	1280	d__Bacteria	p__Bacteroidota	c__Bacteroidia	o__Bacteroidales	f__Bacteroidaceae	g__UBA1179	s__UBA1179 sp1	67.4	0	0	1488903	250	251	46.9	93.1	104	2.32	58	37	6922	6917	5955	5931	29173	29173	11	1418	5449	57	47	0	0	0	0	k__Bacteria (UID203)
R46	1337	d__Bacteria	p__Patescibacteria	c__Gracilibacteria	o__Absconditabacterales	f__X112	g__UBA6263	s__	72.98	0.86	0	1001450	106	107	28.9	84.74	104	1.79	58	48	13469	13469	9447	9358	49125	49125	4	922	5449	21	82	1	0	0	0	k__Bacteria (UID203)
R47	2670	d__Bacteria	p__Bacteroidota	c__Bacteroidia	o__Bacteroidales	f__Prolixibacteraceae	g__6E	s__	87.99	2.17	60	3234108	460	460	47.7	91.73	278	3.06	186	4	8504	8504	7030	7030	30369	30369	11	2929	434	28	245	5	0	0	0	k__Bacteria (UID2569)
R48	1866	d__Bacteria	p__Chloroflexota	c__Anaerolineae	o__Anaerolineales	f__Anaerolineaceae	g__49-20	s__	68.96	21.1	25.81	1928779	423	424	54.8	90.54	163	2.72	110	167	4799	4799	4559	4548	20953	20953	11	2031	924	50	86	25	2	0	0	k__Bacteria (UID1452)
R49	2424	d__Bacteria	p__Firmicutes_A	c__Clostridia	o__Lutisporales	f__Lutisporaceae	g__BRH-c25	s__	77.18	2.85	60	2617791	372	372	42.1	90.17	223	2.12	124	8	8820	8820	7037	7037	41119	41119	11	2699	387	49	169	5	0	0	0	c__Clostridia (UID1118)
R50	1759	d__Bacteria	p__Desulfobacterota	c__Syntrophia	o__Syntrophales	f__UBA2192	g__	s__	66.39	2.58	50	1781896	234	236	63.8	87.82	247	1.89	155	73	9613	9613	7614	7550	55433	55433	11	1839	83	69	174	4	0	0	0	c__Deltaproteobacteria (UID3216)
R51	2652	d__Bacteria	p__Desulfobacterota	c__Syntrophia	o__Syntrophales	f__UBA2192	g__	s__	84.03	6.53	38.46	2611495	338	338	59	88.46	247	1.96	155	0	9606	9606	7726	7726	40649	40649	11	2806	83	29	205	13	0	0	0	c__Deltaproteobacteria (UID3216)
R52	573	d__Bacteria	p__Patescibacteria	c__ABY1	o__Falkowbacterales	f__UBA917	g__UBA1359	s__	62.76	0	0	592303	75	75	39.1	92.6	151	1.95	101	2	10380	10380	7897	7897	36158	36158	11	601	924	44	107	0	0	0	0	k__Bacteria (UID1452)
R53	2396	d__Bacteria	p__Bacteroidota	c__Bacteroidia	o__Bacteroidales	f__vadinHA17	g__LD21	s__	69.56	6.9	10.53	2881567	594	594	45.7	90.89	316	2.09	210	2	5291	5291	4851	4851	14294	14294	11	2759	350	100	199	16	1	0	0	p__Bacteroidetes (UID2605)
R54	3083	d__Bacteria	p__Acidobacteriota	c__Thermoanaerobaculia	o__Thermoanaerobaculales	f__Thermoanaerobaculaceae	g__	s__	90.17	0	0	3705442	82	82	68.6	90.59	188	1.47	117	6	89596	89596	45188	45188	248729	248729	11	3059	2258	31	157	0	0	0	0	k__Bacteria (UID3187)
R55	1924	d__Bacteria	p__Chloroflexota	c__Anaerolineae	o__Anaerolineales	f__Anaerolineaceae	g__UBA6107	s__	87.09	5.64	0	2067916	142	146	52.5	91.84	163	3.33	110	187	19406	19347	14562	14162	70218	70218	11	1984	924	18	138	7	0	0	0	k__Bacteria (UID1452)
R56	2551	d__Bacteria	p__Actinobacteriota	c__Thermoleophilia	o__UBA2241	f__UBA2241	g__	s__	90.16	0.86	100	2668643	317	318	70.4	90.55	199	2.27	116	76	11083	11083	8418	8391	82062	82062	11	2703	732	17	180	2	0	0	0	p__Actinobacteria (UID1454)
R57	3371	d__Bacteria	p__Chloroflexota	c__Anaerolineae	o__CG2-30-64-16	f__	g__	s__	83.33	0.18	0	3961145	636	643	63	91.05	163	2.38	110	402	7349	7338	6228	6159	43808	43808	11	3599	924	21	141	1	0	0	0	k__Bacteria (UID1452)
R58	1147	d__Bacteria	p__Actinobacteriota	c__Thermoleophilia	o__RBG-16-64-13	f__RBG-16-64-13	g__	s__	51.28	1.36	20	1128789	273	273	62.2	91.08	199	1.79	116	2	4128	4128	4134	4134	36515	36515	11	1241	732	82	112	5	0	0	0	p__Actinobacteria (UID1454)
R59	1483	d__Bacteria	p__Chloroflexota	c__Anaerolineae	o__Anaerolineales	f__Anaerolineaceae	g__49-20	s__	71.69	5.45	14.29	1636749	249	249	55.6	89.94	163	2.41	110	2	7968	7968	6573	6573	26562	26562	11	1592	924	41	115	7	0	0	0	k__Bacteria (UID1452)
R60	902	d__Bacteria	p__Marinisomatota	c__UBA2242	o__UBA2242	f__UBA2242	g__	s__	52.88	3.36	50	1077148	238	238	42.3	92.3	147	2.75	91	0	4501	4501	4525	4525	28409	28409	11	1090	2993	56	87	4	0	0	0	k__Bacteria (UID2495)
R61	3518	d__Bacteria	p__Actinobacteriota	c__Acidimicrobiia	o__Microtrichales	f__Ilumatobacteraceae	g__UBA8979	s__UBA10645	83.19	1.28	0	3575395	437	443	68.4	93.85	171	1.29	117	346	10314	10256	8181	8070	49550	49548	11	3669	901	30	139	2	0	0	0	k__Bacteria (UID1453)
R62	1987	d__Bacteria	p__Actinobacteriota	c__RBG-13-55-18	o__RBG-13-55-18	f__RBG-13-55-18	g__	s__	74.35	2.71	33.33	2058526	457	457	63.6	88.57	171	2.1	117	0	4656	4656	4504	4504	19357	19357	11	2192	901	40	125	6	0	0	0	k__Bacteria (UID1453)
R63	1604	d__Bacteria	p__Bacteroidota	c__Bacteroidia	o__Bacteroidales	f__UBA932	g__DMER64	s__	85.29	0.71	0	1847446	64	65	49.1	95.51	316	1.89	210	30	49625	49625	28866	28421	131586	131586	11	1600	350	42	272	2	0	0	0	p__Bacteroidetes (UID2605)
R64	2641	d__Bacteria	p__Desulfobacterota	c__Desulfomonilia	o__UBA1062	f__UBA1062	g__	s__	90.25	3.94	50	2620163	353	353	60.5	91.7	247	2.63	155	0	8877	8877	7422	7422	34642	34642	11	2762	83	24	215	8	0	0	0	c__Deltaproteobacteria (UID3216)
R65	1445	d__Bacteria	p__Patescibacteria	c__ABY1	o__Uhrbacterales	f__2-12-FULL-60-25	g__	s__	71.03	14.9	18.52	1395630	404	404	47.4	90.19	103	7.96	58	0	3443	3443	3454	3454	19936	19936	11	1629	5449	22	58	21	2	0	0	k__Bacteria (UID203)
R66	5050	d__Bacteria	p__Chloroflexota	c__Anaerolineae	o__	f__	g__	s__	96.36	5.64	12.5	5967889	464	467	66.6	91.33	163	2.46	110	245	19879	19730	12861	12778	102019	102019	11	5261	924	6	151	5	1	0	0	k__Bacteria (UID1452)
R67	3305	d__Bacteria	p__Bacteroidota	c__Bacteroidia	o__Bacteroidales	f__vadinHA17	g__LD21	s__	96.77	3.23	0	3879670	405	405	41.2	91.25	278	2.43	186	0	13930	13930	9579	9579	78945	78945	11	3555	434	37	235	6	0	0	0	k__Bacteria (UID2569)
R68	662	d__Bacteria	p__Patescibacteria	c__Dojkabacteria	o__SC72	f__SC72	g__UBA5232	s__	59.69	0.63	0	645588	104	104	32.9	92.96	104	1.8	58	10	7212	7210	6207	6207	54617	54617	11	721	5449	34	66	4	0	0	0	k__Bacteria (UID203)
R69	2404	d__Bacteria	p__Chloroflexota	c__Anaerolineae	o__Anaerolineales	f__Anaerolineaceae	g__	s__	82.58	4.65	33.33	2535884	364	365	53.4	93.45	163	4.75	110	86	8565	8565	6966	6947	30139	30139	11	2571	924	21	136	6	0	0	0	k__Bacteria (UID1452)
R70	3823	d__Bacteria	p__Hydrogenedentota	c__Hydrogenedentia	o__Hydrogenedentiales	f__UBA2224	g__UBA2224	s__	94.41	0.06	100	4879305	561	561	64.4	90.19	147	1.56	91	2	11507	11507	8697	8697	34682	34682	11	4008	2993	6	140	1	0	0	0	k__Bacteria (UID2495)
R71	2643	d__Bacteria	p__Chloroflexota	c__Anaerolineae	o__Anaerolineales	f__UBA6092	g__	s__	71.42	3.04	14.29	2956972	630	630	57.9	93.91	163	3.32	110	0	4800	4800	4693	4693	20255	20255	11	2983	924	49	107	7	0	0	0	k__Bacteria (UID1452)
R72	1590	d__Bacteria	p__Cloacimonadota	c__Cloacimonadia	o__Cloacimonadales	f__Cloacimonadaceae	g__UBA4175	s__GCA_002379855.1	82.97	1.75	100	1910637	221	221	52.5	89.02	147	3.66	91	2	11661	11661	8645	8645	44088	44088	11	1651	2993	20	124	3	0	0	0	k__Bacteria (UID2495)
R73	3100	d__Bacteria	p__Planctomycetota	c__Phycisphaerae	o__SG8-4	f__SG8-4	g__PLanc-01	s__	63.47	4.38	11.11	3584163	866	866	62.6	88.81	143	1.73	88	0	4205	4205	4138	4138	13220	13220	11	3456	2921	46	88	9	0	0	0	k__Bacteria (UID2565)
R74	1938	d__Bacteria	p__Bacteroidota	c__Bacteroidia	o__Bacteroidales	f__UBA932	g__DMER64	s__GCA_002305545.1	93.31	4.86	46.67	2228203	127	127	48.5	94.98	316	2.57	210	2	30757	30757	17544	17544	122468	122468	11	1985	350	26	275	15	0	0	0	p__Bacteroidetes (UID2605)
R75	3669	d__Bacteria	p__Actinobacteriota	c__Acidimicrobiia	o__Microtrichales	f__Microtrichaceae	g__Microthrix	s__Microthrix parvicella	94.87	0.85	0	3802559	166	171	66.7	91.26	171	1.6	117	338	38215	38215	22906	22235	128002	128002	11	3679	901	6	164	1	0	0	0	k__Bacteria (UID1453)
R76	2821	d__Bacteria	p__Desulfobacterota	c__Desulfomonilia	o__UBA1062	f__UBA1062	g__UBA1062	s__GCA_002316295.1	86.86	0.38	100	2965989	409	409	58	87.95	247	2.36	155	2	9581	9581	7251	7251	36843	36843	11	3003	83	30	214	3	0	0	0	c__Deltaproteobacteria (UID3216)
R77	2410	d__Bacteria	p__Desulfobacterota	c__Syntrophia	o__Syntrophales	f__UBA2192	g__	s__	86.51	3.27	28.57	2475601	296	296	64.1	88.17	247	1.74	155	6	11092	11092	8363	8363	41589	41589	11	2523	83	28	212	7	0	0	0	c__Deltaproteobacteria (UID3216)
R78	1239	d__Bacteria	p__Cloacimonadota	c__Cloacimonadia	o__Cloacimonadales	f__Cloacimonadaceae	g__Cloacimonas	s__	64.74	19.28	75.86	1630507	386	387	37.6	88.72	147	1.57	91	36	4234	4234	4224	4213	20994	20994	11	1555	2993	58	64	23	2	0	0	k__Bacteria (UID2495)
R79	2306	d__Bacteria	p__Desulfobacterota	c__Syntrophia	o__Syntrophales	f__Smithellaceae	g__Smithella	s__	73.45	4.43	20	2317448	429	430	47.9	89.08	247	2.67	155	55	5881	5881	5401	5389	30437	30437	11	2485	83	53	184	10	0	0	0	c__Deltaproteobacteria (UID3216)
R80	821	d__Bacteria	p__Cloacimonadota	c__Cloacimonadia	o__Cloacimonadales	f__Cloacimonadaceae	g__UBA1060	s__	57.98	4.95	80	1054802	275	275	36.8	92.71	147	1.6	91	4	3758	3758	3835	3835	12460	12460	11	1079	2993	56	86	5	0	0	0	k__Bacteria (UID2495)
R81	2556	d__Bacteria	p__Desulfobacterota	c__Syntrophia	o__Syntrophales	f__Smithellaceae	g__UBA8904	s__	94.84	1.29	0	2750705	215	216	51	87.73	247	2.21	155	29	20203	20203	12793	12734	81866	81866	11	2608	83	8	237	2	0	0	0	c__Deltaproteobacteria (UID3216)
R82	2938	d__Bacteria	p__Verrucomicrobiota	c__Verrucomicrobiae	o__Pedosphaerales	f__Pedosphaeraceae	g__UBA8199	s__	96.25	4.73	0	3653378	236	238	63.7	86.77	230	3.08	148	91	21433	21423	15480	15349	88143	88143	11	2981	88	7	216	5	2	0	0	k__Bacteria (UID2982)
R83	853	d__Bacteria	p__Firmicutes	c__Bacilli	o__ML615J-28	f__CAG-698	g__	s__	94	0	0	919824	72	72	30.1	93.89	126	1.58	75	6	23658	23658	12775	12775	92059	92057	11	881	3167	6	120	0	0	0	0	k__Bacteria (UID2328)
R84	1898	d__Bacteria	p__Bacteroidota	c__Bacteroidia	o__Bacteroidales	f__vadinHA17	g__SR-FBR-E99	s__	84.97	1.43	16.67	2333460	137	143	49.8	91.76	316	1.8	210	264	32788	32786	17032	16316	83703	83701	11	1964	350	75	239	0	2	0	0	p__Bacteroidetes (UID2605)
R85	2248	d__Bacteria	p__Chloroflexota	c__Anaerolineae	o__Anaerolineales	f__Anaerolineaceae	g__	s__	86.82	1.82	50	2394522	332	332	50.3	92.25	163	4.36	110	0	8622	8622	7212	7212	28704	28704	11	2416	924	18	143	2	0	0	0	k__Bacteria (UID1452)
R86	2286	d__Bacteria	p__Acidobacteriota	c__Aminicenantia	o__Aminicenantales	f__UBA4085	g__	s__	86.84	0.85	0	2627866	111	111	62.8	91.49	188	2.09	117	14	36335	36333	23674	23674	130928	130928	11	2300	2258	20	167	1	0	0	0	k__Bacteria (UID3187)
R87	3173	d__Bacteria	p__Planctomycetota	c__UBA8108	o__UBA8890	f__UBA8898	g__UBA8898	s__	94.62	3.76	0	4375837	237	239	69.1	91.22	152	2.03	93	83	31402	28995	18463	18308	96104	96104	11	3253	2921	6	142	4	0	0	0	k__Bacteria (UID2565)
R88	2310	d__Bacteria	p__Desulfobacterota_B	c__Syntrophorhabdia	o__Syntrophorhabdales	f__Syntrophorhabdaceae	g__	s__	92.75	0.91	50	2407692	293	294	40.9	89.74	190	2.01	119	118	10621	10621	8217	8189	43754	43754	11	2494	2258	13	175	2	0	0	0	k__Bacteria (UID3187)
R89	2734	d__Bacteria	p__Bacteroidota	c__Bacteroidia	o__Bacteroidales	f__Prolixibacteraceae	g__6E	s__GCA_002304925.1	97.31	1.08	0	3398461	65	68	50	91.45	278	2.08	186	154	101061	101059	52284	49975	225432	225432	11	2714	434	5	271	2	0	0	0	k__Bacteria (UID2569)
R90	2054	d__Bacteria	p__Desulfobacterota	c__Syntrophia	o__Syntrophales	f__Smithellaceae	g__UBA4810	s__GCA_002418825.1	92.26	4.03	42.86	2088772	147	149	45.2	90.73	247	2.39	155	211	21624	21264	14209	14017	73706	73702	11	2118	83	12	228	7	0	0	0	c__Deltaproteobacteria (UID3216)
R91	1610	d__Bacteria	p__Chloroflexota	c__Anaerolineae	o__Anaerolineales	f__Anaerolineaceae	g__T78	s__	78.79	2.08	50	1774797	206	207	53.3	90.45	163	2.44	110	106	10370	10370	8615	8573	40602	40602	11	1651	924	29	130	4	0	0	0	k__Bacteria (UID1452)
R92	1754	d__Bacteria	p__Synergistota	c__Synergistia	o__Synergistales	f__Thermovirgaceae	g__58-81	s__	100	0	0	1794646	66	68	60.1	91.07	105	2.76	59	124	38008	38008	27191	26390	97424	97424	11	1743	5443	0	105	0	0	0	0	k__Bacteria (UID209)
R93	1188	d__Bacteria	p__Cloacimonadota	c__Cloacimonadia	o__Cloacimonadales	f__Cloacimonadaceae	g__Cloacimonas	s__Cloacimonas acidaminovorans	80.12	1.2	100	1500166	223	223	37.7	88.93	147	1.39	91	29	8218	8218	6727	6727	28924	28924	11	1345	2993	25	120	2	0	0	0	k__Bacteria (UID2495)
R94	746	d__Archaea	p__Nanoarchaeota	c__Woesearchaeia	o__Pacearchaeales	f__GW2011-AR1	g__GW2011-AR1	s__	57.27	0	0	654007	105	105	29.8	92.22	149	1.85	107	0	7198	7198	6228	6228	27690	27690	11	804	207	62	87	0	0	0	0	k__Archaea (UID2)
R95	1682	d__Archaea	p__Euryarchaeota	c__Thermococci	o__Methanofastidiosales	f__Methanofastidiosaceae	g__Methanofastidiosum	s__GCA_001587595.1	88.01	1.98	0	1521770	118	119	33.2	90.03	299	2.4	202	46	25203	25203	12896	12787	68601	68601	11	1715	45	31	264	4	0	0	0	p__Euryarchaeota (UID4)
R96	2148	d__Archaea	p__Halobacterota	c__Methanomicrobia	o__Methanomicrobiales	f__Methanospirillaceae	g__Methanospirillum	s__	78.64	11.76	88	2196141	370	370	45	90.37	234	3.34	153	2	7007	7007	5935	5935	38884	38884	11	2375	90	63	148	22	1	0	0	p__Euryarchaeota (UID54)
R97	2104	d__Archaea	p__Halobacterota	c__Methanosarcinia	o__Methanotrichales	f__Methanotrichaceae	g__Methanothrix	s__	92.48	0.68	50	2109093	235	235	54.3	87.34	228	2.87	153	6	11863	11863	8974	8974	43146	43146	11	2201	95	14	212	2	0	0	0	p__Euryarchaeota (UID49)
R98	1528	d__Archaea	p__Halobacterota	c__Methanomicrobia	o__Methanomicrobiales	f__Methanocullaceae	g__Methanoculleus	s__UBA10089	85.41	1.31	50	1430269	184	185	59.8	87.75	234	2.18	153	83	9761	9761	7773	7730	48394	48394	11	1568	90	27	205	2	0	0	0	p__Euryarchaeota (UID54)
R99	2259	d__Archaea	p__Halobacterota	c__Methanomicrobia	o__Methanomicrobiales	f__Methanocullaceae	g__Methanoculleus	s__GCA_001896715.1	85.9	2.61	20	2151781	323	324	62.5	88.01	234	2.65	153	20	8341	8341	6661	6641	30193	30193	11	2372	90	36	193	5	0	0	0	p__Euryarchaeota (UID54)
R100	2279	d__Archaea	p__Halobacterota	c__Methanomicrobia	o__Methanomicrobiales	f__Methanoregulaceae	g__UBA9949	s__	96.25	0	0	2181726	99	99	53.3	86.93	234	3.07	153	4	34862	34862	22037	22037	108132	108132	11	2280	90	12	222	0	0	0	0	p__Euryarchaeota (UID54)
R101	2172	d__Archaea	p__Halobacterota	c__Methanosarcinia	o__Methanotrichales	f__Methanotrichaceae	g__Methanothrix	s__	67.94	9.97	56.25	2077616	355	355	53.6	86.96	228	3.14	153	10	7035	7035	5852	5852	22958	22958	11	2332	95	85	127	16	0	0	0	p__Euryarchaeota (UID49)
R102	1353	d__Archaea	p__Halobacterota	c__Methanomicrobia	o__Methanomicrobiales	f__Methanospirillaceae	g__Methanospirillum	s__	68.11	2.16	87.5	1406317	304	304	46	91.13	234	2.5	153	0	4838	4838	4626	4626	16830	16830	11	1563	90	92	136	5	1	0	0	p__Euryarchaeota (UID54)
R103	2161	d__Archaea	p__Halobacterota	c__Methanosarcinia	o__Methanotrichales	f__Methanotrichaceae	g__Methanothrix	s__GCF_000204415.1	90.17	1.31	50	2126812	200	202	52.9	87.39	228	2.19	153	176	15665	15665	10634	10527	57648	57648	11	2246	95	16	210	2	0	0	0	p__Euryarchaeota (UID49)

## Sheet: Counts
MAG name	Location	GTDB-taxo	Count of mapped mRNA reads under different conditions															Count of mapped DNA reads in different metagenomes
	Digester	using GTDB-Tk v0.1.3, based on release 86	Before1	Before2	Before3	Acetate1	Acetate2	Acetate3	Propionate1	Propionate2	Propionate3	Butyrate1	Butyrate2	Butyrate3	Control1	Control2	Control3	MG3	MG6	MG9	MG12	MG1	MG4	MG7	MG10	MG362	MG363	MG383	MG384
F1	Fredericia	d__Bacteria;p__Firmicutes_G;c__SHA-98;o__UBA4971;f__UBA4971;g__UBA4981;s__	5559	6633	6240	5127	5134	5196	5627	7089	5842	7646	6458	7507	9247	8342	6134	47170.6	78186.5	54568.1	116873
F2	Fredericia	d__Bacteria;p__Bacteroidota;c__Bacteroidia;o__Bacteroidales;f__WCHB1-69;g__UBA5266;s__	950	1093	1112	900	802	945	1092	1201	983	1501	1212	1407	1754	1975	1266	9106.88	13746.4	7552.17	15531.8
F3	Fredericia	d__Bacteria;p__Verrucomicrobiota;c__Kiritimatiellae;o__RFP12;f__UBA1067;g__;s__	1124	1413	1374	932	918	972	863	1136	914	1439	1484	1284	1080	991	738	13976.3	29652.7	13110.6	38569.2
F4	Fredericia	d__Bacteria;p__Firmicutes;c__Bacilli;o__ML615J-28;f__CAG-698;g__;s__	1383	1668	1570	999	1041	886	1061	1206	960	1524	1237	1332	1291	1416	1255	21744.7	10004.8	18136.3	11379
F5	Fredericia	d__Bacteria;p__Firmicutes_G;c__DTU065;o__DTU065;f__DTU065;g__DTU065;s__GCA_001512545.1	13043	15720	14568	12373	11389	11596	13159	15366	13247	17187	13906	17287	17466	17231	13235	29090	34627.3	24751.1	42006.3
F6	Fredericia	d__Bacteria;p__Firmicutes_G;c__Limnochordia;o__DTU087;f__DTU087;g__;s__	5946	7599	7003	4709	4626	5077	5151	6124	5091	8940	7792	8098	6629	6916	5240	15753.6	21055.3	18339.9	28989.2
F7	Fredericia	d__Bacteria;p__Firmicutes_A;c__Clostridia;o__Oscillospirales;f__;g__;s__	306	369	408	246	170	221	178	298	186	396	346	397	365	326	244	15623	22288.9	18385.1	31750.3
F8	Fredericia	d__Bacteria;p__Bacteroidota;c__Bacteroidia;o__Bacteroidales;f__4484-276;g__;s__	6946	8846	8954	8659	7837	8954	8835	10833	9275	10124	9125	9329	13672	15189	10872	146011	87257.6	112482	104105
F9	Fredericia	d__Bacteria;p__Firmicutes_E;c__DTU015;o__D8A-2;f__D2;g__DTU015;s__	12386	14728	14295	11207	11550	11763	12311	14503	12735	17626	14828	16147	15647	15293	11942	41187.9	54070.4	58411.3	99716
F10	Fredericia	d__Bacteria;p__Bacteroidota;c__Bacteroidia;o__Bacteroidales;f__ML635J-15;g__UBA5219;s__GCA_002412425.1	1500	1683	1808	1283	1326	1617	1845	1879	1634	2165	1780	2051	2294	2422	1611	14273.4	7952.31	10644.8	9011.81
F11	Fredericia	d__Bacteria;p__Firmicutes_G;c__SHA-98;o__UBA4971;f__UBA4971;g__UBA2557;s__GCA_002340435.1	5952	6539	6530	5552	5576	5610	6808	7566	6633	8222	6828	7236	9450	9241	6701	89637	83042.9	91578.4	113148
F12	Fredericia	d__Bacteria;p__Armatimonadota;c__UBA5377;o__UBA5377;f__UBA5352;g__UBA5352;s__	9064	8824	8339	7186	8529	6123	8474	11746	6654	11536	11475	11427	13370	8704	6256	8192.8	6653.05	57993.6	71965.4
F13	Fredericia	d__Bacteria;p__Firmicutes_A;c__Mahellia;o__;f__;g__;s__	405	396	426	240	210	230	241	313	224	483	434	484	436	415	324	4887.08	8904.12	12732.6	22460.2
F14	Fredericia	d__Bacteria;p__Bacteroidota;c__Bacteroidia;o__Bacteroidales;f__UBA932;g__RC9;s__	187	169	152	92	90	89	118	152	136	236	164	232	216	214	109	4998.08	47661.3	4236.77	59961.8
F15	Fredericia	d__Bacteria;p__Firmicutes_G;c__Limnochordia;o__DTU080;f__DTU080;g__DTU080;s__	3915	5190	5020	3871	3460	3642	3375	4506	3478	5658	5525	5583	5582	4771	4013	10785.5	18885.1	9762.44	24517.4
F16	Fredericia	d__Bacteria;p__Armatimonadota;c__UBA5377;o__UBA1398;f__UBA1398;g__UBA1398;s__	9479	11389	10488	3128	3363	3118	3552	4556	3202	12235	12321	9883	2523	1847	1469	6315.01	12047	31879.4	73301.8
F17	Fredericia	d__Bacteria;p__Firmicutes;c__Bacilli;o__RFN20;f__CAG-826;g__UBA1361;s__GCA_002306335.1	1470	2020	2017	1364	1216	1444	964	1394	1180	2067	2134	1749	1406	1881	1367	36131.7	42705.8	29878.9	49508.5
F18	Fredericia	d__Bacteria;p__Bacteroidota;c__Bacteroidia;o__Bacteroidales;f__Paludibacteraceae;g__;s__	1631	2222	2109	1142	1154	1170	1134	1514	1213	2098	1777	1774	1178	1331	1054	41515.7	26582.8	31303.9	30250.2
F19	Fredericia	d__Bacteria;p__Firmicutes;c__Bacilli;o__Acholeplasmatales;f__Acholeplasmataceae_A;g__UBA5453;s__GCA_002427375.1	7901	10781	10941	8789	8051	9139	7637	9141	7732	10623	9774	9272	8486	10157	7865	62471.1	42497.6	49547.9	48105.1
F20	Fredericia	d__Bacteria;p__Firmicutes_A;c__Clostridia;o__Tissierellales;f__Helcococcaceae;g__;s__	34892	46488	45529	9120	8237	10242	7916	9747	8179	50926	44804	44783	8865	9946	7735	10009.2	8626.28	40148.1	56510.7
F21	Fredericia	d__Bacteria;p__Firmicutes_B;c__Syntrophomonadia;o__Syntrophomonadales;f__Syntrophomonadaceae;g__DTU018;s__GCA_002305535.1	1748	1898	1743	896	940	860	852	1305	933	2574	2315	3012	1262	1395	1234	10156.1	11732.4	36998.5	42601.3
F22	Fredericia	d__Bacteria;p__Firmicutes_D;c__Dethiobacteria;o__DTU022;f__;g__;s__	2937	3832	3273	2792	2546	2889	2390	3236	2392	3791	3378	3906	3155	3456	2680	5413.33	7574.87	10591.6	25965
F23	Fredericia	d__Bacteria;p__Firmicutes;c__Bacilli;o__ML615J-28;f__CAG-313;g__;s__	1026	1412	1151	1035	1118	725	821	1373	1096	1082	822	1277	1398	1549	1256	9329.52	2528.35	7803.39	2947.69
F24	Fredericia	d__Bacteria;p__Firmicutes_A;c__Clostridia;o__UBA1212;f__UBA1257;g__;s__	1064	1115	1249	819	892	821	1072	1022	847	1494	1125	1146	1274	1208	966	67633.7	62395.1	62351.7	73206.8
F25	Fredericia	d__Bacteria;p__Firmicutes_B;c__Peptococcia;o__DRI-13;f__;g__;s__	1618	1609	1495	930	882	809	1029	1230	1061	2034	1573	1670	1538	1664	1086	55420.2	96493.9	67273.4	138820
F26	Fredericia	d__Bacteria;p__Firmicutes_A;c__Clostridia;o__4C28d-15;f__DTU072;g__DTU072;s__	3772	4971	5014	4610	3655	4760	3752	4829	4276	5145	5018	4380	4591	5630	4379	37250.8	20449.8	33615.1	25147
F27	Fredericia	d__Bacteria;p__Chloroflexota;c__Anaerolineae;o__UBA2200;f__;g__;s__	1357	1591	1553	761	785	779	771	1110	657	1715	1873	1724	991	821	597	13338.4	19737.9	36978.7	63533
F28	Fredericia	d__Bacteria;p__Firmicutes_A;c__Clostridia;o__Saccharofermentanales;f__DTU023;g__;s__	1156	1424	1283	512	441	413	595	667	491	1519	1261	1749	792	655	518	9317.12	15803.3	18471.7	40059.8
F29	Fredericia	d__Bacteria;p__Firmicutes_E;c__DTU015;o__D8A-2;f__D2;g__;s__	1661	1811	1567	1294	1268	1354	1386	1750	1401	2231	1858	2147	2334	2307	1691	6785.76	14440.7	9664.68	25176.1
F30	Fredericia	d__Bacteria;p__Firmicutes;c__Bacilli;o__ML615J-28;f__CAG-698;g__;s__	4640	6120	6062	4895	5185	4884	5002	5681	5010	6047	5146	4903	5373	6301	5057	45523.3	5164.79	38260.8	5646.77
F31	Fredericia	d__Bacteria;p__Firmicutes_E;c__DTU015;o__D8A-2;f__D2;g__;s__	21327	25761	23477	18702	19035	19385	20178	25194	18891	28911	27503	31512	31210	27790	22607	40781.8	32952.3	58253.5	53321.6
F32	Fredericia	d__Bacteria;p__Bacteroidota;c__Bacteroidia;o__Bacteroidales;f__Paludibacteraceae;g__Paludibacter;s__	1271	1446	1403	1139	1002	1172	1250	1516	1197	1668	1296	1756	1853	1912	1337	29123.3	38454.4	23716.5	44824.9
F33	Fredericia	d__Bacteria;p__Firmicutes_A;c__Clostridia;o__Oscillospirales;f__CAG-272;g__DTU078;s__DTU078 sp1	35108	39971	39101	16393	17329	19278	19133	21078	18206	53203	42318	38137	16013	15503	12962	26563.3	34230.1	53839.2	87446.4
F34	Fredericia	d__Bacteria;p__Bacteroidota;c__Bacteroidia;o__Bacteroidales;f__Dysgonomonadaceae;g__UBA4179;s__	3071	3169	3050	2135	2266	2247	2431	2757	2389	4477	3358	3775	2846	2685	1978	47192.2	54047.2	50463.1	92554.6
F35	Fredericia	d__Bacteria;p__Firmicutes_A;c__Clostridia;o__Tissierellales;f__Sedimentibacteraceae;g__Sedimentibacter;s__UBA8386	2195	2568	2490	1547	1760	1589	1837	2176	1733	3215	2649	2913	1801	1869	1463	10306.3	9481.32	27304.1	37968
F36	Fredericia	d__Bacteria;p__Firmicutes_D;c__UBA994;o__UBA994;f__UBA5500;g__;s__	4653	5553	5103	1847	1753	1847	2047	2613	2076	6065	5024	6127	3615	3497	2545	25435.7	32634.9	66818	86494.4
F37	Fredericia	d__Bacteria;p__Firmicutes_D;c__Dethiobacteria;o__DTU022;f__DTU022;g__;s__	7381	8902	8151	6330	6782	6769	5520	7516	5251	9131	8188	10197	12019	10355	7992	8022.39	17717.7	28740.9	119865
F38	Fredericia	d__Bacteria;p__Firmicutes_E;c__DTU015;o__D8A-2;f__D2;g__UBA3951;s__GCA_002385465.1	1141	1032	1078	823	933	776	1179	1106	875	1904	1378	1142	1292	980	718	1743.29	4553.07	3689.77	9771.64
F39	Fredericia	d__Bacteria;p__Armatimonadota;c__UBA5829;o__UBA5829;f__UBA5829;g__;s__	5968	6491	5330	4343	4500	4648	4735	6185	4581	7600	6804	7713	5144	4126	3968	7984.52	5454.52	33464.1	41920.3
F40	Fredericia	d__Bacteria;p__Firmicutes_D;c__Dethiobacteria;o__DTU022;f__DTU022;g__;s__	8968	11251	10696	7464	7703	8260	7865	9722	7969	12985	11733	12111	9309	8350	6868	7068.47	8584.4	16374.7	40826.9
F41	Fredericia	d__Bacteria;p__Firmicutes_A;c__Clostridia;o__4C28d-15;f__;g__;s__	173	245	207	155	150	158	147	181	132	198	182	179	200	185	150	7651.53	11508.3	6793.55	14113.3
F42	Fredericia	d__Bacteria;p__Firmicutes_B;c__Syntrophomonadia;o__Syntrophomonadales;f__Syntrophomonadaceae;g__DTU018;s__UBA9860	2284	2730	2301	2044	2208	2007	1878	2768	1982	3283	2775	3679	2672	3092	2378	6328.07	26064.4	25785.7	95515.7
F43	Fredericia	d__Bacteria;p__Spirochaetota;c__Spirochaetia;o__Treponematales;f__Treponemataceae;g__UBA11004;s__	2809	3376	3201	2118	1825	2212	2574	3473	2953	3836	3514	3497	2907	3036	3004	13508.2	32597.5	18042.3	31877.7
F44	Fredericia	d__Bacteria;p__Acidobacteriota;c__Acidobacteriae;o__Solibacterales;f__Solibacteraceae;g__;s__	915	1045	949	613	651	703	743	966	594	1055	1041	1349	1407	1027	688	34576.5	32813.1	33227.1	42294.6
F45	Fredericia	d__Bacteria;p__Firmicutes_G;c__Limnochordia;o__DTU010;f__DTU010;g__DTU010;s__GCA_001512825.1	40096	48320	45717	36705	39536	38951	40848	52177	41852	52700	47790	53306	63155	54201	41205	178703	222197	245645	327253
F46	Fredericia	d__Bacteria;p__Planctomycetota;c__Phycisphaerae;o__SG8-4;f__SG8-4;g__;s__	1716	2110	1974	1902	1859	1928	1925	2566	1978	2582	2357	2107	2562	2506	1961	13979.6	16257.7	11526.6	20514.9
F47	Fredericia	d__Bacteria;p__Firmicutes_A;c__Clostridia;o__4C28d-15;f__DTU072;g__;s__	3188	4150	3774	2757	2297	2699	2333	3009	2545	3981	3734	3474	2758	3502	2703	30373.7	10253.7	26714.5	11970.1
F48	Fredericia	d__Bacteria;p__Firmicutes_A;c__Clostridia;o__Eubacteriales;f__Garciellaceae;g__;s__	1946	2516	2418	1666	1538	1797	1577	1811	1561	3013	2722	2813	1651	1869	1502	11621.3	5315.31	24308.6	21161.8
F49	Fredericia	d__Bacteria;p__Planctomycetota;c__Phycisphaerae;o__UBA1845;f__;g__;s__	128	178	184	105	85	91	81	150	91	175	158	156	121	106	81	5499.52	11431.3	9057.04	18025.9
F50	Fredericia	d__Bacteria;p__Caldatribacteriota;c__Caldatribacteriia;o__Caldatribacteriales;f__UBA8910;g__UBA8910;s__	8261	9555	8352	6394	7003	6808	8178	9496	7129	11391	8362	12752	14426	13933	9821	7881.36	9541.87	34195.5	62480.4
F51	Fredericia	d__Bacteria;p__Firmicutes_D;c__Dethiobacteria;o__DTU022;f__;g__;s__	10510	12897	10939	11938	11775	11629	11254	15118	10070	14081	11815	14221	14584	13724	12131	4971.96	15090.9	24141.6	76659
F52	Fredericia	d__Bacteria;p__Firmicutes_A;c__Clostridia;o__Tissierellales;f__Sedimentibacteraceae;g__Sedimentibacter;s__	11151	13002	12448	7431	7322	7555	9522	11225	8896	16074	14141	15894	8989	9132	6881	46962.3	69867.5	127906	248112
F53	Fredericia	d__Bacteria;p__Firmicutes;c__Bacilli;o__RF39;f__;g__;s__	102	141	147	73	80	89	88	100	69	128	120	100	121	145	107	2260.4	21659.1	2047.53	24643.6
F54	Fredericia	d__Bacteria;p__Firmicutes_A;c__Clostridia;o__Tissierellales;f__;g__;s__	5657	5537	5786	3601	4566	3816	5715	5398	5048	8449	6764	6037	3534	3534	3257	10818.2	10438.8	32477.7	38331.8
F55	Fredericia	d__Bacteria;p__Firmicutes_G;c__SHA-98;o__UBA4971;f__UBA4971;g__UBA4971;s__	4655	5249	5069	4298	4939	3820	5317	5830	5449	7042	5679	5854	6124	5580	4300	18038.1	93293.8	19662.3	127480
F56	Fredericia	d__Bacteria;p__Firmicutes_G;c__Limnochordia;o__DTU010;f__DTU010;g__UBA3910;s__GCA_002391465.1	4892	5997	5733	4737	4426	4656	5197	6528	5164	6610	5835	6672	7468	7022	5248	33424.1	35194.9	32573.7	43832.1
F57	Fredericia	d__Bacteria;p__Caldatribacteriota;c__Caldatribacteriia;o__Caldatribacteriales;f__Caldatribacteriaceae;g__UBA3950;s__GCA_002385475.1	3931	4391	4242	2741	3022	3451	3535	3873	3551	6121	4641	5353	3978	3999	3029	6950.3	7118.77	29244.6	39611.7
F58	Fredericia	d__Bacteria;p__Firmicutes_A;c__Clostridia;o__4C28d-15;f__DTU072;g__;s__	469	556	548	385	360	404	426	495	417	620	478	575	656	668	497	1091.02	19491.2	1247.45	23674.3
F59	Fredericia	d__Bacteria;p__Firmicutes_E;c__DTU015;o__D8A-2;f__D2;g__UBA3907;s__GCA_002391545.1	5052	5589	5244	3942	4148	4375	4712	5311	4548	8143	5973	6300	6133	6149	4618	13189.6	16375.4	30558.3	40400.1
F60	Fredericia	d__Bacteria;p__Firmicutes;c__Bacilli;o__ML615J-28;f__CAG-698;g__UBA3946;s__GCA_002385755.1	35383	47693	44343	42106	36731	40413	33348	47915	37375	49692	45669	45448	55881	62737	48825	149834	173061	117257	201409
F61	Fredericia	d__Bacteria;p__Firmicutes_A;c__Clostridia;o__Eubacteriales;f__Garciellaceae;g__;s__	573	509	492	332	385	289	560	457	442	1195	730	692	400	323	281	6132.84	6698.32	14100.7	24477.7
F62	Fredericia	d__Bacteria;p__Thermotogota;c__Thermotogae;o__Petrotogales;f__Petrotogaceae;g__Defluviitoga;s__Defluviitoga tunisiensis	13431	16524	16681	11277	11540	13033	13806	14425	12842	18053	14964	16501	16337	18184	13560	39721.5	54936.2	32641.7	59290.2
F63	Fredericia	d__Bacteria;p__Firmicutes_G;c__Limnochordia;o__DTU010;f__DTU010;g__DTU010;s__DTU010 sp2	1302	1617	1557	1142	1189	1177	1304	1592	1261	1907	1615	1894	1854	1591	1290	7027.34	12022.1	9068.79	16995.1
F64	Fredericia	d__Bacteria;p__Desulfobacterota;c__Syntrophia;o__Syntrophales;f__Smithellaceae;g__UBA8904;s__	8621	10818	10568	11712	11800	12955	7593	9268	8190	14202	12910	13456	8982	9047	6691	111856	44921.8	97006.9	55393.8
F65	Fredericia	d__Bacteria;p__Firmicutes_G;c__Limnochordia;o__DTU010;f__DTU010;g__;s__	7187	8951	7998	5036	4906	5696	5447	6896	5392	9076	8015	10469	9454	9033	6394	30934.5	38598.1	40750.8	59050
F66	Fredericia	d__Bacteria;p__Firmicutes_A;c__Clostridia;o__Oscillospirales;f__DTU089;g__DTU033;s__GCA_001513365.1	520	485	488	267	378	241	429	427	411	899	580	529	378	314	277	13702.8	18398.5	16497.2	26484.5
F67	Fredericia	d__Bacteria;p__Bacteroidota;c__Bacteroidia;o__Bacteroidales;f__Dysgonomonadaceae;g__Petrimonas;s__Petrimonas mucosa	9017	8990	8618	5312	6286	5582	6826	7890	6487	11953	9549	10403	6738	6229	4896	187286	214910	206006	324090
F68	Fredericia	d__Bacteria;p__Bacteroidota;c__Bacteroidia;o__Bacteroidales;f__Paludibacteraceae;g__;s__	315	302	313	766	809	806	846	796	682	475	302	338	849	824	628	157648	408	138160	591.103
F69	Fredericia	d__Bacteria;p__Bacteroidota;c__Bacteroidia;o__Bacteroidales;f__Dysgonomonadaceae;g__Fermentimonas;s__Fermentimonas caenicola	1679	2232	2226	1475	1589	1632	1351	1835	1471	2411	2071	2225	1621	1630	1204	32989.9	36867.7	32345.9	55717.9
F70	Fredericia	d__Bacteria;p__Firmicutes_B;c__Desulfotomaculia;o__Desulfotomaculales;f__Pelotomaculaceae;g__DTU098;s__GCA_002305915.1	5598	7063	6868	1838	1769	1865	52736	71763	53712	4058	3530	3420	5009	5061	4033	5840.99	4360.67	21094.1	26276.7
F71	Fredericia	d__Bacteria;p__Firmicutes_D;c__Dethiobacteria;o__DTU022;f__DTU022;g__;s__	20371	27452	23890	17693	17150	19883	14910	19794	14140	26190	24315	26562	25288	25215	20971	44769.8	17439.3	84040.4	80726.9
F72	Fredericia	d__Bacteria;p__Firmicutes_G;c__SHA-98;o__UBA4971;f__UBA4971;g__UBA4981;s__	16205	19486	18247	15387	14879	15226	16683	20525	17155	22119	18755	22492	27688	24958	18174	160299	301818	190159	446267
F73	Fredericia	d__Bacteria;p__Patescibacteria;c__Dojkabacteria;o__SC72;f__SC72;g__UBA3081;s__	1	2	1	0	0	1	0	1	1	1	0	2	0	0	0	368.898	4068.68	478.933	8819.06
F74	Fredericia	d__Bacteria;p__Firmicutes_A;c__Clostridia;o__Peptostreptococcales;f__Anaerovoracaceae;g__UBA1426;s__	1494	1719	1622	946	1069	1046	1180	1446	1191	1945	1546	1725	1623	1699	1349	4811.99	8990.14	13209	30549.1
F75	Fredericia	d__Bacteria;p__Firmicutes_B;c__Syntrophomonadia;o__Syntrophomonadales;f__Syntrophomonadaceae;g__DTU019;s__GCA_001512785.1	4021	4807	4266	2011	2082	1883	2250	3103	2316	7374	6070	7585	3368	3285	2500	2067.13	2711.13	9735.22	20470.7
F76	Fredericia	d__Bacteria;p__Synergistota;c__Synergistia;o__Synergistales;f__Acetomicrobiaceae;g__Acetomicrobium;s__	13944	15510	15050	10730	11313	12092	13874	15449	12623	21077	15544	19402	21982	20099	14162	21003	32613.4	58361.8	112255
F77	Fredericia	d__Bacteria;p__Firmicutes_A;c__Clostridia;o__Saccharofermentanales;f__DTU023;g__;s__	57447	68153	63198	25813	29208	26684	30943	38051	28028	79365	69788	83432	36882	31205	26109	137273	172195	354448	522888
F78	Fredericia	d__Bacteria;p__Bacteroidota;c__Bacteroidia;o__Bacteroidales;f__UBA932;g__Bact-11;s__GCA_002376715.1	17146	18511	18351	13367	14563	12294	17488	17237	15774	27552	21389	19680	18038	17915	14465	212528	145540	200288	202194
F79	Fredericia	d__Bacteria;p__Firmicutes_E;c__DTU015;o__D8A-2;f__D2;g__UBA3907;s__	27883	26544	25784	17903	21233	18102	27046	25750	23190	47034	32645	31829	23753	21172	17269	49147	39920.6	109291	122767
F80	Fredericia	d__Bacteria;p__Verrucomicrobiota;c__Kiritimatiellae;o__LD1-PB3;f__Lenti-01;g__Lenti-01;s__GCA_002304915.1	5069	5811	5420	4461	3957	3961	3985	6140	3486	6216	6772	6598	7212	6183	4686	57053.8	51013	170936	152952
F81	Fredericia	d__Bacteria;p__Desulfobacterota;c__Desulfomonilia;o__UBA1062;f__UBA1062;g__UBA1062;s__GCA_001896555.1	8694	11662	10598	3864	3541	4180	2794	3731	2781	19280	18310	17799	8933	9082	6897	153057	48857.5	145720	64948.7
F82	Fredericia	d__Bacteria;p__Chloroflexota;c__Anaerolineae;o__Anaerolineales;f__Anaerolineaceae;g__Brevefilum;s__GCF_900184705.1	76938	102992	97423	64484	59285	66098	90850	116253	91433	148426	134235	144820	90705	98284	77816	903783	823692	1.38347e+06	1.6334e+06
F83	Fredericia	d__Bacteria;p__Bacteroidota;c__Bacteroidia;o__Bacteroidales;f__UBA932;g__DMER64;s__	11094	12015	11795	8459	9110	8932	10891	12150	10344	15837	12141	15041	16788	17046	12129	157293	379857	131506	473951
F84	Fredericia	d__Bacteria;p__Firmicutes_G;c__SHA-98;o__DTUO25;f__DTU025;g__UBA10085;s__UBA10085	27956	33225	32329	24707	24824	24918	26838	31533	30544	41099	36500	35142	40196	35531	28225	48900.2	74597.1	45918.2	95947
F85	Fredericia	d__Bacteria;p__Bacteroidota;c__Bacteroidia;o__Bacteroidales;f__BBW3;g__;s__	113422	145897	138139	90183	94759	99399	111307	129032	125909	166434	151004	153955	129148	138351	101165	2.25464e+06	1.1486e+06	1.88148e+06	1.41599e+06
F86	Fredericia	d__Bacteria;p__Firmicutes;c__Bacilli;o__Acholeplasmatales;f__Acholeplasmataceae;g__;s__	1841	2300	2460	571	673	653	627	746	604	2386	1974	1942	717	878	677	34598.7	27749.6	27708.8	30173.6
F87	Fredericia	d__Bacteria;p__DTU030;c__DTU030;o__;f__;g__;s__	34333	35424	32800	27823	28366	29725	32935	36896	30357	53459	40296	42243	32842	29417	22867	49062.8	83892.3	113995	257401
F88	Fredericia	d__Bacteria;p__Bacteroidota;c__Bacteroidia;o__Bacteroidales;f__DTU049;g__DTU049;s__GCA_001512885.1	15619	16280	16239	14266	13147	15216	20618	17702	16344	22102	17160	22668	26067	26797	17203	161490	157289	126662	175905
F89	Fredericia	d__Bacteria;p__Firmicutes_E;c__DTU015;o__D8A-2;f__D2;g__DTU015;s__	9277	10589	9175	6953	6581	7850	7784	9232	7446	12389	9606	12720	12297	11695	8481	48322.4	31755.5	73357.2	56615.2
F90	Fredericia	d__Bacteria;p__Bacteroidota;c__Bacteroidia;o__Bacteroidales;f__Dysgonomonadaceae;g__UBA4179;s__UBA4179 sp1	19856	21237	21149	17250	17385	18174	17618	20426	19428	29369	22300	23594	20562	20642	14975	233877	201612	230882	328689
F91	Fredericia	d__Bacteria;p__Firmicutes;c__Bacilli;o__RFN20;f__CAG-826;g__UBA1361;s__	17670	25925	26274	16722	15065	18963	13427	17337	14215	25863	24868	19869	17690	21186	16414	254240	14663.1	195157	17864.9
F92	Fredericia	d__Archaea;p__Thermoplasmatota;c__Thermoplasmata_A;o__Methanomassiliicoccales;f__Methanomassiliicoccaceae;g__DTU008;s__GCA_001512965.1	1805	2493	2416	1285	1072	1223	1273	1714	1326	2803	2906	2488	1586	1659	1274	13683.8	20483.2	14036.3	27532.7
F93	Fredericia	d__Archaea;p__Halobacterota;c__Methanomicrobia;o__Methanomicrobiales;f__Methanocullaceae;g__Methanoculleus;s__GCF_000304355.2	5253	6553	6335	2689	2076	2576	5054	7740	5088	8508	8982	8068	4137	3973	3229	15137.9	32720.9	17097.4	42097.4
F94	Fredericia	d__Archaea;p__Halobacterota;c__Methanosarcinia;o__Methanotrichales;f__Methanotrichaceae;g__Methanothrix;s__	249812	265482	208176	277094	335697	277528	141678	213596	138348	352917	330218	456332	183967	151414	136311	64162.1	41166.6	483642	432423
F95	Fredericia	d__Archaea;p__Halobacterota;c__Methanomicrobia;o__Methanomicrobiales;f__Methanocullaceae;g__Methanoculleus;s__	52042	66452	62294	32408	25193	31975	48406	72660	49615	77265	77608	72687	51005	51261	40859	64666.2	133105	73126.4	176701
R1	Randers	d__Bacteria;p__Bacteroidota;c__Bacteroidia;o__Bacteroidales;f__vadinHA17;g__LD21;s__	1039	1147	991	995	1044	1167	1162	1067	1218	1089	873	978	1054	912	999					17536.6	3167.81	11159.4	3159.17	4267.35	6836.55	1341.12	1598.15
R2	Randers	d__Bacteria;p__Chloroflexota;c__Anaerolineae;o__UBA2200;f__UBA2200;g__UBA2200;s__	4269	4219	4624	5045	5346	5226	5130	4746	4226	4608	4464	3794	4868	3390	3918					15322.9	3166.96	15477.3	3585.04	4964.78	10050.8	1980.86	8378.41
R3	Randers	d__Bacteria;p__Myxococcota;c__UBA9042;o__;f__;g__;s__	18042	18285	16403	17446	18741	16969	21785	18462	16702	17562	14071	15272	18898	14953	16556					81709.5	2699.61	43836.6	1280.7	2058.06	25927.9	4160.38	341.719
R4	Randers	d__Bacteria;p__Bacteroidota;c__Bacteroidia;o__Bacteroidales;f__vadinHA17;g__LD21;s__	11196	11392	11405	10812	11877	12649	14069	13238	12748	11233	10521	10892	14040	11692	11671					134258	48860.4	92404.6	57751.1	76149.1	130124	25549.9	30060.9
R5	Randers	d__Bacteria;p__Patescibacteria;c__Microgenomatia;o__UBA1400;f__Pacebacteraceae;g__;s__	156	162	147	149	197	178	189	174	189	153	136	122	171	141	136					5007.65	959.426	6078.53	985.905	923.679	1441.03	371.816	670.466
R6	Randers	d__Bacteria;p__Bacteroidota;c__Bacteroidia;o__Chitinophagales;f__Chitinophagaceae;g__Ferruginibacter;s__	3	4	3	7	1	2	5	2	0	4	4	2	1	1	3					15989.7	7369.25	10515.9	6100.55	7876.15	7137.08	3090.6	3429.42
R7	Randers	d__Bacteria;p__Firmicutes_A;c__Clostridia;o__Oscillospirales;f__DTU089;g__UBA1447;s__	924	1036	1045	1171	1236	1268	1423	1346	1173	972	1052	804	1005	706	724					2986.27	6562.05	5292.11	7508.43	5793.21	422.548	109.604	513.69
R8	Randers	d__Bacteria;p__Actinobacteriota;c__Acidimicrobiia;o__Microtrichales;f__Microtrichaceae;g__Microthrix;s__	9933	9907	12056	10811	11264	12242	9231	8109	5927	9745	10092	10413	8227	5364	5471					28543.2	11997.5	66687.3	34541.3	45155.3	71270.7	20180.4	19928.7
R9	Randers	d__Bacteria;p__Patescibacteria;c__Paceibacteria;o__UBA9983;f__Vogelbacteraceae;g__;s__	350	317	362	259	263	271	237	209	220	257	253	305	208	183	189					9483.86	12665.7	5162.7	7773.29	7883.15	7459.45	2048.98	2288.63
R10	Randers	d__Bacteria;p__UBP3;c__UBA1439;o__UBA1439;f__UBA1439;g__UBA1439;s__	18786	18419	20212	23990	23398	21944	25290	23701	16951	20033	18739	15811	24187	15442	14233					140279	37835.1	207915	48264.6	54658.4	46711.5	7429.85	1193.79
R11	Randers	d__Bacteria;p__Actinobacteriota;c__Thermoleophilia;o__Solirubrobacterales;f__70-9;g__67-14;s__	429	447	551	481	418	385	385	359	296	474	487	427	546	318	345					4636.19	1672.81	21779.5	8949.37	11284	14234.8	3957.92	7100.12
R12	Randers	d__Bacteria;p__Proteobacteria;c__Gammaproteobacteria;o__Betaproteobacteriales;f__Burkholderiaceae;g__Rhodoferax;s__	3	2	6	1	7	1	3	4	3	2	1	2	1	1	3					14556.2	10789.5	9208.26	7270.81	8265.3	12131.9	2521.27	2049.94
R13	Randers	d__Bacteria;p__Spirochaetota;c__Spirochaetia;o__Treponematales;f__UBA8932;g__UBA8932;s__	25225	23737	23029	20893	26066	27263	33111	29190	30413	23934	20664	20629	24902	23796	27608					65921.2	77285.9	29220.4	31846.5	40612.7	91216	17176.2	22493
R14	Randers	d__Bacteria;p__Chloroflexota;c__Anaerolineae;o__Anaerolineales;f__Anaerolineaceae;g__T78;s__	29861	32846	30778	22719	25990	29381	27646	29103	30132	31080	31150	28835	38057	31421	34056					21537.4	1697.55	31977.9	1465.83	2075.56	342.919	71.9275	94.5101
R15	Randers	d__Bacteria;p__Caldatribacteriota;c__Caldatribacteriia;o__Caldatribacteriales;f__UBA8910;g__UBA8910;s__	18047	18678	16686	17256	19114	18528	21089	20327	20469	15498	15318	15769	21605	19168	17574					13915	8293.71	32696	18843.4	21196.8	32326	7841.24	10144.8
R16	Randers	d__Bacteria;p__Verrucomicrobiota;c__Kiritimatiellae;o__LD1-PB3;f__Lenti-01;g__Lenti-01;s__GCA_001604235.1	1455	1526	1525	1427	1459	1639	1541	1572	1317	1622	1610	1453	1507	1107	1167					41241.2	3656.05	78903.5	4390.49	4614.9	3478.85	1358.25	905.814
R17	Randers	d__Bacteria;p__Desulfobacterota_B;c__Syntrophorhabdia;o__Syntrophorhabdales;f__Syntrophorhabdaceae;g__Syntrophorhabdus;s__	7166	6421	6856	5469	6761	6069	9231	8011	8128	7083	5345	5630	7371	5722	5362					57288.8	32489.6	84887.4	47954.3	77805.6	140629	27654.8	31865.8
R18	Randers	d__Bacteria;p__Chloroflexota;c__Anaerolineae;o__Anaerolineales;f__Anaerolineaceae;g__Brevefilum;s__GCF_900184705.1	35115	36553	35247	36804	43376	46061	46035	43654	43538	38353	38240	35497	48576	39337	42502					62548.5	4007.42	77284.7	3922.23	4026.71	1199.15	255.362	604.123
R19	Randers	d__Bacteria;p__Thermotogota;c__Thermotogae;o__;f__;g__;s__	39041	45247	42225	37313	42183	53394	44546	44798	48203	46686	49678	45694	46321	41290	49970					26720.1	37787.8	13297.4	17655.3	22782.1	45785	9904.69	14577.2
R20	Randers	d__Bacteria;p__Bacteroidota;c__Bacteroidia;o__Bacteroidales;f__TTA-H9;g__TTA-H9;s__	45746	47189	44684	41291	47145	54597	64625	60462	66702	42834	40346	40834	50086	50117	55338					239439	101217	111191	46710.9	56175.7	67637.7	15712.5	20983.1
R21	Randers	d__Bacteria;p__Bacteroidota;c__Bacteroidia;o__Bacteroidales;f__UBA932;g__Bact-11;s__	4158	4498	3935	3446	3973	4515	4835	4542	4706	3891	3887	4303	4521	4461	5169					18163.7	4017.23	10146.9	2303.95	3270.59	2085.77	412.156	627.843
R22	Randers	d__Bacteria;p__Bacteroidota;c__Bacteroidia;o__Bacteroidales;f__4484-276;g__;s__	17777	18136	16660	13459	15548	17044	18922	17568	17569	16323	15217	16279	18029	17226	19122					119681	124690	52468.5	59272.5	76062.4	105843	22397.2	14798.8
R23	Randers	d__Bacteria;p__Myxococcota;c__Polyangia;o__Polyangiales;f__Polyangiaceae;g__;s__	13680	14465	14540	10514	11771	12906	10489	9902	9295	12937	12604	12121	11458	8810	9605					40073.1	15676.6	41407.4	16162.2	22351.8	48114.4	11812.1	10395.7
R24	Randers	d__Bacteria;p__Chloroflexota;c__Dehalococcoidia;o__UBA2991;f__UBA2991;g__;s__	124	114	132	127	137	122	112	109	96	125	122	102	138	77	99					18261.7	7427.24	18879	8488.12	10558.9	13571.6	3499.33	4285.57
R25	Randers	d__Bacteria;p__Firmicutes;c__Bacilli;o__RFN20;f__CAG-826;g__UBA1361;s__GCA_002306335.1	4258	3990	3837	3038	4138	4133	4549	4372	4149	4352	4082	4167	4119	4172	4547					49432.5	10045	22570.7	3932.34	5154.88	354.906	86.3891	306.509
R26	Randers	d__Bacteria;p__Verrucomicrobiota;c__Kiritimatiellae;o__RFP12;f__UBA1067;g__;s__	650	692	644	1029	978	1105	865	876	716	707	667	723	680	497	792					31659.8	5354.03	15550.4	3075.95	3426.09	1503.11	219.969	156.405
R27	Randers	d__Bacteria;p__Bacteroidota;c__Bacteroidia;o__Bacteroidales;f__BBW3;g__;s__	28619	28323	26797	19773	23885	26282	27167	25058	26636	24552	22881	24578	25592	23671	28134					105009	26493	50849.4	17528.5	30023.1	13422.2	2549.43	14803.6
R28	Randers	d__Bacteria;p__Omnitrophota;c__koll11;o__GIF10;f__UBA6249;g__GCA-002774445;s__	366	414	352	308	293	314	322	341	276	384	276	362	275	269	298					5343.56	5181.33	2564.18	1922.42	1321.37	11726.5	1871.64	527.033
R29	Randers	d__Bacteria;p__Patescibacteria;c__Paceibacteria;o__Paceibacterales;f__UBA5633;g__UBA2558;s__GCA_002340425.1	133	127	118	72	87	113	116	86	84	118	122	141	88	73	90					2463.49	5492.61	1483.39	2666.03	2519.9	1282.63	408.35	319.111
R30	Randers	d__Bacteria;p__Armatimonadota;c__UBA5829;o__UBA5829;f__UBA5829;g__;s__	11322	10587	11352	12496	13775	12601	12550	10900	9687	12157	10382	9587	10347	7338	6803					30664.4	11989	36721.2	16819.9	25398.1	11508.1	2129.66	1839.43
R31	Randers	d__Bacteria;p__Fermentibacterota;c__Fermentibacteria;o__Fermentibacterales;f__Fermentibacteraceae;g__Fermentibacter;s__Fermentibacter daniensis	7231	7370	7740	7171	7555	7246	7409	7134	6143	6955	6969	6785	8964	6086	6200					84573.6	80220.8	51315.9	69314.8	96587.1	378145	75934.2	90033.6
R32	Randers	d__Bacteria;p__Proteobacteria;c__Gammaproteobacteria;o__Betaproteobacteriales;f__Burkholderiaceae;g__Rhodoferax;s__	2	4	4	1	4	1	1	3	2	5	1	2	3	1	2					24111.2	21263	13295	13569.3	15516.3	27468.2	5407.12	3740.38
R33	Randers	d__Bacteria;p__Armatimonadota;c__UBA5829;o__UBA5829;f__;g__;s__	8954	8947	9505	11163	11046	10671	11399	10366	9316	8898	8482	6667	11498	7319	6462					25635.8	26570.6	59785.2	41544.5	39329.1	81631.9	16960.4	34311.6
R34	Randers	d__Bacteria;p__Desulfobacterota;c__Syntrophia;o__Syntrophales;f__Smithellaceae;g__UBA8904;s__	6397	5890	6321	7878	9427	9948	12164	10803	10624	8731	7271	7771	13032	8530	10531					41037.5	22606.6	19038	11172	13257.7	16249.1	3113.05	4132.87
R35	Randers	d__Bacteria;p__Bipolaricaulota;c__Bipolaricaulia;o__Bipolaricaulales;f__Bipolaricaulaceae;g__Bipolaricaulis;s__Bipolaricaulis anaerobius	3587	3685	4113	3729	3687	3833	3142	3216	2398	4117	4189	3975	3358	2299	3033					15708	169815	10164	79512.2	135990	587924	125944	172713
R36	Randers	d__Bacteria;p__Firmicutes_A;c__Clostridia;o__Christensenellales;f__;g__;s__	1577	1735	1590	1444	1765	1681	2137	2028	2148	1777	1692	1650	2456	2101	2188					5931.97	6336.48	7990.48	6287.23	7862.55	12444	2318.81	2867.18
R37	Randers	d__Bacteria;p__Patescibacteria;c__Paceibacteria;o__UBA6257;f__;g__;s__	2617	2006	1964	1833	2067	1746	2117	1894	1766	1734	1277	1537	1301	1273	1204					11054.9	2589.6	6686.03	1276.81	1214.08	685.41	243.564	378.04
R38	Randers	d__Bacteria;p__Bacteroidota;c__Bacteroidia;o__Bacteroidales;f__DTU049;g__GWF2-43-63;s__	4529	4239	4089	3087	3622	3577	4019	3706	3838	3491	2802	3124	3306	3062	3150					55111.5	16472.7	29745.2	10961.2	13628.9	17161.8	3801.12	7074.91
R39	Randers	d__Bacteria;p__Cloacimonadota;c__Cloacimonadia;o__Cloacimonadales;f__Cloacimonadaceae;g__Cloacimonas;s__	5638	5429	5087	4820	5504	6617	5925	5215	6164	4436	4538	3982	3601	3924	4406					29433.3	68967.4	12255.7	29324.7	36963.9	64335.6	14158.7	24849.1
R40	Randers	d__Bacteria;p__Cloacimonadota;c__Cloacimonadia;o__Cloacimonadales;f__Cloacimonadaceae;g__Cloacimonas;s__GCA_002432865.1	13042	9514	10990	11059	14087	14090	18328	14591	13639	12432	8035	9163	10383	8983	9099					28193.6	15308.2	12002.1	6893.56	8874.47	13556.6	3135.51	5874.82
R41	Randers	d__Bacteria;p__Patescibacteria;c__Dojkabacteria;o__SC72;f__SC72;g__UBA5232;s__	244	232	222	190	224	240	284	289	261	216	192	158	179	170	176					3736.48	7537.68	4210.12	6372.8	6930.32	8121.75	1634.16	1284.23
R42	Randers	d__Bacteria;p__Bacteroidota;c__Bacteroidia;o__Bacteroidales;f__DTU049;g__DTU049;s__DTU049 sp1	3618	2909	2906	2244	2735	2952	3086	3016	3402	2897	2677	2527	1898	2316	2682					32205.4	13619.6	14106.2	5901.82	8461.62	13284.8	2933.04	2686.68
R43	Randers	d__Bacteria;p__Chloroflexota;c__Anaerolineae;o__Anaerolineales;f__Anaerolineaceae;g__;s__	7754	8286	7776	6422	7831	8339	9228	8839	9297	7191	7240	6338	7905	7134	7218					17141.4	11377.5	24823.4	12054.9	12716.1	18454.7	3575.83	4378.23
R44	Randers	d__Bacteria;p__Patescibacteria;c__Microgenomatia;o__Shapirobacterales;f__UBA12405;g__UBA1435;s__	213	239	232	270	271	341	332	312	327	243	212	216	239	181	205					13116	9938.81	12547.3	8509.51	8605.07	13105.4	3588.76	1847.95
R45	Randers	d__Bacteria;p__Bacteroidota;c__Bacteroidia;o__Bacteroidales;f__Bacteroidaceae;g__UBA1179;s__UBA1179 sp1	4476	4600	4096	3232	3702	4379	3761	3373	3395	4150	3752	4125	3084	2855	3069					15100	6023.92	6813.84	2663.69	3551.27	12954.7	1902.84	1752.7
R46	Randers	d__Bacteria;p__Patescibacteria;c__Gracilibacteria;o__Absconditabacterales;f__X112;g__UBA6263;s__	484	383	436	306	450	424	522	429	399	402	312	432	279	268	297					4597.91	13718.5	3248.35	8400.61	9458.77	2916.74	548.019	273.894
R47	Randers	d__Bacteria;p__Bacteroidota;c__Bacteroidia;o__Bacteroidales;f__Prolixibacteraceae;g__6E;s__	1524	1692	1634	1219	1535	1596	1655	1622	1716	1514	1517	1525	1869	1516	1722					30445.2	13464.4	18285.5	8865.37	13173.3	11568.1	2107.21	2085.89
R48	Randers	d__Bacteria;p__Chloroflexota;c__Anaerolineae;o__Anaerolineales;f__Anaerolineaceae;g__49-20;s__	3057	3510	3660	2864	3496	3658	3778	3680	3535	3023	3018	2571	3663	2874	3021					5690.41	4189.5	12133.1	6888.5	6606.87	15363.3	3266.42	6971.14
R49	Randers	d__Bacteria;p__Firmicutes_A;c__Clostridia;o__Lutisporales;f__Lutisporaceae;g__BRH-c25;s__	3243	3494	3197	2859	3197	3218	3707	3517	3359	3211	3159	3565	3042	2727	2766					38869.8	19315.2	22712.1	13975.3	22036.5	47222.7	8584.49	8138.62
R50	Randers	d__Bacteria;p__Desulfobacterota;c__Syntrophia;o__Syntrophales;f__UBA2192;g__;s__	32563	26248	32019	30089	37339	30676	41095	33257	24077	39785	24764	27523	22649	16974	14287					49558.8	23787.8	31688.3	16302.2	24559.1	34453.3	7997.27	7869.17
R51	Randers	d__Bacteria;p__Desulfobacterota;c__Syntrophia;o__Syntrophales;f__UBA2192;g__;s__	3077	2852	3058	2390	2676	2614	2899	2573	2426	3549	2989	2855	2301	1730	1641					24029.6	13418.3	14019.9	9714.37	12446.3	8767.77	1913.12	1146.72
R52	Randers	d__Bacteria;p__Patescibacteria;c__ABY1;o__Falkowbacterales;f__UBA917;g__UBA1359;s__	92	86	83	82	120	83	102	68	71	92	69	80	59	60	50					640.826	5331.85	364.257	2657.47	3096.81	12396.9	3262.24	6619.78
R53	Randers	d__Bacteria;p__Bacteroidota;c__Bacteroidia;o__Bacteroidales;f__vadinHA17;g__LD21;s__	66432	66007	68589	47530	62654	67272	67804	56430	67400	66860	66152	68646	70792	71675	69018					19736.2	6284.46	17944.8	8974.26	16341.7	23480.3	4590.42	4121.75
R54	Randers	d__Bacteria;p__Acidobacteriota;c__Thermoanaerobaculia;o__Thermoanaerobaculales;f__Thermoanaerobaculaceae;g__;s__	29135	28436	33995	34140	31362	27907	25736	23604	15696	27869	23787	25574	30827	16859	17568					861980	133185	690596	171584	226380	438784	79398.5	66600.7
R55	Randers	d__Bacteria;p__Chloroflexota;c__Anaerolineae;o__Anaerolineales;f__Anaerolineaceae;g__UBA6107;s__	38727	41289	41634	35024	41212	45371	46087	42882	44768	41803	41267	38365	44718	38222	41752					131814	112365	196292	116956	121888	191029	42141.2	56111.6
R56	Randers	d__Bacteria;p__Actinobacteriota;c__Thermoleophilia;o__UBA2241;f__UBA2241;g__;s__	4746	4529	5823	5508	6023	5653	6481	5972	4339	5899	5672	5060	6367	3870	3646					12203.5	7047.73	49343.2	29345.4	40398.5	76163.1	19284.6	19875.3
R57	Randers	d__Bacteria;p__Chloroflexota;c__Anaerolineae;o__CG2-30-64-16;f__;g__;s__	315	373	350	369	387	399	355	346	301	379	398	359	298	273	331					72824.9	26366.7	114540	47067.1	64261.4	46860.5	13091.2	13286.6
R58	Randers	d__Bacteria;p__Actinobacteriota;c__Thermoleophilia;o__RBG-16-64-13;f__RBG-16-64-13;g__;s__	529	528	589	691	858	794	978	906	839	937	892	781	1014	769	803					2066.05	1448.95	5405.14	4327.48	5963.48	11685.4	2342.02	2735.6
R59	Randers	d__Bacteria;p__Chloroflexota;c__Anaerolineae;o__Anaerolineales;f__Anaerolineaceae;g__49-20;s__	8703	9104	8638	7595	9345	9777	10223	9183	9678	8797	8899	7372	8005	7077	6855					5105.19	3977.57	10902.9	6760.55	7490.12	18539.5	3985.32	9630.76
R60	Randers	d__Bacteria;p__Marinisomatota;c__UBA2242;o__UBA2242;f__UBA2242;g__;s__	5145	5500	5089	4082	4994	5596	6136	5781	5828	5200	5154	5200	5225	5234	5914					19238.5	19996.2	8484.15	8246.99	10426	10797	2921.63	2607.37
R61	Randers	d__Bacteria;p__Actinobacteriota;c__Acidimicrobiia;o__Microtrichales;f__Ilumatobacteraceae;g__UBA8979;s__UBA10645	154	422	175	653	91	86	134	206	111	260	70	146	290	138	445					46725.2	39505.8	100674	74557.7	90656.6	119790	30335.1	29268.5
R62	Randers	d__Bacteria;p__Actinobacteriota;c__RBG-13-55-18;o__RBG-13-55-18;f__RBG-13-55-18;g__;s__	3443	3525	3810	3812	3902	4059	3568	3572	2840	4077	3696	3368	3599	2668	2808					2780.71	2424.58	8035.21	7355.59	9646.15	17036.4	3521.4	5089.46
R63	Randers	d__Bacteria;p__Bacteroidota;c__Bacteroidia;o__Bacteroidales;f__UBA932;g__DMER64;s__	10409	11254	10128	8394	9570	10889	11694	10888	11294	10180	10075	10785	10786	10284	11001					43169.2	43772.9	20944	19687	26213.7	59402.9	11239.3	14951.1
R64	Randers	d__Bacteria;p__Desulfobacterota;c__Desulfomonilia;o__UBA1062;f__UBA1062;g__;s__	435	526	556	478	507	570	490	525	487	522	477	494	437	266	376					1709.63	7467.75	1147.89	4661.56	7532.5	47793.3	9040.41	9999.91
R65	Randers	d__Bacteria;p__Patescibacteria;c__ABY1;o__Uhrbacterales;f__2-12-FULL-60-25;g__;s__	202	194	189	166	188	234	121	136	130	226	217	201	115	95	117					1260.23	1069.01	864.71	753.332	836.598	7410.22	2273.9	13634.3
R66	Randers	d__Bacteria;p__Chloroflexota;c__Anaerolineae;o__;f__;g__;s__	67854	64905	75093	89727	99141	95810	94430	85578	66802	81444	80124	69408	77319	52619	50753					257606	88939.7	306338	98997.3	124297	131011	24858.8	28856.3
R67	Randers	d__Bacteria;p__Bacteroidota;c__Bacteroidia;o__Bacteroidales;f__vadinHA17;g__LD21;s__	2092	2234	2029	1394	1561	1697	1166	1062	1107	1599	1495	1691	765	751	795					29293	25227.8	16997.8	17883.2	24032.4	60816.1	12923.4	19548.4
R68	Randers	d__Bacteria;p__Patescibacteria;c__Dojkabacteria;o__SC72;f__SC72;g__UBA5232;s__	733	668	661	472	632	614	781	688	737	675	590	640	557	607	569					11085.5	10936.2	11668.6	9367.07	11049.6	7250.96	1275.67	828.353
R69	Randers	d__Bacteria;p__Chloroflexota;c__Anaerolineae;o__Anaerolineales;f__Anaerolineaceae;g__;s__	2875	3334	3285	2542	2975	3278	3276	3459	3426	3896	4065	3794	3547	3022	3324					10719.5	10464.6	15325.5	10360	14027	40565.9	8315.81	13777.3
R70	Randers	d__Bacteria;p__Hydrogenedentota;c__Hydrogenedentia;o__Hydrogenedentiales;f__UBA2224;g__UBA2224;s__	2219	2240	2595	2130	2425	2237	2335	2247	1833	2242	2230	1891	2269	1551	1703					86557.6	31028.3	82789.3	33809.7	45057.4	72541.3	16227.5	18007.3
R71	Randers	d__Bacteria;p__Chloroflexota;c__Anaerolineae;o__Anaerolineales;f__UBA6092;g__;s__	67	61	49	59	47	53	68	43	54	61	71	45	67	49	44					424.787	10691.4	443.339	6797.49	11154.9	35912.3	6351.31	3675.15
R72	Randers	d__Bacteria;p__Cloacimonadota;c__Cloacimonadia;o__Cloacimonadales;f__Cloacimonadaceae;g__UBA4175;s__GCA_002379855.1	2296	2374	2386	2181	2367	2512	2617	2384	2134	2213	2035	2070	2407	1883	1906					15045.3	22335	8068.37	11726.6	16981.2	29234.2	5570.39	4451.61
R73	Randers	d__Bacteria;p__Planctomycetota;c__Phycisphaerae;o__SG8-4;f__SG8-4;g__PLanc-01;s__	576	505	569	510	498	510	299	259	219	492	444	455	237	145	161					6165.79	10499.5	4394.25	8104.26	11063.2	28088.5	6182.72	12858.9
R74	Randers	d__Bacteria;p__Bacteroidota;c__Bacteroidia;o__Bacteroidales;f__UBA932;g__DMER64;s__GCA_002305545.1	1844	1993	1740	1518	1721	1959	2113	1994	1974	1881	1741	1995	2127	1997	2004					9892.24	19852	4970.99	9377.96	12984.4	44245.1	9098.26	18679.6
R75	Randers	d__Bacteria;p__Actinobacteriota;c__Acidimicrobiia;o__Microtrichales;f__Microtrichaceae;g__Microthrix;s__Microthrix parvicella	5699	5639	6311	6004	6393	6421	4373	3811	3157	5324	5291	5329	3763	2626	2822					87086.3	47872	211740	144864	200578	188071	60645.9	37630.6
R76	Randers	d__Bacteria;p__Desulfobacterota;c__Desulfomonilia;o__UBA1062;f__UBA1062;g__UBA1062;s__GCA_002316295.1	15475	16166	15260	8458	9380	9712	6997	6369	6157	16898	16702	15745	4455	3443	4230					237559	77616.7	131626	54068.4	73134.7	105839	19044.8	16322.8
R77	Randers	d__Bacteria;p__Desulfobacterota;c__Syntrophia;o__Syntrophales;f__UBA2192;g__;s__	12239	11798	12524	10205	10619	10214	13680	12523	10524	17419	16856	16680	13697	9032	9083					181565	68763.2	116250	52680.4	78307.5	131392	30538.4	35869.7
R78	Randers	d__Bacteria;p__Cloacimonadota;c__Cloacimonadia;o__Cloacimonadales;f__Cloacimonadaceae;g__Cloacimonas;s__	16372	12921	14365	12601	16042	18177	20185	17213	17115	16276	11915	12880	14022	12907	12702					76581	63830.9	34142.7	30616.7	38265.8	73773	18931	33797.2
R79	Randers	d__Bacteria;p__Desulfobacterota;c__Syntrophia;o__Syntrophales;f__Smithellaceae;g__Smithella;s__	5592	5527	5339	3793	4339	4766	4617	4199	4107	4265	3835	4189	2690	2475	2943					45980.4	22583.6	22018.4	12030.8	14175.9	18804.9	4934.08	5145.8
R80	Randers	d__Bacteria;p__Cloacimonadota;c__Cloacimonadia;o__Cloacimonadales;f__Cloacimonadaceae;g__UBA1060;s__	2008	1858	1640	2031	2600	2821	3034	2488	2853	1511	1368	1342	1603	1612	1829					19745.7	8253.2	8408.66	4688.01	6174.58	5763.69	1315.63	1556.64
R81	Randers	d__Bacteria;p__Desulfobacterota;c__Syntrophia;o__Syntrophales;f__Smithellaceae;g__UBA8904;s__	16976	17955	17726	22963	26651	29731	36468	32892	34414	23374	21325	21757	29700	26707	31081					113542	52469.5	52499.3	25239.2	32261.1	38156.1	8447.87	10441
R82	Randers	d__Bacteria;p__Verrucomicrobiota;c__Verrucomicrobiae;o__Pedosphaerales;f__Pedosphaeraceae;g__UBA8199;s__	24529	24824	25636	21939	22637	22695	25057	24478	21310	20883	19153	19648	24765	17523	16253					264731	127950	170987	87187.1	110408	86162.2	16360.3	1756.41
R83	Randers	d__Bacteria;p__Firmicutes;c__Bacilli;o__ML615J-28;f__CAG-698;g__;s__	13546	9743	10126	7243	9102	8912	11466	11436	10433	9691	8875	10042	9135	9741	9926					29891.4	74680.5	12488.6	28652.7	26612.5	22010.6	5508.73	5158.03
R84	Randers	d__Bacteria;p__Bacteroidota;c__Bacteroidia;o__Bacteroidales;f__vadinHA17;g__SR-FBR-E99;s__	76294	79593	75587	67975	79580	85505	96892	88633	91512	77792	74997	75213	89779	79876	89073					456404	275265	285342	226451	313733	549699	90032.7	104722
R85	Randers	d__Bacteria;p__Chloroflexota;c__Anaerolineae;o__Anaerolineales;f__Anaerolineaceae;g__;s__	18662	20590	20558	18346	20970	24183	23291	22868	24782	21903	23014	20451	22636	19143	20721					51742.4	30246.2	70587.9	37914.8	41874.6	84248.5	18672.2	27617
R86	Randers	d__Bacteria;p__Acidobacteriota;c__Aminicenantia;o__Aminicenantales;f__UBA4085;g__;s__	19197	20053	21173	23370	26114	25433	32056	28781	24352	21992	22823	20042	25745	18046	17945					72328.1	94675.3	100080	113562	109214	147154	41692.5	49282.4
R87	Randers	d__Bacteria;p__Planctomycetota;c__UBA8108;o__UBA8890;f__UBA8898;g__UBA8898;s__	25683	27465	29925	30215	29899	30546	30195	29334	22604	25016	25673	24973	31944	20695	21829					335485	208224	220962	188801	174946	303635	58612.9	42600.7
R88	Randers	d__Bacteria;p__Desulfobacterota_B;c__Syntrophorhabdia;o__Syntrophorhabdales;f__Syntrophorhabdaceae;g__;s__	10655	9508	9015	8738	10026	9179	13663	11256	10690	10262	7679	8852	8857	7997	7882					120496	66143.3	61920.8	29294.4	40051	68144.6	13189.4	12621
R89	Randers	d__Bacteria;p__Bacteroidota;c__Bacteroidia;o__Bacteroidales;f__Prolixibacteraceae;g__6E;s__GCA_002304925.1	91037	96174	96184	78139	90468	98274	95832	86959	83947	93098	88917	91287	90536	79080	87760					1.03275e+06	468696	534735	275252	332371	343801	65300.3	63228.7
R90	Randers	d__Bacteria;p__Desulfobacterota;c__Syntrophia;o__Syntrophales;f__Smithellaceae;g__UBA4810;s__GCA_002418825.1	82296	85257	80784	46083	53339	61155	80887	75443	79978	54985	52774	56667	46203	43072	53930					473391	260941	202605	111604	131683	183993	45667.5	49257.5
R91	Randers	d__Bacteria;p__Chloroflexota;c__Anaerolineae;o__Anaerolineales;f__Anaerolineaceae;g__T78;s__	24501	24597	25078	24866	30013	29767	32392	28791	28844	25833	24332	20990	25731	21283	20063					29407.8	12261	53912.8	21021.7	23323.7	34902.4	5881.69	12266.7
R92	Randers	d__Bacteria;p__Synergistota;c__Synergistia;o__Synergistales;f__Thermovirgaceae;g__58-81;s__	67893	65512	70332	68966	76963	77234	80823	73394	64520	67193	63720	65309	69125	50624	53091					96726	68071.5	159782	70713.7	88110.3	145193	28828.9	37053.9
R93	Randers	d__Bacteria;p__Cloacimonadota;c__Cloacimonadia;o__Cloacimonadales;f__Cloacimonadaceae;g__Cloacimonas;s__Cloacimonas acidaminovorans	17053	17252	16137	16292	18222	22462	20458	17977	21613	14232	14326	12572	12727	13406	15573					84592.3	60712.9	36749.6	27980.3	36758.6	89503.6	20147.3	48652.3
R94	Randers	d__Archaea;p__Nanoarchaeota;c__Woesearchaeia;o__Pacearchaeales;f__GW2011-AR1;g__GW2011-AR1;s__	728	597	574	417	574	568	629	558	561	521	480	558	453	467	591					6342.63	5361.27	2772.26	2564.13	2811.08	3113.24	958.273	323.187
R95	Randers	d__Archaea;p__Euryarchaeota;c__Thermococci;o__Methanofastidiosales;f__Methanofastidiosaceae;g__Methanofastidiosum;s__GCA_001587595.1	14670	15036	14083	8437	10766	12115	11091	10412	10608	4359	4195	4253	6787	6822	8106					36446.4	21359.8	16279.7	11121.9	16076.9	22391.6	5319.21	6440.4
R96	Randers	d__Archaea;p__Halobacterota;c__Methanomicrobia;o__Methanomicrobiales;f__Methanospirillaceae;g__Methanospirillum;s__	10004	11508	10464	10514	10770	12047	25228	26971	30445	22637	20962	20432	26874	23653	29179					11315.6	12204.8	16442.3	8279.27	11512.6	16361.2	2709.27	1455.83
R97	Randers	d__Archaea;p__Halobacterota;c__Methanosarcinia;o__Methanotrichales;f__Methanotrichaceae;g__Methanothrix;s__	160396	167707	168869	328115	393438	467762	236550	229038	238548	286811	298331	258852	280753	238991	273393					17687.4	2477.03	67076.3	6851.16	8949.89	6184.1	1048.85	617.837
R98	Randers	d__Archaea;p__Halobacterota;c__Methanomicrobia;o__Methanomicrobiales;f__Methanocullaceae;g__Methanoculleus;s__UBA10089	27539	29730	28941	21606	24813	26370	51053	49677	43849	47798	49649	50541	55468	45482	50079					25601.6	17935.3	12757.4	6813.83	5201.92	10288	1614.75	1363.17
R99	Randers	d__Archaea;p__Halobacterota;c__Methanomicrobia;o__Methanomicrobiales;f__Methanocullaceae;g__Methanoculleus;s__GCA_001896715.1	17466	18749	18917	15959	18388	19151	32593	31218	25646	44530	46915	47554	41391	33060	36147					23236.1	22139.7	11683.4	8354.72	6098.38	10368.5	1837.39	973.639
R100	Randers	d__Archaea;p__Halobacterota;c__Methanomicrobia;o__Methanomicrobiales;f__Methanoregulaceae;g__UBA9949;s__	25042	27284	25927	17049	20463	22504	28573	27286	27638	29737	30973	29680	21064	17973	21413					34515.3	64837.6	28386.1	42867.6	69384.8	236522	43644.4	69560.5
R101	Randers	d__Archaea;p__Halobacterota;c__Methanosarcinia;o__Methanotrichales;f__Methanotrichaceae;g__Methanothrix;s__	1763	1967	2031	4922	6016	7170	539	556	526	4621	4666	4280	372	352	385					2411.07	6801.69	3448.86	7961.91	10929	33755.1	7063.36	8534.08
R102	Randers	d__Archaea;p__Halobacterota;c__Methanomicrobia;o__Methanomicrobiales;f__Methanospirillaceae;g__Methanospirillum;s__	5209	6069	5541	5364	5872	6828	13236	13744	15296	12136	11040	10609	13614	11971	14847					6088.31	6455.02	8536.87	4280.42	7331.12	10565	1626.55	901.367
R103	Randers	d__Archaea;p__Halobacterota;c__Methanosarcinia;o__Methanotrichales;f__Methanotrichaceae;g__Methanothrix;s__GCF_000204415.1	144042	155304	153786	377593	455936	537349	84778	79599	80914	349105	363493	316313	60752	54138	62647					114838	97526.3	144167	83067.6	118388	213249	41947.4	47153.1
total dataset size			17803673	17583489	17928914	15607886	17891217	19529085	18455031	16964166	17288621	19140551	18120479	18248584	17098763	15750927	18350203	11380181	11343248	14504284	20034092	16919325	9811320	15196143	8474243	10718531	16410287	3854556	4638649

## Sheet: RPKM
MAG name	Location of Digesters	GTDB-taxo	1mRNA-RPKM = numReads / ( total Length of CDSs/1000 * totalNumReads/1,000,000 ) - Reads per kilo base CDSs per million mapped reads															Average mRNA-RPKM					Stdev. mRNA-RPKM					2DNA-RPKM = numReads / ( total length of MAG/1000 * totalNumReads/1,000,000 ) - Reads per kilo base MAG per million mapped 2reads												3average DNA-RPKM (from SCFA stimuli experiment)		mRNA-RPKM/DNA-RPKM (average RPKM was used)
		using GTDB-Tk v0.1.3, based on release 86	Before1	Before2	Before3	Acetate1	Acetate2	Acetate3	Propionate1	Propionate2	Propionate3	Butyrate1	Butyrate2	Butyrate3	Control1	Control2	Control3	Before	Acetate	Propionate	Butyrate	Control	Before	Acetate	Propionate	Butyrate	Control	MG3	MG6	MG9	MG12	MG1	MG4	MG7	MG10	MG362	MG363	MG383	MG384	Fred-MG3,9	Rand-MG1,7	Before	Acetate	Propionate	Butyrate	Control
F1	Fredericia	d__Bacteria;p__Firmicutes_G;c__SHA-98;o__UBA4971;f__UBA4971;g__UBA4981;s__	2.18972	2.20591	2.25871	2.40617	2.28878	2.3621	2.57432	2.56917	2.67301	2.05829	1.96528	2.03539	3.51366	3.28295	3.0772	2.21811	2.35235	2.6055	2.01965	3.29127	0.0360784	0.0592957	0.0585203	0.0484571	0.218349	1.6888	2.80835	1.53285	2.37685									1.61083		1.377	1.46034	1.61749	1.2538	2.04322
F2	Fredericia	d__Bacteria;p__Bacteroidota;c__Bacteroidia;o__Bacteroidales;f__WCHB1-69;g__UBA5266;s__	0.527714	0.512603	0.567628	0.595645	0.504204	0.605822	0.704516	0.613811	0.634272	0.569817	0.520131	0.53797	0.939878	1.09608	0.89563	0.535982	0.568557	0.650866	0.542639	0.977197	0.0284293	0.0559632	0.0475752	0.02517	0.105309	0.425883	0.644941	0.277106	0.412594									0.351494		1.52487	1.61754	1.85171	1.54381	2.78012
F3	Fredericia	d__Bacteria;p__Verrucomicrobiota;c__Kiritimatiellae;o__RFP12;f__UBA1067;g__;s__	0.368139	0.390727	0.413539	0.36369	0.340287	0.367409	0.328284	0.342326	0.347727	0.322096	0.375504	0.289467	0.341221	0.32428	0.307837	0.390802	0.357129	0.339446	0.329022	0.324446	0.0227	0.0147036	0.0100365	0.0434347	0.0166924	0.406525	0.865306	0.299206	0.637256									0.352865		1.10751	1.01208	0.961969	0.93243	0.919462
F4	Fredericia	d__Bacteria;p__Firmicutes;c__Bacilli;o__ML615J-28;f__CAG-698;g__;s__	0.858312	0.873985	0.895378	0.738683	0.73119	0.634592	0.764771	0.688631	0.692055	0.646379	0.593099	0.569004	0.772886	0.877986	0.991941	0.875892	0.701488	0.715152	0.602828	0.880938	0.0186067	0.0580552	0.0430051	0.0395942	0.109558	1.21914	0.562752	0.797814	0.362396									1.00848		0.86853	0.695592	0.709141	0.597761	0.873533
F5	Fredericia	d__Bacteria;p__Firmicutes_G;c__DTU065;o__DTU065;f__DTU065;g__DTU065;s__GCA_001512545.1	5.59019	5.68835	5.73763	6.31821	5.52448	5.73581	6.55036	6.05935	6.59497	5.03418	4.60454	5.09984	7.22119	7.37837	7.22424	5.67206	5.8595	6.40156	4.91285	7.2746	0.0750621	0.411067	0.2972	0.269019	0.0898821	1.17684	1.40541	0.785634	0.965311									0.981237		5.78052	5.97154	6.52397	5.00679	7.4137
F6	Fredericia	d__Bacteria;p__Firmicutes_G;c__Limnochordia;o__DTU087;f__DTU087;g__;s__	2.4986	2.69596	2.70421	2.3576	2.20006	2.46217	2.51395	2.36769	2.48498	2.56738	2.52963	2.34228	2.68712	2.90355	2.80429	2.63293	2.33994	2.45554	2.47976	2.79832	0.1164	0.131942	0.0774499	0.12055	0.108337	0.584535	0.783797	0.533927	0.611008									0.559231		4.70812	4.18422	4.39092	4.43423	5.00387
F7	Fredericia	d__Bacteria;p__Firmicutes_A;c__Clostridia;o__Oscillospirales;f__;g__;s__	0.182702	0.186009	0.223854	0.174995	0.114875	0.152283	0.123434	0.163702	0.128997	0.161583	0.1596	0.163155	0.210223	0.194464	0.185537	0.197522	0.147385	0.138711	0.161446	0.196741	0.0228647	0.0303578	0.0218208	0.0017815	0.0124996	0.870476	1.24593	0.803732	1.00489									0.837104		0.235958	0.176065	0.165703	0.192862	0.235026
F8	Fredericia	d__Bacteria;p__Bacteroidota;c__Bacteroidia;o__Bacteroidales;f__4484-276;g__;s__	2.50739	2.696	2.97022	3.72413	3.2018	3.73029	3.70414	3.59793	3.88909	2.49758	2.54481	2.31799	4.76086	5.47795	4.99823	2.72454	3.55207	3.73038	2.45346	5.07901	0.23273	0.303363	0.147344	0.119675	0.365303	4.95767	2.9724	2.99661	2.00791									3.97714		0.685049	0.893122	0.937957	0.61689	1.27705
F9	Fredericia	d__Bacteria;p__Firmicutes_E;c__DTU015;o__D8A-2;f__D2;g__DTU015;s__	5.29079	5.31151	5.61122	5.70359	5.58377	5.79889	6.10767	5.69985	6.3188	5.14544	4.89336	4.74755	6.44743	6.52654	6.49659	5.40451	5.69542	6.04211	4.92878	6.49019	0.179319	0.107793	0.314642	0.201297	0.0399431	1.63242	2.14998	1.8164	2.24495									1.72441		3.13412	3.30282	3.50387	2.85824	3.76371
F10	Fredericia	d__Bacteria;p__Bacteroidota;c__Bacteroidia;o__Bacteroidales;f__ML635J-15;g__UBA5219;s__GCA_002412425.1	0.965129	0.914247	1.069	0.983537	0.965594	1.20072	1.37874	1.11234	1.22122	0.951988	0.884808	0.908339	1.42382	1.55693	1.32011	0.982791	1.04995	1.23743	0.915045	1.43362	0.0788725	0.130879	0.133941	0.0340883	0.118716	0.794468	0.444073	0.464879	0.284931									0.629673		1.5608	1.66745	1.9652	1.45321	2.27676
F11	Fredericia	d__Bacteria;p__Firmicutes_G;c__SHA-98;o__UBA4971;f__UBA4971;g__UBA2557;s__GCA_002340435.1	3.46946	3.21807	3.49781	3.85583	3.67856	3.77398	4.60905	4.05772	4.49113	3.27534	3.07487	2.90326	5.3137	5.38169	4.9746	3.39511	3.76946	4.38597	3.08449	5.22333	0.153977	0.0887215	0.290323	0.186225	0.218076	4.78432	4.4468	3.83512	3.4305									4.30972		0.787781	0.874642	1.01769	0.715706	1.21199
F12	Fredericia	d__Bacteria;p__Armatimonadota;c__UBA5377;o__UBA5377;f__UBA5352;g__UBA5352;s__	2.40691	1.97829	2.03487	2.27351	2.56327	1.87647	2.61349	2.86976	2.05243	2.09351	2.35411	2.08862	3.42482	2.30919	2.11571	2.14003	2.23775	2.5119	2.17875	2.61657	0.232853	0.344793	0.418029	0.15189	0.706615	0.195856	0.159565	1.08777	0.977255									0.641814		3.33434	3.4866	3.91375	3.39467	4.07684
F13	Fredericia	d__Bacteria;p__Firmicutes_A;c__Mahellia;o__;f__;g__;s__	0.316089	0.260936	0.305525	0.22317	0.185494	0.207166	0.218456	0.224758	0.203071	0.257621	0.261685	0.260008	0.328251	0.323596	0.322046	0.294183	0.205277	0.215428	0.259771	0.324631	0.0292733	0.0189088	0.0111557	0.00204251	0.00322953	0.330877	0.604812	0.676374	0.863797									0.503625		0.584131	0.407598	0.427755	0.515802	0.644589
F14	Fredericia	d__Bacteria;p__Bacteroidota;c__Bacteroidia;o__Bacteroidales;f__UBA932;g__RC9;s__	0.0937567	0.0715373	0.0700307	0.0549564	0.0510693	0.0514978	0.0687125	0.0701166	0.0792039	0.0808635	0.0635243	0.080064	0.104467	0.107195	0.0695996	0.0784416	0.0525078	0.0726777	0.0748172	0.0937541	0.0132847	0.00213134	0.00569528	0.00978816	0.0209628	0.251711	2.40811	0.167412	1.71535									0.209561		0.374313	0.250561	0.346809	0.357019	0.447383
F15	Fredericia	d__Bacteria;p__Firmicutes_G;c__Limnochordia;o__DTU080;f__DTU080;g__DTU080;s__	1.69289	1.89474	1.99473	1.99429	1.69328	1.8175	1.69497	1.79268	1.74692	1.67201	1.84571	1.6617	2.32837	2.06114	2.20996	1.86078	1.83502	1.74486	1.72647	2.19982	0.153759	0.15127	0.0488873	0.103391	0.133906	0.393812	0.691797	0.279678	0.508512									0.336745		5.52579	5.44929	5.18154	5.12694	6.5326
F16	Fredericia	d__Bacteria;p__Armatimonadota;c__UBA5377;o__UBA1398;f__UBA1398;g__UBA1398;s__	2.39582	2.43031	2.43595	0.94195	0.961999	0.909505	1.04269	1.05948	0.940067	2.11337	2.40587	1.71937	0.615141	0.466401	0.47286	2.42069	0.937818	1.01408	2.07953	0.518134	0.0217259	0.0264898	0.0646432	0.3445	0.0840727	0.145676	0.278809	0.577003	0.960526									0.361339		6.69922	2.59539	2.80645	5.75507	1.43393
F17	Fredericia	d__Bacteria;p__Firmicutes;c__Bacilli;o__RFN20;f__CAG-826;g__UBA1361;s__GCA_002306335.1	1.36489	1.5835	1.72096	1.50892	1.27783	1.54734	1.03956	1.19086	1.27265	1.3116	1.53077	1.11779	1.25931	1.7449	1.61648	1.55645	1.4447	1.16769	1.32005	1.54023	0.179569	0.145785	0.118258	0.206622	0.251615	3.28414	3.89432	2.13083	2.55618									2.70749		0.574869	0.533593	0.431283	0.487557	0.568878
F18	Fredericia	d__Bacteria;p__Bacteroidota;c__Bacteroidia;o__Bacteroidales;f__Paludibacteraceae;g__;s__	0.830701	0.955477	0.987078	0.69299	0.665202	0.687725	0.670807	0.709469	0.717627	0.730258	0.699219	0.621918	0.578766	0.677283	0.683677	0.924419	0.681972	0.699301	0.683798	0.646575	0.0826855	0.0147603	0.0250114	0.0557919	0.058812	2.04837	1.31585	1.21185	0.847819									1.63011		0.567091	0.41836	0.428991	0.419481	0.396646
F19	Fredericia	d__Bacteria;p__Firmicutes;c__Bacilli;o__Acholeplasmatales;f__Acholeplasmataceae_A;g__UBA5453;s__GCA_002427375.1	6.9324	7.9863	8.8215	9.18779	7.99481	9.25418	7.78247	7.37924	7.88025	6.36983	6.62535	5.59968	7.18242	8.90365	8.7886	7.9134	8.81226	7.68065	6.19829	8.29156	0.946659	0.708712	0.265571	0.53392	0.962261	5.49435	3.74985	3.41913	2.4033									4.45674		1.7756	1.97729	1.72338	1.39077	1.86045
F20	Fredericia	d__Bacteria;p__Firmicutes_A;c__Clostridia;o__Tissierellales;f__Helcococcaceae;g__;s__	14.7504	16.5922	17.6869	4.59349	3.94098	4.9969	3.88667	3.79111	4.01629	14.7129	14.6329	13.0311	3.61513	4.20076	4.16446	16.3432	4.51046	3.89802	14.1256	3.99345	1.48398	0.532837	0.113022	0.948748	0.328139	0.38688	0.334512	1.21757	1.24076									0.802225		20.3723	5.62243	4.85901	17.608	4.97796
F21	Fredericia	d__Bacteria;p__Firmicutes_B;c__Syntrophomonadia;o__Syntrophomonadales;f__Syntrophomonadaceae;g__DTU018;s__GCA_002305535.1	0.741588	0.679834	0.679521	0.452897	0.451342	0.421073	0.419811	0.509388	0.45978	0.746293	0.758765	0.879559	0.516472	0.591285	0.666739	0.700314	0.441771	0.462993	0.794872	0.591499	0.0357445	0.0179414	0.0448745	0.073605	0.0751337	0.386812	0.448301	1.10563	0.921668									0.74622		0.938483	0.592012	0.620451	1.0652	0.79266
F22	Fredericia	d__Bacteria;p__Firmicutes_D;c__Dethiobacteria;o__DTU022;f__;g__;s__	2.04687	2.25475	2.09612	2.31831	2.00818	2.32366	1.93454	2.07497	1.9364	1.80559	1.81879	1.87373	2.12106	2.40637	2.37871	2.13258	2.21672	1.98197	1.8327	2.30204	0.108626	0.18062	0.0805458	0.0361382	0.157348	0.327866	0.460276	0.503322	0.893302									0.415594		5.13141	5.33385	4.76901	4.40985	5.53917
F23	Fredericia	d__Bacteria;p__Firmicutes;c__Bacilli;o__ML615J-28;f__CAG-313;g__;s__	1.19408	1.38741	1.23096	1.43514	1.47259	0.973779	1.10974	1.47018	1.48164	0.86058	0.73908	1.02297	1.56949	1.8011	1.86163	1.27081	1.29384	1.35385	0.874211	1.74407	0.102644	0.277811	0.211486	0.142436	0.154194	0.907334	0.246693	0.595449	0.162843									0.751391		1.69128	1.72192	1.80179	1.16346	2.32112
F24	Fredericia	d__Bacteria;p__Firmicutes_A;c__Clostridia;o__UBA1212;f__UBA1257;g__;s__	0.346249	0.306342	0.373502	0.317542	0.328525	0.308339	0.405168	0.305995	0.320167	0.332259	0.282836	0.256696	0.399929	0.392749	0.400353	0.342031	0.318135	0.343777	0.290597	0.397677	0.0337781	0.0101063	0.0536364	0.0383746	0.0042731	2.14966	1.98961	1.55492	1.32172									1.85229		0.184653	0.171752	0.185596	0.156885	0.214695
F25	Fredericia	d__Bacteria;p__Firmicutes_B;c__Peptococcia;o__DRI-13;f__;g__;s__	0.76037	0.638393	0.645613	0.520714	0.469107	0.438766	0.561637	0.531824	0.579174	0.653247	0.571098	0.540196	0.697219	0.78127	0.649974	0.681459	0.476196	0.557545	0.58818	0.709488	0.0684349	0.0414315	0.0239383	0.0584291	0.0665024	2.47545	4.32412	2.35767	3.52224									2.41656		0.281995	0.197055	0.230718	0.243395	0.293594
F26	Fredericia	d__Bacteria;p__Firmicutes_A;c__Clostridia;o__4C28d-15;f__DTU072;g__DTU072;s__	1.93647	2.1546	2.36541	2.81974	2.12365	2.82022	2.23715	2.28093	2.5499	1.80511	1.99023	1.54775	2.27359	2.88767	2.86307	2.15216	2.58787	2.35599	1.78103	2.67478	0.214483	0.402028	0.169348	0.222222	0.347658	1.90631	1.04993	1.34972	0.731011									1.62802		1.32195	1.58958	1.44715	1.09399	1.64297
F27	Fredericia	d__Bacteria;p__Chloroflexota;c__Anaerolineae;o__UBA2200;f__;g__;s__	0.331142	0.327786	0.348249	0.221253	0.216801	0.219387	0.218516	0.249215	0.186229	0.286008	0.353108	0.289575	0.233279	0.200161	0.185536	0.335726	0.219147	0.217986	0.309564	0.206325	0.0109747	0.00223577	0.0314964	0.0377527	0.0244608	0.285833	0.424346	0.621745	0.773367									0.453789		0.739829	0.482927	0.48037	0.682176	0.454672
F28	Fredericia	d__Bacteria;p__Firmicutes_A;c__Clostridia;o__Saccharofermentanales;f__DTU023;g__;s__	1.00862	1.04897	1.02868	0.532241	0.435476	0.415869	0.602947	0.53544	0.497619	0.905745	0.85	1.05038	0.666592	0.570967	0.575596	1.02876	0.461195	0.545335	0.935375	0.604385	0.0201775	0.0623037	0.0533565	0.103424	0.0539225	0.762579	1.29767	1.18622	1.86248									0.974397		1.05579	0.473314	0.559664	0.959953	0.620266
F29	Fredericia	d__Bacteria;p__Firmicutes_E;c__DTU015;o__D8A-2;f__D2;g__;s__	0.928536	0.854738	0.804975	0.861853	0.802241	0.873546	0.899882	0.900085	0.909733	0.852331	0.802435	0.826132	1.25863	1.28848	1.20391	0.862749	0.84588	0.903233	0.826966	1.25034	0.0621691	0.0382418	0.00562969	0.0249584	0.0428928	0.338926	0.723612	0.378744	0.714288									0.358835		2.40431	2.3573	2.51713	2.30459	3.48443
F30	Fredericia	d__Bacteria;p__Firmicutes;c__Bacilli;o__ML615J-28;f__CAG-698;g__;s__	2.19585	2.44523	2.63623	2.75998	2.77708	2.66746	2.74929	2.47357	2.75403	1.9557	1.88143	1.59711	2.45283	2.97916	3.04787	2.42577	2.73484	2.65896	1.81141	2.82662	0.220838	0.0589805	0.160569	0.189275	0.325532	2.01865	0.229769	1.33117	0.142235									1.67491		1.4483	1.63283	1.58752	1.0815	1.68762
F31	Fredericia	d__Bacteria;p__Firmicutes_E;c__DTU015;o__D8A-2;f__D2;g__;s__	10.241	10.4438	10.3595	10.6996	10.3448	10.7427	11.2534	11.1308	10.5369	9.48754	10.203	10.4154	14.4568	13.3322	13.8253	10.3481	10.5957	10.9737	10.0353	13.8714	0.101903	0.218392	0.383195	0.486114	0.563716	1.92075	1.55705	2.15268	1.42655									2.03671		5.08077	5.20235	5.38793	4.9272	6.81067
F32	Fredericia	d__Bacteria;p__Bacteroidota;c__Bacteroidia;o__Bacteroidales;f__Paludibacteraceae;g__Paludibacter;s__	0.371178	0.356525	0.376511	0.396305	0.331177	0.395004	0.423974	0.407335	0.406048	0.332899	0.292399	0.352979	0.522009	0.55786	0.497264	0.368071	0.374162	0.412452	0.326092	0.525711	0.010349	0.0372318	0.00999899	0.0308581	0.0304672	0.775569	1.02739	0.495544	0.678076									0.635556		0.579133	0.588716	0.648963	0.513082	0.827167
F33	Fredericia	d__Bacteria;p__Firmicutes_A;c__Clostridia;o__Oscillospirales;f__CAG-272;g__DTU078;s__DTU078 sp1	14.9235	14.3449	15.2735	8.30222	8.33674	9.45727	9.44588	8.2435	8.98933	15.4554	13.8972	11.1584	6.56606	6.5839	7.0171	14.8473	8.69874	8.8929	13.5037	6.72235	0.468981	0.65713	0.606959	2.1754	0.255412	1.07948	1.39558	1.71667	2.01863									1.39808		10.6198	6.22194	6.36082	9.65875	4.80829
F34	Fredericia	d__Bacteria;p__Bacteroidota;c__Bacteroidia;o__Bacteroidales;f__Dysgonomonadaceae;g__UBA4179;s__	1.05524	0.919345	0.963063	0.874055	0.881226	0.89107	0.970173	0.871614	0.953529	1.05133	0.891429	0.892845	0.943349	0.921757	0.865599	0.979216	0.882117	0.931772	0.9452	0.910235	0.0693719	0.00854242	0.0527588	0.0919107	0.0401351	1.42839	1.6412	1.1984	1.5913									1.31339		0.745561	0.671631	0.709438	0.719662	0.69304
F35	Fredericia	d__Bacteria;p__Firmicutes_A;c__Clostridia;o__Tissierellales;f__Sedimentibacteraceae;g__Sedimentibacter;s__UBA8386	1.30975	1.2937	1.36533	1.0998	1.18857	1.09425	1.27308	1.19462	1.20116	1.31104	1.22116	1.19642	1.03665	1.1142	1.11178	1.32293	1.12754	1.22295	1.24287	1.08755	0.0375877	0.0529243	0.0435367	0.0603154	0.0440892	0.52198	0.481762	1.08501	1.09232									0.803495		1.64647	1.40329	1.52204	1.54683	1.35352
F36	Fredericia	d__Bacteria;p__Firmicutes_D;c__UBA994;o__UBA994;f__UBA5500;g__;s__	2.27691	2.29417	2.29468	1.07684	0.970849	1.04308	1.16339	1.17644	1.18001	2.02826	1.89932	2.06371	1.70643	1.70966	1.58606	2.28859	1.03026	1.17328	1.9971	1.66738	0.0101163	0.0541455	0.00875184	0.0865144	0.0704446	1.18968	1.53138	2.45208	2.29803									1.82088		1.25686	0.5658	0.644347	1.09677	0.915701
F37	Fredericia	d__Bacteria;p__Firmicutes_D;c__Dethiobacteria;o__DTU022;f__DTU022;g__;s__	2.7149	2.76446	2.75507	2.77403	2.82327	2.87343	2.35814	2.54356	2.2435	2.29528	2.32676	2.58166	4.26454	3.8053	3.7438	2.74481	2.82358	2.38173	2.40123	3.93788	0.0263289	0.0496982	0.151411	0.157044	0.284563	0.276498	0.612643	0.777217	2.34671									0.526857		5.20978	5.35928	4.52064	4.55765	7.47429
F38	Fredericia	d__Bacteria;p__Firmicutes_E;c__DTU015;o__D8A-2;f__D2;g__UBA3951;s__GCA_002385465.1	1.29925	0.992141	1.128	1.11655	1.20239	1.01978	1.55925	1.15872	1.15735	1.48168	1.21225	0.895082	1.41918	1.1149	1.04124	1.1398	1.11291	1.29177	1.19634	1.19177	0.153896	0.0913595	0.231642	0.293623	0.200352	0.17428	0.456662	0.289421	0.554914									0.231851		4.91609	4.80011	5.57157	5.15995	5.14026
F39	Fredericia	d__Bacteria;p__Armatimonadota;c__UBA5829;o__UBA5829;f__UBA5829;g__;s__	1.74636	1.60363	1.43323	1.51414	1.4903	1.56968	1.60923	1.66518	1.55709	1.51984	1.53817	1.55352	1.45202	1.20625	1.47876	1.59441	1.52471	1.6105	1.53718	1.37901	0.156768	0.040727	0.0540594	0.0168612	0.150212	0.200092	0.137135	0.657981	0.59674									0.429036		3.71625	3.55379	3.75376	3.58287	3.2142
F40	Fredericia	d__Bacteria;p__Firmicutes_D;c__Dethiobacteria;o__DTU022;f__DTU022;g__;s__	5.31127	5.62573	5.82114	5.26677	5.1632	5.64573	5.40996	5.29754	5.48218	5.25562	5.36842	4.93709	5.31829	4.94072	5.18027	5.58604	5.35857	5.39656	5.18704	5.14643	0.257242	0.254027	0.093043	0.223695	0.191046	0.37455	0.456358	0.680785	1.22888									0.527668		10.5863	10.1552	10.2272	9.83013	9.75316
F41	Fredericia	d__Bacteria;p__Firmicutes_A;c__Clostridia;o__4C28d-15;f__;g__;s__	0.159561	0.19078	0.175443	0.170327	0.156578	0.168181	0.157468	0.153595	0.141417	0.124803	0.129685	0.113638	0.177942	0.170473	0.176195	0.175262	0.165028	0.150827	0.122709	0.17487	0.0156102	0.00739693	0.00837579	0.00822587	0.00390687	0.623055	0.940159	0.434038	0.652809									0.528547		0.331591	0.312231	0.285361	0.232162	0.33085
F42	Fredericia	d__Bacteria;p__Firmicutes_B;c__Syntrophomonadia;o__Syntrophomonadales;f__Syntrophomonadaceae;g__DTU018;s__UBA9860	0.888427	0.896548	0.822482	0.947276	0.972034	0.900971	0.848427	0.990623	0.895522	0.872723	0.833919	0.985017	1.0026	1.20162	1.17803	0.869153	0.940094	0.911524	0.89722	1.12742	0.0406213	0.0360717	0.0724358	0.0784715	0.108735	0.227622	0.940598	0.727738	1.95163									0.47768		1.81953	1.96804	1.90823	1.87828	2.36019
F43	Fredericia	d__Bacteria;p__Spirochaetota;c__Spirochaetia;o__Treponematales;f__Treponemataceae;g__UBA11004;s__	0.99476	1.00938	1.04169	0.89364	0.731453	0.904044	1.05869	1.13159	1.21472	0.928378	0.961399	0.852414	0.993066	1.07416	1.35483	1.01528	0.843046	1.135	0.914064	1.14069	0.0240115	0.0967823	0.0780722	0.0558845	0.189837	0.368165	0.891336	0.385824	0.493527									0.376995		2.69308	2.23623	3.01065	2.42461	3.02574
F44	Fredericia	d__Bacteria;p__Acidobacteriota;c__Acidobacteriae;o__Solibacterales;f__Solibacteraceae;g__;s__	0.203963	0.196668	0.194393	0.162803	0.164236	0.180852	0.192359	0.198118	0.153803	0.160717	0.179274	0.206981	0.302546	0.228719	0.195317	0.198341	0.169297	0.181427	0.182324	0.242194	0.00499978	0.0100328	0.0240958	0.0232823	0.05487	0.726191	0.691399	0.547538	0.504585									0.636864		0.311434	0.265829	0.284875	0.286284	0.380291
F45	Fredericia	d__Bacteria;p__Firmicutes_G;c__Limnochordia;o__DTU010;f__DTU010;g__DTU010;s__GCA_001512825.1	17.5513	17.8575	18.3895	19.1427	19.5865	19.6772	20.7669	21.0137	21.28	15.7651	16.1614	16.061	26.6675	23.7037	22.9709	17.9327	19.4688	21.0202	15.9959	24.4473	0.424141	0.286053	0.256584	0.206016	1.95729	7.73073	9.64358	8.33773	8.04176									8.03423		2.23204	2.42323	2.61633	1.99096	3.0429
F46	Fredericia	d__Bacteria;p__Planctomycetota;c__Phycisphaerae;o__SG8-4;f__SG8-4;g__;s__	0.74968	0.778263	0.792483	0.990009	0.919168	0.972084	0.976749	1.03141	1.00376	0.770894	0.795524	0.633595	1.0797	1.09381	1.09108	0.773476	0.96042	1.00397	0.733338	1.0882	0.0217994	0.0368328	0.027332	0.0872532	0.00748111	0.55698	0.649856	0.360328	0.464294									0.458654		1.6864	2.094	2.18896	1.59889	2.37259
F47	Fredericia	d__Bacteria;p__Firmicutes_A;c__Clostridia;o__4C28d-15;f__DTU072;g__;s__	1.54077	1.69337	1.67612	1.58754	1.25643	1.50543	1.30956	1.338	1.42874	1.31489	1.39421	1.15568	1.28582	1.69097	1.66374	1.63675	1.4498	1.35877	1.28826	1.54684	0.0835719	0.172426	0.0622426	0.121476	0.226463	1.27744	0.432651	0.881541	0.285971									1.07949		1.51623	1.34304	1.25871	1.1934	1.43294
F48	Fredericia	d__Bacteria;p__Firmicutes_A;c__Clostridia;o__Eubacteriales;f__Garciellaceae;g__;s__	1.15645	1.26235	1.32045	1.17958	1.03442	1.23245	1.08845	0.990189	1.07754	1.22366	1.2497	1.15064	0.946447	1.10967	1.13677	1.24642	1.14882	1.05206	1.208	1.0643	0.083156	0.102538	0.0538578	0.0513516	0.102955	0.603154	0.276768	0.989894	0.623889									0.796524		1.56482	1.44229	1.32081	1.51659	1.33618
F49	Fredericia	d__Bacteria;p__Planctomycetota;c__Phycisphaerae;o__UBA1845;f__;g__;s__	0.0641004	0.0752586	0.0846745	0.0626484	0.0481755	0.0525933	0.0471117	0.0691128	0.0529345	0.059892	0.0611284	0.053773	0.0584525	0.0530345	0.0516601	0.0746779	0.0544724	0.0563864	0.0582644	0.0543823	0.0102993	0.00741718	0.0113995	0.00393857	0.00359117	0.220871	0.4606	0.2854	0.411235									0.253136		0.295011	0.215191	0.222752	0.230171	0.214835
F50	Fredericia	d__Bacteria;p__Caldatribacteriota;c__Caldatribacteriia;o__Caldatribacteriales;f__UBA8910;g__UBA8910;s__	3.58771	3.50349	3.33319	3.30847	3.44212	3.41226	4.12501	3.79439	3.59634	3.38085	2.80563	3.81199	6.04362	6.04548	5.43201	3.4748	3.38762	3.83858	3.33282	5.84037	0.129667	0.0701481	0.267094	0.504897	0.353655	0.300976	0.365575	1.0246	1.35536									0.662786		5.24272	5.11118	5.79159	5.02851	8.81185
F51	Fredericia	d__Bacteria;p__Firmicutes_D;c__Dethiobacteria;o__DTU022;f__;g__;s__	5.12479	5.30943	4.90157	6.93546	6.49817	6.54416	6.37344	6.78242	5.70361	4.69231	4.45084	4.77301	6.85988	6.68583	7.53338	5.11193	6.65926	6.28649	4.63872	7.02637	0.204232	0.240295	0.544634	0.167634	0.447627	0.227199	0.691841	0.865562	1.98986									0.54638		9.35599	12.188	11.5057	8.48991	12.8598
F52	Fredericia	d__Bacteria;p__Firmicutes_A;c__Clostridia;o__Tissierellales;f__Sedimentibacteraceae;g__Sedimentibacter;s__	4.71573	4.64227	4.83748	3.74414	3.50446	3.68729	4.67688	4.36755	4.36995	4.64557	4.62009	4.62654	3.66702	3.85836	3.70601	4.73183	3.6453	4.47146	4.63073	3.74379	0.0985919	0.125236	0.177905	0.0132453	0.101112	1.90697	2.8463	4.07508	5.72297									2.99102		1.58201	1.21875	1.49496	1.54821	1.25168
F53	Fredericia	d__Bacteria;p__Firmicutes;c__Bacilli;o__RF39;f__;g__;s__	0.0927461	0.108243	0.122828	0.0790839	0.082327	0.0933949	0.0929333	0.0836588	0.0728771	0.0795399	0.0842969	0.0625869	0.106132	0.131724	0.123908	0.107939	0.0849353	0.0831564	0.0754746	0.120588	0.0150432	0.00750357	0.0100375	0.0114116	0.0131149	0.192547	1.85099	0.136847	1.19244									0.164697		0.655377	0.515705	0.504904	0.458262	0.732179
F54	Fredericia	d__Bacteria;p__Firmicutes_A;c__Clostridia;o__Tissierellales;f__;g__;s__	2.24115	1.85202	2.10643	1.69972	2.04728	1.74474	2.62963	1.96759	2.32301	2.28755	2.07026	1.64625	1.35057	1.39879	1.64332	2.06654	1.83058	2.30674	2.00135	1.46423	0.197612	0.189012	0.33132	0.326156	0.156961	0.378976	0.366876	0.89268	0.762773									0.635828		3.25015	2.87906	3.62794	3.14763	2.30287
F55	Fredericia	d__Bacteria;p__Firmicutes_G;c__SHA-98;o__UBA4971;f__UBA4971;g__UBA4971;s__	1.45523	1.38539	1.45619	1.60084	1.74746	1.3782	1.9305	1.67686	1.97867	1.50448	1.37157	1.25966	1.84677	1.7428	1.71198	1.43227	1.5755	1.86201	1.37857	1.76718	0.040599	0.185928	0.162148	0.122562	0.0706255	0.516919	2.68223	0.442097	2.07516									0.479508		2.98696	3.28566	3.88317	2.87497	3.68541
F56	Fredericia	d__Bacteria;p__Firmicutes_G;c__Limnochordia;o__DTU010;f__DTU010;g__UBA3910;s__GCA_002391465.1	2.16214	2.23778	2.32843	2.49443	2.21394	2.37491	2.66774	2.65457	2.65112	1.99654	1.99238	2.02975	3.18396	3.1007	2.954	2.24278	2.36109	2.65781	2.00622	3.07955	0.0832584	0.140754	0.00876851	0.0204763	0.11643	1.47671	1.56001	1.12916	1.10004									1.30293		1.72134	1.81214	2.03987	1.53978	2.36356
F57	Fredericia	d__Bacteria;p__Caldatribacteriota;c__Caldatribacteriia;o__Caldatribacteriales;f__Caldatribacteriaceae;g__UBA3950;s__GCA_002385475.1	2.0466	1.93009	2.02948	1.70023	1.78066	2.07354	2.13753	1.85521	2.14747	2.17787	1.86671	1.9183	1.99784	2.08009	2.00839	2.00206	1.85148	2.04674	1.98762	2.02878	0.0629071	0.196471	0.16594	0.166764	0.0447536	0.333823	0.343028	1.10208	1.08073									0.71795		2.78858	2.57884	2.85081	2.76847	2.82579
F58	Fredericia	d__Bacteria;p__Firmicutes_A;c__Clostridia;o__4C28d-15;f__DTU072;g__;s__	0.35283	0.353145	0.378842	0.345083	0.306515	0.350762	0.372217	0.342622	0.364398	0.31876	0.277815	0.297748	0.476062	0.502078	0.476178	0.361606	0.33412	0.359745	0.298108	0.484772	0.0149276	0.0240745	0.0153363	0.020475	0.0149869	0.063476	1.13769	0.0569447	0.782406									0.0602103		6.00571	5.54922	5.97481	4.95111	8.05132
F59	Fredericia	d__Bacteria;p__Firmicutes_E;c__DTU015;o__D8A-2;f__D2;g__UBA3907;s__GCA_002391545.1	2.50673	2.34134	2.39107	2.33041	2.32938	2.50531	2.71546	2.42459	2.62127	2.76127	2.28967	2.15166	2.93552	3.04825	2.91822	2.41305	2.38836	2.58711	2.40087	2.96733	0.0848599	0.101276	0.148416	0.319656	0.0706115	0.598465	0.74544	1.0879	1.04128									0.843184		2.86183	2.83256	3.06826	2.84738	3.5192
F60	Fredericia	d__Bacteria;p__Firmicutes;c__Bacilli;o__ML615J-28;f__CAG-698;g__UBA3946;s__GCA_002385755.1	25.4474	28.9594	29.3061	36.0797	29.8978	33.5435	27.8556	31.7057	31.2232	24.4239	25.375	22.4984	38.7686	45.079	44.7209	27.9043	33.1737	30.2615	24.0991	42.8562	2.13477	3.10753	2.09749	1.46552	3.54449	10.0494	11.6451	6.17051	7.67339									8.10995		3.44075	4.09049	3.7314	2.97155	5.2844
F61	Fredericia	d__Bacteria;p__Firmicutes_A;c__Clostridia;o__Eubacteriales;f__Garciellaceae;g__;s__	0.706044	0.529518	0.557092	0.4874	0.536902	0.410973	0.801417	0.518096	0.632625	1.00629	0.694921	0.58691	0.475449	0.397632	0.440964	0.597551	0.478425	0.650713	0.762708	0.438015	0.094964	0.0634424	0.142524	0.217754	0.0389922	0.724251	0.793606	1.30653	1.64202									1.01539		0.588493	0.471173	0.640849	0.751147	0.431375
F62	Fredericia	d__Bacteria;p__Thermotogota;c__Thermotogae;o__Petrotogales;f__Petrotogaceae;g__Defluviitoga;s__Defluviitoga tunisiensis	6.42467	6.67333	7.33244	6.42696	6.24748	7.1949	7.67014	6.34855	7.13546	5.90162	5.53	5.43302	7.53843	8.69027	8.26079	6.81015	6.62311	7.05138	5.62155	8.16316	0.469096	0.503246	0.664795	0.247352	0.58209	1.74702	2.42405	1.12641	1.48127									1.43671		4.74008	4.6099	4.90799	3.91278	5.68183
F63	Fredericia	d__Bacteria;p__Firmicutes_G;c__Limnochordia;o__DTU010;f__DTU010;g__DTU010;s__DTU010 sp2	0.838318	0.879008	0.921235	0.87606	0.866435	0.874605	0.975144	0.943099	0.943104	0.839128	0.803351	0.839394	1.15153	1.02346	1.05781	0.87952	0.872367	0.953782	0.827291	1.0776	0.0414609	0.00518797	0.0184996	0.0207331	0.0662887	0.409389	0.702649	0.414522	0.562403									0.411956		2.13499	2.11762	2.31525	2.0082	2.61581
F64	Fredericia	d__Bacteria;p__Desulfobacterota;c__Syntrophia;o__Syntrophales;f__Smithellaceae;g__UBA8904;s__	2.88613	3.05767	3.25114	4.67154	4.47092	5.00534	2.95233	2.8547	3.18485	3.24928	3.33903	3.10072	2.90067	3.02597	2.85279	3.06498	4.71593	2.9973	3.22968	2.92647	0.182613	0.269962	0.169604	0.120356	0.0894293	3.49943	1.40996	2.38119	0.984419									2.94031		1.0424	1.60389	1.01938	1.09841	0.995295
F65	Fredericia	d__Bacteria;p__Firmicutes_G;c__Limnochordia;o__DTU010;f__DTU010;g__;s__	2.59918	2.73304	2.65799	2.16992	2.00804	2.37737	2.28791	2.29458	2.26509	2.24317	2.23938	2.60605	3.29815	3.26379	2.94497	2.6634	2.18511	2.28253	2.36287	3.16897	0.0670925	0.185131	0.0154638	0.21061	0.194749	1.1085	1.38761	1.14572	1.20196									1.12711		2.36304	1.93869	2.02511	2.09639	2.81159
F66	Fredericia	d__Bacteria;p__Firmicutes_A;c__Clostridia;o__Oscillospirales;f__DTU089;g__DTU033;s__GCA_001513365.1	0.302199	0.237967	0.260611	0.184872	0.248621	0.161638	0.289561	0.228315	0.277446	0.35705	0.260407	0.211609	0.211908	0.182314	0.205016	0.266926	0.198377	0.265107	0.276355	0.199746	0.0325782	0.0450366	0.0324339	0.0740205	0.0154849	0.750501	1.01097	0.708935	0.823977									0.729718		0.365793	0.271854	0.363301	0.378715	0.273731
F67	Fredericia	d__Bacteria;p__Bacteroidota;c__Bacteroidia;o__Bacteroidales;f__Dysgonomonadaceae;g__Petrimonas;s__Petrimonas mucosa	3.27783	2.75911	2.87882	2.30066	2.58616	2.34181	2.88193	2.63887	2.73914	2.96948	2.68174	2.60298	2.36277	2.26226	2.26665	2.97192	2.40954	2.75331	2.7514	2.29723	0.271602	0.154332	0.12215	0.192924	0.056802	6.79708	7.82503	5.86612	6.68132									6.3316		0.469379	0.380558	0.434852	0.43455	0.36282
F68	Fredericia	d__Bacteria;p__Bacteroidota;c__Bacteroidia;o__Bacteroidales;f__Paludibacteraceae;g__;s__	0.133362	0.107948	0.121773	0.386384	0.387638	0.393816	0.415991	0.310063	0.335391	0.137434	0.0987786	0.0984977	0.346733	0.348537	0.33861	0.121027	0.389279	0.353815	0.11157	0.344627	0.0127235	0.0039787	0.0553153	0.0223992	0.00528809	6.20499	0.0161111	4.26667	0.0132159									5.23583		0.0231152	0.0743491	0.0675758	0.0213089	0.0658208
F69	Fredericia	d__Bacteria;p__Bacteroidota;c__Bacteroidia;o__Bacteroidales;f__Dysgonomonadaceae;g__Fermentimonas;s__Fermentimonas caenicola	0.566912	0.636275	0.690676	0.593372	0.60722	0.63595	0.529802	0.570056	0.576932	0.556342	0.540232	0.517111	0.527977	0.549863	0.517739	0.631288	0.612181	0.55893	0.537895	0.53186	0.0620324	0.0217183	0.0254587	0.0197198	0.0164098	1.08186	1.21297	0.832271	1.03793									0.957068		0.659606	0.639642	0.584003	0.562024	0.555718
F70	Fredericia	d__Bacteria;p__Firmicutes_B;c__Desulfotomaculia;o__Desulfotomaculales;f__Pelotomaculaceae;g__DTU098;s__GCA_002305915.1	3.00764	3.20381	3.39084	1.17654	1.07567	1.1564	32.9074	35.474	33.5205	1.48999	1.46522	1.26476	2.59603	2.71663	2.75957	3.20076	1.1362	33.9673	1.40666	2.69074	0.191618	0.0533867	1.34036	0.123511	0.0847834	0.255577	0.191426	0.724184	0.653109									0.489881		6.53376	2.31935	69.3379	2.87143	5.49265
F71	Fredericia	d__Bacteria;p__Firmicutes_D;c__Dethiobacteria;o__DTU022;f__DTU022;g__;s__	9.01197	10.2534	9.71198	9.32565	8.58674	10.1514	7.66087	8.0567	7.26614	7.91813	8.3103	8.08829	10.7917	11.1447	11.8153	9.65911	9.3546	7.66124	8.10557	11.2506	0.622387	0.782748	0.395285	0.196657	0.519985	1.84475	0.72093	2.71703	1.88952									2.28089		4.2348	4.1013	3.35888	3.55369	4.93253
F72	Fredericia	d__Bacteria;p__Firmicutes_G;c__SHA-98;o__UBA4971;f__UBA4971;g__UBA4981;s__	8.16326	8.28748	8.44676	9.23503	8.48291	8.85194	9.76072	9.51293	10.0381	7.61482	7.29906	7.79886	13.4547	12.561	11.6596	8.29917	8.85663	9.77059	7.57091	12.5584	0.14211	0.376083	0.26273	0.252777	0.897517	7.10326	13.4178	6.61144	11.2331									6.85735		1.21026	1.29155	1.42483	1.10406	1.83138
F73	Fredericia	d__Bacteria;p__Patescibacteria;c__Dojkabacteria;o__SC72;f__SC72;g__UBA3081;s__	0.00183654	0.00310109	0.00168765	0	0	0.00211952	0	0.00168973	0.00213327	0.0012551	0	0.00252824	0	0	0	0.00220843	0.000706507	0.00127433	0.00126111	0	0.000776647	0.00122371	0.00112567	0.00126413	0	0.0584141	0.646364	0.0595031	0.793256									0.0589586		0.0374573	0.0119831	0.021614	0.0213898	0
F74	Fredericia	d__Bacteria;p__Firmicutes_A;c__Clostridia;o__Peptostreptococcales;f__Anaerovoracaceae;g__UBA1426;s__	0.900296	0.874572	0.898193	0.679197	0.729069	0.727452	0.825866	0.801714	0.833668	0.801002	0.719746	0.715504	0.943451	1.02289	1.0353	0.89102	0.711906	0.820416	0.745417	1.00055	0.014283	0.0283385	0.0166597	0.0481847	0.0498342	0.253577	0.475294	0.546145	0.914455									0.399861		2.22832	1.78038	2.05175	1.86419	2.50224
F75	Fredericia	d__Bacteria;p__Firmicutes_B;c__Syntrophomonadia;o__Syntrophomonadales;f__Syntrophomonadaceae;g__DTU019;s__GCA_001512785.1	2.80412	2.83023	2.7338	1.67088	1.64323	1.51548	1.82238	1.99095	1.87606	3.51435	3.27029	3.64088	2.26569	2.28875	2.22035	2.78938	1.60986	1.89646	3.47517	2.25826	0.0498736	0.0828984	0.0861189	0.188376	0.0348001	0.123293	0.16223	0.455582	0.693555									0.289438		9.63725	5.56204	6.55224	12.0066	7.80225
F76	Fredericia	d__Bacteria;p__Synergistota;c__Synergistia;o__Synergistales;f__Acetomicrobiaceae;g__Acetomicrobium;s__	7.9691	7.48374	7.90392	7.3062	7.31739	7.9755	9.20909	8.12341	8.37975	8.23209	6.86309	7.63232	12.1187	11.4762	10.3078	7.78559	7.53303	8.57075	7.57583	11.3009	0.263427	0.38323	0.56748	0.686247	0.918081	1.1086	1.72704	2.417	3.36575									1.7628		4.4166	4.27333	4.862	4.29761	6.41075
F77	Fredericia	d__Bacteria;p__Firmicutes_A;c__Clostridia;o__Saccharofermentanales;f__DTU023;g__;s__	33.1803	33.2341	33.5429	17.7632	19.0929	17.787	20.7572	20.2207	18.8041	31.3272	31.1408	33.1692	20.5492	18.0069	19.2054	33.3191	18.2144	19.9273	31.879	19.2538	0.195674	0.760922	1.00907	1.12115	1.27183	7.52366	9.46839	15.2423	16.2792									11.383		2.9271	1.60014	1.75063	2.80059	1.69146
F78	Fredericia	d__Bacteria;p__Bacteroidota;c__Bacteroidia;o__Bacteroidales;f__UBA932;g__Bact-11;s__GCA_002376715.1	8.29077	7.55696	8.1541	7.70081	7.96966	6.86062	9.82122	7.6685	8.85973	9.10468	7.9902	6.55007	8.4137	8.65467	8.90779	8.00061	7.51036	8.78315	7.88165	8.65872	0.39024	0.578528	1.0784	1.28076	0.247072	10.314	7.08608	7.62639	5.57389									8.97018		0.891912	0.837259	0.97915	0.87865	0.965279
F79	Fredericia	d__Bacteria;p__Firmicutes_E;c__DTU015;o__D8A-2;f__D2;g__UBA3907;s__	19.0665	15.3244	16.2019	14.5857	16.4323	14.2855	21.4796	16.2003	18.4195	21.9797	17.2458	14.981	15.6681	14.4642	15.0389	16.8642	15.1011	18.6998	18.0688	15.0571	1.95701	1.16254	2.65078	3.5712	0.602149	3.11103	2.53522	5.42808	4.41437									4.26955		3.94988	3.53694	4.37981	4.23202	3.52661
F80	Fredericia	d__Bacteria;p__Verrucomicrobiota;c__Kiritimatiellae;o__LD1-PB3;f__Lenti-01;g__Lenti-01;s__GCA_002304915.1	2.2752	2.20208	2.23553	2.38561	2.01011	2.05182	2.07739	2.53561	1.81749	1.90672	2.34828	2.03844	3.12262	2.77267	2.67867	2.2376	2.14918	2.1435	2.09781	2.85799	0.0366031	0.205813	0.363595	0.226685	0.233951	2.48887	2.23259	5.85066	3.79012									4.16977		0.536626	0.51542	0.514057	0.503101	0.685407
F81	Fredericia	d__Bacteria;p__Desulfobacterota;c__Desulfomonilia;o__UBA1062;f__UBA1062;g__UBA1062;s__GCA_001896555.1	2.52378	2.85818	2.82709	1.33641	1.16336	1.40038	0.942	0.99649	0.937733	3.82488	4.10634	3.55644	2.50147	2.63399	2.54983	2.73635	1.30005	0.958741	3.82922	2.56176	0.184748	0.122621	0.0327614	0.274976	0.0670618	4.15533	1.33075	3.10403	1.00162									3.62968		0.753881	0.358171	0.264139	1.05497	0.705782
F82	Fredericia	d__Bacteria;p__Chloroflexota;c__Anaerolineae;o__Anaerolineales;f__Anaerolineaceae;g__Brevefilum;s__GCF_900184705.1	34.5014	38.9928	40.1459	34.4523	30.0883	34.2076	47.3167	47.9641	47.6262	45.4868	46.5047	44.7005	39.2368	44.0332	44.441	37.88	32.916	47.6356	45.564	42.5703	2.98225	2.45196	0.323837	0.904546	2.89413	39.3281	35.9596	47.2348	40.3749									43.2815		0.875203	0.760511	1.1006	1.05274	0.98357
F83	Fredericia	d__Bacteria;p__Bacteroidota;c__Bacteroidia;o__Bacteroidales;f__UBA932;g__DMER64;s__	5.34755	4.88963	5.22455	4.85798	4.96984	4.96882	6.09717	5.3884	5.79165	5.21698	4.52123	4.99036	7.80607	8.20901	7.4458	5.15391	4.93222	5.75907	4.90953	7.8203	0.236993	0.0642879	0.355505	0.354852	0.381803	7.85022	19.0198	5.14958	13.4365									6.4999		0.792922	0.758814	0.886025	0.755323	1.20314
F84	Fredericia	d__Bacteria;p__Firmicutes_G;c__SHA-98;o__DTUO25;f__DTU025;g__UBA10085;s__UBA10085	20.1034	20.1718	21.3634	21.1682	20.2033	20.6797	22.4149	20.8629	25.5133	20.1978	20.2778	17.3944	27.8832	25.5271	25.8492	20.5462	20.6837	22.9304	19.29	26.4199	0.708551	0.482461	2.36763	1.64216	1.2775	3.10265	4.7485	2.28591	3.45807									2.69428		7.62584	7.6769	8.51075	7.15961	9.8059
F85	Fredericia	d__Bacteria;p__Bacteroidota;c__Bacteroidia;o__Bacteroidales;f__BBW3;g__;s__	33.6124	36.5035	37.6186	31.8418	31.7819	33.9956	38.3105	35.1817	43.3417	33.7073	34.5721	31.404	36.9196	40.9625	38.1814	35.9115	32.5397	38.9446	33.2278	38.6878	2.06766	1.26114	4.11681	1.6376	2.06847	64.8712	33.1553	42.4744	23.1428									53.6728		0.669082	0.606261	0.725593	0.619081	0.720809
F86	Fredericia	d__Bacteria;p__Firmicutes;c__Bacilli;o__Acholeplasmatales;f__Acholeplasmataceae;g__;s__	1.78953	1.88755	2.19737	0.661287	0.740382	0.732547	0.707856	0.667175	0.681974	1.58502	1.4824	1.29934	0.67231	0.852668	0.838093	1.95815	0.711405	0.685668	1.45559	0.787691	0.212892	0.0435799	0.0205908	0.144716	0.100188	2.96772	2.38799	1.86481	1.47018									2.41626		0.810403	0.294424	0.283772	0.602412	0.325995
F87	Fredericia	d__Bacteria;p__DTU030;c__DTU030;o__;f__;g__;s__	16.9925	14.8022	14.9177	16.4066	15.8891	16.9787	18.932	16.8012	17.4522	18.0819	15.4078	14.3909	15.6798	14.546	14.4136	15.5708	16.4248	17.7285	15.9602	14.8798	1.23254	0.545025	1.09191	1.90652	0.695963	2.24531	3.85175	4.09322	6.69135									3.16926		4.91307	5.18253	5.59387	5.03594	4.69504
F88	Fredericia	d__Bacteria;p__Bacteroidota;c__Bacteroidia;o__Bacteroidales;f__DTU049;g__DTU049;s__GCA_001512885.1	7.04332	6.19818	6.72927	7.66473	6.70977	7.91886	10.7985	7.34452	8.5611	6.81139	5.97829	7.036	11.3392	12.0729	9.8798	6.65692	7.43112	8.90138	6.60856	11.0973	0.427191	0.637498	1.75196	0.557266	1.11638	6.78187	6.62697	4.17352	4.19625									5.4777		1.21528	1.35661	1.62502	1.20645	2.02591
F89	Fredericia	d__Bacteria;p__Firmicutes_E;c__DTU015;o__D8A-2;f__D2;g__DTU015;s__	5.73367	5.52542	5.21093	5.11997	4.60335	5.59928	5.58755	5.24973	5.34558	5.23288	4.58672	5.41129	7.33146	7.22149	6.67562	5.49001	5.10753	5.39429	5.07696	7.07619	0.263163	0.498086	0.174094	0.433829	0.351234	2.71599	1.79065	3.23501	1.80756									2.9755		1.84507	1.71653	1.8129	1.70626	2.37815
F90	Fredericia	d__Bacteria;p__Bacteroidota;c__Bacteroidia;o__Bacteroidales;f__Dysgonomonadaceae;g__UBA4179;s__UBA4179 sp1	13.5872	12.2692	13.2987	14.0636	13.4638	14.3524	14.0019	12.8599	15.4423	13.7343	11.789	11.1129	13.5728	14.112	13.0504	13.0517	13.9599	14.1013	12.212	13.5784	0.692854	0.453279	1.29408	1.36094	0.530854	14.3439	12.4054	11.1103	11.4511									12.7271		1.0255	1.09687	1.10798	0.959531	1.06689
F91	Fredericia	d__Bacteria;p__Firmicutes;c__Bacilli;o__RFN20;f__CAG-826;g__UBA1361;s__	16.5821	20.5403	22.6575	18.6965	16.0003	20.5375	14.6344	14.969	15.4951	16.5867	18.0292	12.8341	16.0139	19.8633	19.6171	19.9266	18.4114	15.0328	15.8167	18.4981	3.08386	2.28198	0.433919	2.6818	2.15494	23.4081	1.35444	14.098	0.934338									18.7531		1.06258	0.981781	0.801619	0.843419	0.986404
F92	Fredericia	d__Archaea;p__Thermoplasmatota;c__Thermoplasmata_A;o__Methanomassiliicoccales;f__Methanomassiliicoccaceae;g__DTU008;s__GCA_001512965.1	1.01466	1.18318	1.24803	0.860628	0.682015	0.793427	0.831121	0.886482	0.86583	1.07683	1.26204	0.962679	0.860027	0.93173	0.912077	1.14862	0.77869	0.861144	1.10051	0.901278	0.120461	0.0902139	0.0279763	0.15108	0.0370513	0.716607	1.07617	0.57674	0.819033									0.646674		1.7762	1.20415	1.33165	1.70181	1.39371
F93	Fredericia	d__Archaea;p__Halobacterota;c__Methanomicrobia;o__Methanomicrobiales;f__Methanocullaceae;g__Methanoculleus;s__GCF_000304355.2	3.2911	3.46625	3.64725	2.00722	1.47204	1.86259	3.67759	4.46161	3.70278	3.64285	4.34753	3.47927	2.50027	2.48688	2.57645	3.4682	1.78062	3.94733	3.82322	2.5212	0.178078	0.27685	0.445562	0.461374	0.0483167	0.797277	1.72895	0.706526	1.25945									0.751902		4.61257	2.36815	5.24979	5.08473	3.35309
F94	Fredericia	d__Archaea;p__Halobacterota;c__Methanosarcinia;o__Methanotrichales;f__Methanotrichaceae;g__Methanothrix;s__	100.21	89.9124	76.7386	132.433	152.406	128.482	66.0078	78.8331	64.4642	96.7501	102.338	125.999	71.1878	60.6829	69.6385	88.9538	137.774	69.7684	108.362	67.1698	11.7652	12.8251	7.88816	15.5275	5.67091	2.38155	1.53299	14.0851	9.11738									8.2333		10.8041	16.7337	8.47392	13.1615	8.1583
F95	Fredericia	d__Archaea;p__Halobacterota;c__Methanomicrobia;o__Methanomicrobiales;f__Methanocullaceae;g__Methanoculleus;s__	30.2296	32.589	33.2513	22.4285	16.5621	21.4352	32.6566	38.832	33.4763	30.6719	34.8273	29.0619	28.5797	29.7486	30.2263	32.0233	20.1419	34.9883	31.5203	29.5182	1.58831	3.13976	3.35389	2.97489	0.847159	3.43357	7.09048	3.04646	5.3295									3.24002		9.88368	6.21661	10.7988	9.72845	9.11051
R1	Randers	d__Bacteria;p__Bacteroidota;c__Bacteroidia;o__Bacteroidales;f__vadinHA17;g__LD21;s__	0.357029	0.385944	0.331479	0.293121	0.264534	0.268667	0.341062	0.337254	0.393525	0.301366	0.246735	0.291517	0.334981	0.346053	0.347458	0.358151	0.275441	0.35728	0.279873	0.34283	0.0272498	0.0154506	0.0314463	0.0291175	0.00683383					0.440698	0.137281	0.312238	0.158508	0.169279	0.177133	0.147936	0.146489		0.376468	0.951344	0.731645	0.949032	0.743416	0.910649
R2	Randers	d__Bacteria;p__Chloroflexota;c__Anaerolineae;o__UBA2200;f__UBA2200;g__UBA2200;s__	1.56142	1.51104	1.64629	1.58194	1.44183	1.28061	1.60269	1.59671	1.45331	1.35732	1.34291	1.20373	1.64678	1.36915	1.45046	1.57291	1.4348	1.5509	1.30132	1.4888	0.0683528	0.150787	0.0845692	0.0848241	0.142729					0.454603	0.162028	0.511256	0.212358	0.232509	0.307441	0.257962	0.906664		0.48293	3.25702	2.97103	3.21145	2.69463	3.08285
R3	Randers	d__Bacteria;p__Myxococcota;c__UBA9042;o__;f__;g__;s__	4.27887	4.24631	3.78671	3.54713	3.27741	2.69623	4.41308	4.02743	3.72434	3.35426	2.74472	3.14179	4.14526	3.9159	3.97419	4.10396	3.17359	4.05495	3.08026	4.01178	0.275232	0.434846	0.345191	0.309394	0.119213					1.70102	0.096916	1.01607	0.0532316	0.0676308	0.556508	0.380172	0.0259477		1.35855	3.02084	2.33601	2.98477	2.26731	2.95299
R4	Randers	d__Bacteria;p__Bacteroidota;c__Bacteroidia;o__Bacteroidales;f__vadinHA17;g__LD21;s__	2.55193	2.5426	2.53043	2.11275	1.99621	1.9316	2.7391	2.77544	2.73202	2.06195	1.97238	2.15353	2.95981	2.94275	2.69254	2.54165	2.01352	2.74886	2.06262	2.86503	0.0107773	0.0918062	0.0232965	0.0905755	0.14963					2.63253	1.65214	2.01733	2.26087	2.35693	2.63061	2.19903	2.14994		2.32493	1.09322	0.866055	1.18234	0.887175	1.23231
R5	Randers	d__Bacteria;p__Patescibacteria;c__Microgenomatia;o__UBA1400;f__Pacebacteraceae;g__;s__	0.192743	0.195994	0.176794	0.157826	0.179479	0.147344	0.19946	0.197747	0.21956	0.152238	0.138204	0.130753	0.195408	0.192368	0.170076	0.18851	0.16155	0.205589	0.140399	0.185951	0.0102763	0.0163883	0.0121297	0.0109094	0.013832					0.488846	0.161512	0.660673	0.192157	0.142333	0.145037	0.159322	0.238729		0.574759	0.327981	0.281073	0.357696	0.244274	0.323528
R6	Randers	d__Bacteria;p__Bacteroidota;c__Bacteroidia;o__Chitinophagales;f__Chitinophagaceae;g__Ferruginibacter;s__	0.00117494	0.00153401	0.00114369	0.00235033	0.000288794	0.000524784	0.00167265	0.000720492	0	0.00126163	0.00128849	0.000679457	0.000362232	0.000432468	0.00118922	0.00128421	0.00105464	0.000797713	0.00107653	0.000661308	0.000216891	0.00112829	0.000838992	0.000344135	0.000458536					0.467849	0.371831	0.342581	0.356384	0.363771	0.215305	0.396934	0.365998		0.405215	0.00316921	0.00260266	0.00196862	0.00265668	0.00163199
R7	Randers	d__Bacteria;p__Firmicutes_A;c__Clostridia;o__Oscillospirales;f__DTU089;g__UBA1447;s__	0.453609	0.498015	0.499368	0.492837	0.447426	0.417047	0.596698	0.607799	0.541433	0.384285	0.42477	0.342376	0.456318	0.382713	0.359747	0.483664	0.452437	0.581976	0.38381	0.399593	0.0260371	0.0381425	0.0355477	0.041199	0.05045					0.116497	0.44145	0.229861	0.584814	0.356741	0.0169953	0.0187681	0.0730935		0.173179	2.79286	2.61254	3.36055	2.21627	2.3074
R8	Randers	d__Bacteria;p__Actinobacteriota;c__Acidimicrobiia;o__Microtrichales;f__Microtrichaceae;g__Microthrix;s__	2.05765	2.00958	2.43102	1.91996	1.72059	1.69902	1.63335	1.54512	1.15442	1.62574	1.71948	1.87113	1.57625	1.22698	1.14711	2.16608	1.77986	1.4443	1.73878	1.31678	0.230697	0.121814	0.25489	0.12383	0.228225					0.505443	0.366367	1.31481	1.22121	1.26219	1.30121	1.56859	1.28718		0.910126	2.37998	1.95562	1.58692	1.91048	1.44681
R9	Randers	d__Bacteria;p__Patescibacteria;c__Paceibacteria;o__UBA9983;f__Vogelbacteraceae;g__;s__	0.431979	0.383113	0.434908	0.274051	0.239356	0.224089	0.249852	0.237272	0.255302	0.25545	0.256829	0.326537	0.237438	0.249405	0.236105	0.416667	0.245832	0.247475	0.279605	0.240983	0.0290953	0.0256028	0.00924718	0.0406498	0.00732441					0.971272	2.23687	0.588683	1.58943	1.27439	0.787643	0.921091	0.854913		0.779978	0.534203	0.315178	0.317285	0.358478	0.308961
R10	Randers	d__Bacteria;p__UBP3;c__UBA1439;o__UBA1439;f__UBA1439;g__UBA1439;s__	5.18155	4.97467	5.42662	5.67274	4.7588	4.05506	5.95819	6.01308	4.396	4.44989	4.25109	3.78288	6.17021	4.70315	3.97348	5.19428	4.82887	5.45576	4.16129	4.94894	0.226242	0.811109	0.918186	0.342455	1.1188					3.44653	1.60303	5.68757	2.36757	2.1198	1.18326	0.801271	0.106982		4.56705	1.13734	1.05733	1.19459	0.911154	1.08362
R11	Randers	d__Bacteria;p__Actinobacteriota;c__Thermoleophilia;o__Solirubrobacterales;f__70-9;g__67-14;s__	0.175474	0.179034	0.219382	0.16867	0.126074	0.105505	0.13451	0.135069	0.113837	0.156139	0.163837	0.151503	0.206557	0.143629	0.142831	0.191297	0.133416	0.127805	0.15716	0.164339	0.0243878	0.0322162	0.0121001	0.00623022	0.036564					0.158401	0.0985599	0.828504	0.61048	0.608565	0.501435	0.59357	0.884818		0.493453	0.38767	0.270372	0.259002	0.31849	0.333039
R12	Randers	d__Bacteria;p__Proteobacteria;c__Gammaproteobacteria;o__Betaproteobacteriales;f__Burkholderiaceae;g__Rhodoferax;s__	0.000784966	0.000512428	0.00152818	0.000224319	0.00135058	0.000175302	0.000670488	0.000962708	0.000738054	0.000421442	0.000215208	0.000453939	0.000242004	0.000288928	0.00079451	0.000941859	0.000583401	0.000790416	0.000363529	0.000441814	0.000525739	0.00066485	0.000152986	0.000129474	0.000306344					0.301449	0.38532	0.212321	0.300628	0.270191	0.259036	0.229188	0.154845		0.256885	0.00366646	0.00227106	0.00307693	0.00141515	0.00171989
R13	Randers	d__Bacteria;p__Spirochaetota;c__Spirochaetia;o__Treponematales;f__UBA8932;g__UBA8932;s__	11.0929	10.2214	9.85785	7.8768	8.45241	8.03235	12.4373	11.8073	12.575	8.47629	7.47404	7.86916	10.1284	11.5552	12.2884	10.3907	8.12052	12.2732	7.93983	11.324	0.634673	0.297758	0.409298	0.50485	1.09843					2.40756	4.86752	1.1882	2.32218	2.34133	3.43471	2.75352	2.99635		1.79788	5.77942	4.51672	6.82648	4.41622	6.29851
R14	Randers	d__Bacteria;p__Chloroflexota;c__Anaerolineae;o__Anaerolineales;f__Anaerolineaceae;g__T78;s__	11.9845	12.9084	12.0241	7.81705	7.6916	7.90023	9.4774	10.7438	11.3706	10.0456	10.2826	10.0386	14.1268	13.925	13.8344	12.3057	7.80296	10.5306	10.1223	13.9621	0.522352	0.105028	0.964428	0.138893	0.149691					0.746585	0.101476	1.2342	0.10145	0.113571	0.0122559	0.0109443	0.0119497		0.990393	12.425	7.87865	10.6328	10.2205	14.0975
R15	Randers	d__Bacteria;p__Caldatribacteriota;c__Caldatribacteriia;o__Caldatribacteriales;f__UBA8910;g__UBA8910;s__	5.87526	5.95423	5.28773	4.81614	4.58846	4.04117	5.86433	6.08696	6.2655	4.06327	4.10159	4.45312	6.50532	6.89062	5.79084	5.70574	4.48192	6.07226	4.20599	6.39559	0.364157	0.398318	0.200992	0.214869	0.558043					0.362612	0.372704	0.948647	0.980397	0.871923	0.868518	0.896919	0.964264		0.655629	8.70269	6.83606	9.26173	6.4152	9.75489
R16	Randers	d__Bacteria;p__Verrucomicrobiota;c__Kiritimatiellae;o__LD1-PB3;f__Lenti-01;g__Lenti-01;s__GCA_001604235.1	0.39442	0.405064	0.402403	0.331632	0.291639	0.297668	0.356811	0.391971	0.335675	0.354099	0.358964	0.341664	0.377835	0.331363	0.320196	0.400629	0.30698	0.361486	0.351576	0.343131	0.00553912	0.0215618	0.0284375	0.0089216	0.0305684					0.981672	0.150073	2.09113	0.208655	0.173398	0.0853764	0.141913	0.078644		1.5364	0.260758	0.199804	0.235281	0.228831	0.223334
R17	Randers	d__Bacteria;p__Desulfobacterota_B;c__Syntrophorhabdia;o__Syntrophorhabdales;f__Syntrophorhabdaceae;g__Syntrophorhabdus;s__	1.55121	1.36104	1.44464	1.01494	1.07919	0.880174	1.7068	1.5951	1.6543	1.23478	0.951636	1.05716	1.47575	1.36774	1.17482	1.4523	0.991435	1.65207	1.08119	1.33943	0.0953184	0.10157	0.0558876	0.143094	0.152451					1.04966	1.02654	1.73169	1.75423	2.25028	2.65657	2.22412	2.12958		1.39068	1.04431	0.712916	1.18796	0.777459	0.963154
R18	Randers	d__Bacteria;p__Chloroflexota;c__Anaerolineae;o__Anaerolineales;f__Anaerolineaceae;g__Brevefilum;s__GCF_900184705.1	11.8151	12.0432	11.5442	10.6164	10.7619	10.3833	13.2304	13.5106	13.7737	10.3926	10.5826	10.3604	15.1168	14.6153	14.4745	11.8008	10.5872	13.5049	10.4452	14.7355	0.249825	0.190978	0.271693	0.12009	0.33761					1.83471	0.202708	2.52403	0.229703	0.186444	0.0362652	0.0328787	0.064635		2.17937	5.4148	4.85793	6.19672	4.79276	6.76138
R19	Randers	d__Bacteria;p__Thermotogota;c__Thermotogae;o__;f__;g__;s__	11.9449	13.5558	12.5755	9.7872	9.51684	10.9449	11.6415	12.6074	13.8667	11.5034	12.5013	12.1271	13.1079	13.9497	15.4746	12.6921	10.083	12.7052	12.0439	14.1774	0.811738	0.758569	1.1158	0.504109	1.19969					0.668919	1.63133	0.370639	0.882455	0.900281	1.18175	1.08839	1.33107		0.519779	24.4182	19.3986	24.4435	23.1713	27.2758
R20	Randers	d__Bacteria;p__Bacteroidota;c__Bacteroidia;o__Bacteroidales;f__TTA-H9;g__TTA-H9;s__	12.9288	13.0592	12.2928	10.0045	9.825	10.3378	15.6007	15.7178	17.7247	9.74923	9.37848	10.0107	13.0922	15.6404	15.8298	12.7603	10.0558	16.3477	9.7128	14.8541	0.410065	0.260222	1.19395	0.317666	1.52883					5.71897	4.169	2.95694	2.22753	2.11797	1.66563	1.64732	1.82803		4.33795	2.94154	2.31809	3.76854	2.23903	3.42423
R21	Randers	d__Bacteria;p__Bacteroidota;c__Bacteroidia;o__Bacteroidales;f__UBA932;g__Bact-11;s__	1.85401	1.96391	1.70792	1.31729	1.30629	1.34878	1.84147	1.86286	1.97296	1.39723	1.42551	1.66432	1.86447	2.19644	2.33283	1.84195	1.32412	1.89243	1.49569	2.13125	0.128419	0.022055	0.0705535	0.146724	0.240892					0.656881	0.250532	0.408567	0.166355	0.186705	0.0777705	0.0654262	0.0828179		0.532724	3.4576	2.48557	3.55237	2.80763	4.00066
R22	Randers	d__Bacteria;p__Bacteroidota;c__Bacteroidia;o__Bacteroidales;f__4484-276;g__;s__	4.48568	4.48109	4.09203	2.91151	2.89293	2.88136	4.07827	4.07753	4.16825	3.31702	3.15811	3.56316	4.20759	4.79969	4.88373	4.35293	2.89527	4.10802	3.34609	4.63034	0.225959	0.0152137	0.0521637	0.204084	0.368513					2.60148	4.67395	1.26982	2.57235	2.60983	2.37206	2.13697	1.17331		1.93565	2.24882	1.49576	2.12229	1.72867	2.39213
R23	Randers	d__Bacteria;p__Myxococcota;c__Polyangia;o__Polyangiales;f__Polyangiaceae;g__;s__	1.66218	1.72101	1.7197	1.09521	1.05463	1.05061	1.0886	1.10668	1.06189	1.26592	1.25959	1.27752	1.28764	1.18203	1.18124	1.70096	1.06682	1.08572	1.26768	1.21697	0.0335918	0.0246725	0.0225317	0.00909497	0.0612018					0.406403	0.274165	0.467555	0.327256	0.35782	0.503091	0.525824	0.384549		0.436979	3.89256	2.44134	2.48461	2.901	2.78496
R24	Randers	d__Bacteria;p__Chloroflexota;c__Dehalococcoidia;o__UBA2991;f__UBA2991;g__;s__	0.0333485	0.0300215	0.034556	0.0292816	0.0271687	0.0219822	0.0257284	0.0269641	0.0242752	0.0270734	0.0269863	0.0237954	0.0343262	0.0228668	0.0269487	0.032642	0.0261442	0.0256559	0.0259517	0.0280472	0.00234834	0.00375602	0.00134592	0.00186793	0.00580816					0.395986	0.277729	0.455793	0.367478	0.361415	0.303415	0.333067	0.338952		0.42589	0.0766442	0.0613871	0.0602407	0.0609352	0.0658556
R25	Randers	d__Bacteria;p__Firmicutes;c__Bacilli;o__RFN20;f__CAG-826;g__UBA1361;s__GCA_002306335.1	2.88562	2.64776	2.53116	1.76505	2.06784	1.87653	2.63323	2.72532	2.64371	2.3752	2.27528	2.44959	2.58176	3.12203	3.11893	2.68818	1.90314	2.66742	2.36669	2.94091	0.180652	0.153138	0.0504188	0.087469	0.311031					2.89516	1.01453	1.47182	0.459825	0.476569	0.0214309	0.0222089	0.0654779		2.18349	1.23114	0.871604	1.22163	1.0839	1.34688
R26	Randers	d__Bacteria;p__Verrucomicrobiota;c__Kiritimatiellae;o__RFP12;f__UBA1067;g__;s__	0.183347	0.191135	0.176824	0.248835	0.203419	0.208823	0.208409	0.227284	0.189893	0.160604	0.154744	0.176903	0.177403	0.154802	0.226117	0.183768	0.220359	0.208529	0.164084	0.186107	0.00716473	0.0248086	0.0186956	0.011482	0.0364458					0.720038	0.209982	0.393766	0.139671	0.122997	0.0352455	0.0219592	0.0129744		0.556902	0.329983	0.395688	0.374444	0.294637	0.334183
R27	Randers	d__Bacteria;p__Bacteroidota;c__Bacteroidia;o__Bacteroidales;f__BBW3;g__;s__	6.25773	6.06422	5.70352	3.70657	3.85107	3.85015	5.07392	5.03981	5.47606	4.32342	4.11496	4.66172	5.17558	5.71529	6.22648	6.00849	3.80259	5.1966	4.3667	5.70578	0.281276	0.083163	0.242625	0.275939	0.525515					2.01571	0.876975	1.08677	0.671781	0.909712	0.265639	0.214809	1.03648		1.55124	3.87336	2.45133	3.34997	2.81498	3.67822
R28	Randers	d__Bacteria;p__Omnitrophota;c__koll11;o__GIF10;f__UBA6249;g__GCA-002774445;s__	0.314472	0.348316	0.2944	0.226876	0.185636	0.180753	0.236318	0.269501	0.22297	0.265711	0.195046	0.269803	0.218537	0.255219	0.259158	0.319063	0.197755	0.242929	0.24352	0.244305	0.0272498	0.0253372	0.0239596	0.0420293	0.0224021					0.351603	0.58792	0.187853	0.252552	0.137244	0.795527	0.54057	0.126488		0.269728	1.18291	0.733165	0.900647	0.902837	0.905745
R29	Randers	d__Bacteria;p__Patescibacteria;c__Paceibacteria;o__Paceibacterales;f__UBA5633;g__UBA2558;s__GCA_002340425.1	0.249797	0.233568	0.215731	0.115932	0.120489	0.14219	0.186094	0.148573	0.148338	0.178483	0.188462	0.229717	0.152866	0.151397	0.171091	0.233032	0.126204	0.161002	0.198887	0.158451	0.0170394	0.0140309	0.0217313	0.0271614	0.0109707					0.377926	1.45308	0.253373	0.816588	0.610222	0.202873	0.274978	0.178562		0.31565	0.738261	0.399823	0.510065	0.630088	0.501985
R30	Randers	d__Bacteria;p__Armatimonadota;c__UBA5829;o__UBA5829;f__UBA5829;g__;s__	1.95719	1.79207	1.91019	1.8519	1.75588	1.45939	1.85308	1.73317	1.57448	1.69244	1.47611	1.43757	1.65431	1.40071	1.19031	1.88649	1.68906	1.72024	1.53538	1.41511	0.0850727	0.20461	0.139749	0.137383	0.232336					0.441599	0.297737	0.58879	0.483614	0.577354	0.17087	0.134621	0.0966201		0.515195	3.66169	3.27848	3.33901	2.98019	2.74674
R31	Randers	d__Bacteria;p__Fermentibacterota;c__Fermentibacteria;o__Fermentibacterales;f__Fermentibacteraceae;g__Fermentibacter;s__Fermentibacter daniensis	2.18807	2.18375	2.27981	1.86028	1.68574	1.46898	1.91497	1.98564	1.74775	1.69488	1.73445	1.78094	2.50874	2.03355	1.8989	2.21721	1.67167	1.88279	1.73676	2.14706	0.0542545	0.196028	0.122165	0.0430801	0.320377					2.32832	3.80847	1.57293	3.80992	4.19735	10.7333	9.17601	9.04075		1.95062	1.13667	0.856992	0.965223	0.890359	1.10071
R32	Randers	d__Bacteria;p__Proteobacteria;c__Gammaproteobacteria;o__Betaproteobacteriales;f__Burkholderiaceae;g__Rhodoferax;s__	0.000473199	0.000926716	0.00092123	0.000202838	0.000697858	0.000158515	0.000202094	0.00065289	0.000444919	0.000952712	0.0001946	0.00041047	0.000656488	0.00026126	0.000478952	0.000773715	0.00035307	0.000433301	0.00051926	0.000465567	0.000260269	0.000299416	0.000225622	0.00039059	0.000197954					0.477918	0.7268	0.293408	0.537	0.48548	0.561347	0.470445	0.270421		0.385663	0.0020062	0.00091549	0.00112352	0.00134641	0.00120719
R33	Randers	d__Bacteria;p__Armatimonadota;c__UBA5829;o__UBA5829;f__;g__;s__	1.58571	1.55152	1.63852	1.69482	1.44246	1.2661	1.7243	1.68858	1.55122	1.26904	1.23547	1.02417	1.8833	1.43125	1.1583	1.59192	1.46779	1.6547	1.17623	1.49095	0.0438343	0.21548	0.0913805	0.132749	0.366169					0.391539	0.699817	1.01665	1.26685	0.948177	1.28545	1.13703	1.91144		0.704095	2.26094	2.08465	2.35011	1.67056	2.11755
R34	Randers	d__Bacteria;p__Desulfobacterota;c__Syntrophia;o__Syntrophales;f__Smithellaceae;g__UBA8904;s__	1.66663	1.50262	1.60303	1.7596	1.81104	1.73642	2.70694	2.58888	2.60248	1.83191	1.55806	1.75621	3.14026	2.45398	2.77703	1.59076	1.76902	2.63276	1.71539	2.79042	0.0826872	0.0381942	0.0645951	0.141413	0.343336					0.895607	0.850802	0.462602	0.486801	0.456722	0.365621	0.298217	0.328988		0.679105	2.34244	2.60493	3.87682	2.52596	4.10897
R35	Randers	d__Bacteria;p__Bipolaricaulota;c__Bipolaricaulia;o__Bipolaricaulales;f__Bipolaricaulaceae;g__Bipolaricaulis;s__Bipolaricaulis anaerobius	1.75074	1.76116	1.95408	1.56034	1.32695	1.25338	1.30989	1.44381	1.10046	1.61826	1.68162	1.68292	1.51587	1.23905	1.49834	1.82199	1.38022	1.28472	1.66093	1.41775	0.11451	0.16026	0.173052	0.0369628	0.155011					0.705976	13.1614	0.50861	7.13485	9.64767	27.2431	24.8459	28.313		0.607293	3.00019	2.27275	2.11549	2.73498	2.33454
R36	Randers	d__Bacteria;p__Firmicutes_A;c__Clostridia;o__Christensenellales;f__;g__;s__	0.782237	0.842712	0.767712	0.61406	0.645572	0.558638	0.905422	0.925294	1.00179	0.709859	0.690296	0.709951	1.12675	1.15078	1.09851	0.797554	0.60609	0.94417	0.703369	1.12534	0.0397769	0.0440115	0.0508828	0.0113213	0.026165					0.241866	0.445532	0.362742	0.51182	0.506042	0.523121	0.415001	0.426404		0.302304	2.63825	2.0049	3.12324	2.32669	3.72256
R37	Randers	d__Bacteria;p__Patescibacteria;c__Paceibacteria;o__UBA6257;f__;g__;s__	4.12054	3.09282	3.01014	2.47429	2.39985	1.84184	2.84716	2.74306	2.61444	2.19876	1.65375	2.09924	1.89461	2.21329	1.91878	3.40784	2.23866	2.73489	1.98392	2.0089	0.618607	0.345667	0.116575	0.29023	0.177425					1.44088	0.582047	0.97026	0.332262	0.249784	0.0921059	0.139345	0.179721		1.20557	2.82675	1.85693	2.26855	1.64563	1.66635
R38	Randers	d__Bacteria;p__Bacteroidota;c__Bacteroidia;o__Bacteroidales;f__DTU049;g__GWF2-43-63;s__	0.658289	0.603324	0.57853	0.38467	0.388201	0.348329	0.498967	0.495478	0.524513	0.408641	0.334974	0.393879	0.444436	0.49145	0.463419	0.613381	0.373733	0.50632	0.379165	0.466435	0.0408195	0.0220713	0.0158523	0.0389758	0.0236515					0.636386	0.328019	0.382424	0.252709	0.248421	0.204319	0.192663	0.297983		0.509405	1.20411	0.733665	0.993943	0.744328	0.915646
R39	Randers	d__Bacteria;p__Cloacimonadota;c__Cloacimonadia;o__Cloacimonadales;f__Cloacimonadaceae;g__Cloacimonas;s__	3.58885	3.38395	3.15201	2.63036	2.58346	2.82194	3.22151	3.05344	3.68918	2.27405	2.37588	2.19872	2.12005	2.75816	2.83873	3.37494	2.67859	3.32138	2.28288	2.57231	0.218564	0.126343	0.329427	0.0889079	0.393737					1.38887	5.61207	0.64389	2.76274	2.75327	3.12998	2.93261	4.27687		1.01638	3.32054	2.63541	3.26784	2.24609	2.53085
R40	Randers	d__Bacteria;p__Cloacimonadota;c__Cloacimonadia;o__Cloacimonadales;f__Cloacimonadaceae;g__Cloacimonas;s__GCA_002432865.1	4.81534	3.43969	3.9498	3.50055	3.83526	3.48538	5.78014	4.95534	4.73481	3.6966	2.44004	2.93466	3.54567	3.66239	3.40036	4.06828	3.60706	5.15676	3.02377	3.53614	0.695438	0.197771	0.551003	0.632999	0.13127					0.838672	0.785272	0.39751	0.409418	0.416708	0.415777	0.409409	0.637422		0.618091	6.58201	5.83581	8.34305	4.89211	5.72107
R41	Randers	d__Bacteria;p__Patescibacteria;c__Dojkabacteria;o__SC72;f__SC72;g__UBA5232;s__	0.238758	0.222294	0.211454	0.159389	0.161625	0.157339	0.23737	0.260118	0.240129	0.170216	0.154524	0.13411	0.161999	0.183686	0.174313	0.224169	0.159451	0.245872	0.15295	0.173333	0.0137482	0.00214398	0.012414	0.0181041	0.0108766					0.286974	0.998326	0.360017	0.977217	0.840194	0.643125	0.550913	0.359759		0.323495	0.692958	0.4929	0.760049	0.472805	0.535812
R42	Randers	d__Bacteria;p__Bacteroidota;c__Bacteroidia;o__Bacteroidales;f__DTU049;g__DTU049;s__DTU049 sp1	2.14122	1.68581	1.6741	1.13855	1.19356	1.17048	1.56001	1.64183	1.89306	1.38076	1.30307	1.29728	1.03892	1.51353	1.60657	1.83371	1.16753	1.6983	1.32704	1.38634	0.266373	0.0276222	0.173554	0.0466146	0.304451					1.40358	1.02359	0.684489	0.513542	0.582115	0.596939	0.561094	0.427086		1.04403	1.75637	1.11829	1.62667	1.27107	1.32787
R43	Randers	d__Bacteria;p__Chloroflexota;c__Anaerolineae;o__Anaerolineales;f__Anaerolineaceae;g__;s__	2.18252	2.28376	2.13051	1.54967	1.62534	1.57254	2.21861	2.28845	2.46044	1.63005	1.6761	1.54747	2.05791	2.2173	2.05635	2.19893	1.58252	2.3225	1.61787	2.11052	0.0779323	0.0388057	0.12446	0.0651725	0.092478					0.373241	0.427214	0.601801	0.524067	0.437064	0.414301	0.341765	0.347722		0.487521	4.51044	3.24605	4.76389	3.31857	4.32909
R44	Randers	d__Bacteria;p__Patescibacteria;c__Microgenomatia;o__Shapirobacterales;f__UBA12405;g__UBA1435;s__	0.196352	0.215738	0.208179	0.213381	0.184212	0.210603	0.261416	0.264554	0.283426	0.180401	0.160738	0.172721	0.203772	0.184244	0.191275	0.206756	0.202732	0.269799	0.171287	0.193097	0.00977101	0.016099	0.0119053	0.00990963	0.00989089					1.06709	1.39441	1.13658	1.38226	1.10511	1.09931	1.28161	0.548382		1.10184	0.187647	0.183994	0.244862	0.155456	0.17525
R45	Randers	d__Bacteria;p__Bacteroidota;c__Bacteroidia;o__Bacteroidales;f__Bacteroidaceae;g__UBA1179;s__UBA1179 sp1	2.19246	2.20634	1.95298	1.35722	1.33712	1.43706	1.57357	1.51972	1.56358	1.63707	1.51159	1.75268	1.39717	1.54422	1.52155	2.11726	1.37713	1.55229	1.63378	1.48765	0.142445	0.0528575	0.0286437	0.120582	0.0791711					0.599414	0.412368	0.301156	0.211114	0.222526	0.530207	0.33156	0.253775		0.450285	4.70204	3.05836	3.44734	3.62833	3.30379
R46	Randers	d__Bacteria;p__Patescibacteria;c__Gracilibacteria;o__Absconditabacterales;f__X112;g__UBA6263;s__	0.834705	0.646784	0.731928	0.452424	0.57226	0.489902	0.768949	0.680534	0.64699	0.558331	0.442558	0.646262	0.445024	0.510366	0.518433	0.737806	0.504862	0.698824	0.54905	0.491274	0.0940981	0.0613026	0.0630036	0.102169	0.0402563					0.271361	1.39621	0.213452	0.989876	0.881191	0.177481	0.141969	0.0589606		0.242407	3.04367	2.08271	2.88286	2.265	2.02665
R47	Randers	d__Bacteria;p__Bacteroidota;c__Bacteroidia;o__Bacteroidales;f__Prolixibacteraceae;g__6E;s__	0.339401	0.368979	0.354221	0.232739	0.252075	0.238132	0.314822	0.332264	0.359321	0.271539	0.27787	0.294602	0.384972	0.372809	0.388159	0.3542	0.240982	0.335469	0.281337	0.38198	0.0147889	0.00997828	0.0224215	0.0119159	0.00810051					0.556392	0.424331	0.372066	0.323475	0.380019	0.217967	0.169036	0.139042		0.464229	0.762986	0.519101	0.722637	0.606031	0.822827
R48	Randers	d__Bacteria;p__Chloroflexota;c__Anaerolineae;o__Anaerolineales;f__Anaerolineaceae;g__49-20;s__	1.18481	1.33209	1.3808	0.951622	0.999124	0.949849	1.25071	1.31192	1.28819	0.943563	0.96206	0.864359	1.31306	1.22999	1.1851	1.29924	0.966865	1.28361	0.923328	1.24271	0.10204	0.0279512	0.030862	0.0518987	0.0649224					0.174373	0.221387	0.413958	0.421445	0.319579	0.485384	0.439355	0.779165		0.294165	4.41669	3.28681	4.36356	3.13881	4.22455
R49	Randers	d__Bacteria;p__Firmicutes_A;c__Clostridia;o__Lutisporales;f__Lutisporaceae;g__BRH-c25;s__	0.895299	0.944533	0.859129	0.676662	0.650814	0.595201	0.874145	0.893096	0.871903	0.713903	0.717297	0.853725	0.776734	0.831315	0.772897	0.899653	0.640892	0.879715	0.761642	0.793649	0.0428682	0.0416273	0.0116431	0.0797646	0.0326763					0.877595	0.752032	0.570939	0.62998	0.785367	1.09926	0.850757	0.67023		0.724267	1.24216	0.884884	1.21463	1.0516	1.0958
R50	Randers	d__Bacteria;p__Desulfobacterota;c__Syntrophia;o__Syntrophales;f__UBA2192;g__;s__	13.1487	10.3783	12.5852	10.416	11.1177	8.29876	14.1738	12.3523	9.14108	12.9377	8.22446	9.64032	8.45862	7.56836	5.83913	12.0374	9.94416	11.8891	10.2675	7.2887	1.46417	1.46751	2.54814	2.41838	1.33195					1.64382	1.36064	1.17026	1.0796	1.28587	1.17824	1.16435	0.95204		1.40704	8.55511	7.06742	8.44967	7.2972	5.18016
R51	Randers	d__Bacteria;p__Desulfobacterota;c__Syntrophia;o__Syntrophales;f__UBA2192;g__;s__	0.843403	0.765474	0.815905	0.56162	0.540863	0.480031	0.678728	0.648713	0.625224	0.783415	0.673848	0.678815	0.583333	0.523616	0.455266	0.808261	0.527505	0.650888	0.712026	0.520738	0.0395232	0.0424028	0.0268183	0.0618744	0.0640821					0.543844	0.523699	0.353282	0.43896	0.444649	0.20459	0.190055	0.0946624		0.448563	1.80189	1.17599	1.45105	1.58735	1.1609
R52	Randers	d__Bacteria;p__Patescibacteria;c__ABY1;o__Falkowbacterales;f__UBA917;g__UBA1359;s__	0.109989	0.100678	0.0965905	0.0840451	0.105788	0.0664808	0.10416	0.0747783	0.07981	0.0885784	0.0678484	0.0829639	0.0652388	0.0792086	0.0605035	0.102419	0.085438	0.0862495	0.0797969	0.068317	0.00686695	0.0196906	0.0157138	0.0107218	0.00972507					0.063946	0.917501	0.0404697	0.529448	0.487793	1.27542	1.42888	2.4094		0.0522079	1.96176	1.6365	1.65204	1.52845	1.30856
R53	Randers	d__Bacteria;p__Bacteroidota;c__Bacteroidia;o__Bacteroidales;f__vadinHA17;g__LD21;s__	17.78	17.2989	17.8691	10.9058	12.3651	12.0627	15.5007	13.8922	16.961	14.4112	14.5622	15.937	17.5239	21.1827	18.6967	17.6493	11.7779	15.4513	14.9701	19.1345	0.306772	0.77019	1.53502	0.840767	1.86827					0.40481	0.222286	0.409805	0.36751	0.529093	0.496546	0.413285	0.308363		0.407308	43.3317	28.9164	37.9352	36.7539	46.9779
R54	Randers	d__Bacteria;p__Acidobacteriota;c__Thermoanaerobaculia;o__Thermoanaerobaculales;f__Thermoanaerobaculaceae;g__;s__	5.24691	5.01453	5.95934	5.27095	4.16472	3.36711	3.95885	3.91002	2.65775	4.04192	3.52335	3.99507	5.13466	3.35258	3.20228	5.40692	4.26759	3.50887	3.85345	3.89651	0.492312	0.956076	0.737498	0.286828	1.0749					13.7491	3.66344	12.2645	5.46432	5.69985	7.21596	5.55901	3.87478		13.0068	0.415699	0.328104	0.269772	0.296264	0.299574
R55	Randers	d__Bacteria;p__Chloroflexota;c__Anaerolineae;o__Anaerolineales;f__Anaerolineaceae;g__UBA6107;s__	12.6856	13.2436	13.2752	9.83557	9.95438	9.95708	12.8948	12.9204	13.788	11.0276	11.118	10.9011	13.5479	13.8252	13.8428	13.0681	9.91568	13.2011	11.0156	13.7386	0.331636	0.0693851	0.508454	0.108978	0.165399					3.76744	5.53825	6.24649	6.67401	5.49913	5.62923	5.28688	5.84962		5.00697	2.60998	1.98038	2.63655	2.20005	2.7439
R56	Randers	d__Bacteria;p__Actinobacteriota;c__Thermoleophilia;o__UBA2241;f__UBA2241;g__;s__	1.24805	1.16622	1.49054	1.24175	1.16791	0.995953	1.45574	1.44454	1.07283	1.24928	1.22678	1.15423	1.54857	1.12376	0.97044	1.3016	1.1352	1.32437	1.2101	1.21426	0.168666	0.12612	0.217913	0.0496747	0.2995					0.270278	0.269173	1.21676	1.29762	1.41234	1.73915	1.87476	1.60558		0.743517	1.7506	1.5268	1.78122	1.62753	1.63312
R57	Randers	d__Bacteria;p__Chloroflexota;c__Anaerolineae;o__CG2-30-64-16;f__;g__;s__	0.0576275	0.0668192	0.0623278	0.0578739	0.0522064	0.0489045	0.0554737	0.0582238	0.0517753	0.0558389	0.0598868	0.0569707	0.0504229	0.0551495	0.0612909	0.0622582	0.0529949	0.0551576	0.0575654	0.0556211	0.00459623	0.00453639	0.00323583	0.00208846	0.00544932					1.08662	0.678435	1.90285	1.40216	1.51354	0.720891	0.857401	0.723107		1.49473	0.0416517	0.0354544	0.0369013	0.0385122	0.0372114
R58	Randers	d__Bacteria;p__Actinobacteriota;c__Thermoleophilia;o__RBG-16-64-13;f__RBG-16-64-13;g__;s__	0.345877	0.338044	0.374866	0.38733	0.413663	0.347811	0.546192	0.544878	0.515781	0.493383	0.479689	0.44295	0.613192	0.555203	0.531411	0.352929	0.382935	0.535617	0.472007	0.566602	0.0193975	0.0331455	0.017191	0.026079	0.0420652					0.108179	0.130832	0.315109	0.452399	0.492892	0.630831	0.538274	0.522455		0.211644	1.66756	1.80933	2.53074	2.23019	2.67714
R59	Randers	d__Bacteria;p__Chloroflexota;c__Anaerolineae;o__Anaerolineales;f__Anaerolineaceae;g__49-20;s__	3.82179	3.91474	3.69237	2.85932	3.02601	2.87647	3.83457	3.70926	3.99596	3.11108	3.21416	2.80815	3.25126	3.43168	3.04687	3.80964	2.9206	3.84659	3.04446	3.24327	0.111682	0.0916913	0.143724	0.211041	0.192529					0.184352	0.24769	0.438357	0.487415	0.426945	0.690238	0.631694	1.26849		0.311354	12.2357	9.38031	12.3544	9.77813	10.4167
R60	Randers	d__Bacteria;p__Marinisomatota;c__UBA2242;o__UBA2242;f__UBA2242;g__;s__	3.79137	3.96868	3.65037	2.57881	2.71364	2.76277	3.86221	3.91848	4.038	3.08597	3.1238	3.32392	3.56114	4.25896	4.41103	3.80347	2.68507	3.93956	3.1779	4.07704	0.159498	0.0952456	0.089775	0.12787	0.453211					1.05563	1.8921	0.518322	0.903481	0.903039	0.610819	0.70368	0.521837		0.786976	4.83302	3.41189	5.00595	4.03811	5.18064
R61	Randers	d__Bacteria;p__Actinobacteriota;c__Acidimicrobiia;o__Microtrichales;f__Ilumatobacteraceae;g__UBA8979;s__UBA10645	0.0289856	0.0777762	0.0320622	0.105369	0.0126298	0.0108447	0.021543	0.0356643	0.0196436	0.0394106	0.0108365	0.023837	0.0504837	0.0286814	0.0847754	0.0462747	0.0429477	0.025617	0.0246947	0.0546468	0.0273245	0.0540655	0.00875291	0.0143063	0.0282778					0.772403	1.12618	1.85293	2.46075	2.36559	2.04165	2.20114	1.76476		1.31267	0.0352524	0.0327179	0.0195152	0.0188126	0.0416304
R62	Randers	d__Bacteria;p__Actinobacteriota;c__RBG-13-55-18;o__RBG-13-55-18;f__RBG-13-55-18;g__;s__	1.25767	1.26085	1.35472	1.19377	1.05102	0.993358	1.11326	1.20018	0.975407	1.19936	1.11043	1.06719	1.21592	1.07616	1.03819	1.29108	1.07938	1.09628	1.12566	1.11009	0.0551375	0.103172	0.113345	0.0673897	0.0935973					0.0798393	0.120047	0.256867	0.421658	0.437182	0.504318	0.443798	0.532996		0.168353	7.66889	6.41142	6.5118	6.6863	6.59381
R63	Randers	d__Bacteria;p__Bacteroidota;c__Bacteroidia;o__Bacteroidales;f__UBA932;g__DMER64;s__	3.57909	3.78916	3.38986	2.4744	2.42644	2.50846	3.43452	3.44363	3.65131	2.81896	2.84929	3.21678	3.43017	3.90468	3.82864	3.58604	2.46976	3.50982	2.96168	3.72116	0.199743	0.0412095	0.122615	0.221444	0.254856					1.38108	2.41494	0.746026	1.2575	1.3238	1.95939	1.57832	1.74466		1.06355	3.37175	2.32218	3.30009	2.7847	3.4988
R64	Randers	d__Bacteria;p__Desulfobacterota;c__Desulfomonilia;o__UBA1062;f__UBA1062;g__;s__	0.115345	0.136574	0.143509	0.108661	0.0991312	0.101261	0.11098	0.128048	0.121416	0.11147	0.104029	0.113625	0.107172	0.0778843	0.100913	0.131809	0.103018	0.120148	0.109708	0.0953231	0.0146741	0.00500196	0.00860438	0.00503457	0.0154233					0.0385648	0.290492	0.0288295	0.209943	0.26821	1.11153	0.895129	0.822766		0.0336972	3.91158	3.05716	3.56552	3.25571	2.82882
R65	Randers	d__Bacteria;p__Patescibacteria;c__ABY1;o__Uhrbacterales;f__2-12-FULL-60-25;g__;s__	0.118838	0.111758	0.108233	0.0837238	0.0815559	0.0922309	0.0608036	0.073595	0.0719092	0.107076	0.105001	0.102574	0.062574	0.0617145	0.0696689	0.112943	0.0858369	0.0687693	0.104884	0.0646525	0.00540083	0.00564248	0.00694976	0.00225305	0.00436552					0.05337	0.0780703	0.0407725	0.0636965	0.0559257	0.323552	0.422694	2.10606		0.0470712	2.39941	1.82355	1.46096	2.22819	1.3735
R66	Randers	d__Bacteria;p__Chloroflexota;c__Anaerolineae;o__;f__;g__;s__	7.77461	7.28207	8.37524	8.8138	8.37626	7.35479	9.24173	9.01925	7.19664	7.5152	7.55083	6.89843	8.19373	6.65741	5.88591	7.81064	8.18162	8.48587	7.32149	6.91235	0.547478	0.748725	1.12204	0.366807	1.17484					2.55124	1.51896	3.3779	1.9575	1.94314	1.33774	1.08065	1.04239		2.96457	2.63466	2.7598	2.86243	2.46966	2.33165
R67	Randers	d__Bacteria;p__Bacteroidota;c__Bacteroidia;o__Bacteroidales;f__vadinHA17;g__LD21;s__	0.379601	0.396938	0.358379	0.216853	0.208863	0.206302	0.180719	0.177254	0.188865	0.233664	0.223119	0.266163	0.128387	0.150475	0.14601	0.378306	0.210673	0.182279	0.240982	0.141624	0.0193119	0.00550319	0.00596055	0.0224357	0.0116793					0.446257	0.662761	0.288314	0.543938	0.577919	0.95523	0.864184	1.08624		0.367286	1.03	0.573594	0.496287	0.656116	0.385596
R68	Randers	d__Bacteria;p__Patescibacteria;c__Dojkabacteria;o__SC72;f__SC72;g__UBA5232;s__	0.833544	0.743831	0.731679	0.460154	0.52995	0.467788	0.758604	0.719644	0.788005	0.618168	0.55183	0.631309	0.58583	0.762207	0.654916	0.769685	0.485964	0.755418	0.600436	0.667651	0.0556367	0.0382838	0.0342916	0.0426037	0.0888751					1.01488	1.72656	1.1894	1.71217	1.59681	0.684422	0.512634	0.27661		1.10214	0.698352	0.440926	0.685408	0.544789	0.605775
R69	Randers	d__Bacteria;p__Chloroflexota;c__Anaerolineae;o__Anaerolineales;f__Anaerolineaceae;g__;s__	0.793876	0.901475	0.882968	0.601765	0.605753	0.606429	0.772678	0.878558	0.889486	0.866387	0.923217	0.908761	0.905875	0.921444	0.929019	0.85944	0.604649	0.846908	0.899455	0.918779	0.0575286	0.00252018	0.0645163	0.0295359	0.0117998					0.24984	0.420595	0.397698	0.48209	0.516061	0.9748	0.850748	1.17124		0.323769	2.65449	1.86753	2.61578	2.77808	2.83776
R70	Randers	d__Bacteria;p__Hydrogenedentota;c__Hydrogenedentia;o__Hydrogenedentiales;f__UBA2224;g__UBA2224;s__	0.317485	0.313824	0.361408	0.261265	0.255841	0.214431	0.28536	0.295715	0.246584	0.258333	0.262421	0.23469	0.300256	0.24504	0.24662	0.330906	0.243846	0.275886	0.251815	0.263972	0.026479	0.0256179	0.0258993	0.0149705	0.0314329					1.04849	0.648145	1.11656	0.817679	0.861534	0.905964	0.862816	0.795609		1.08253	0.305679	0.225256	0.254854	0.232618	0.243848
R71	Randers	d__Bacteria;p__Chloroflexota;c__Anaerolineae;o__Anaerolineales;f__UBA6092;g__;s__	0.0167794	0.014959	0.0119451	0.0126674	0.00867944	0.00889268	0.0145462	0.00990544	0.0127154	0.0123029	0.0146247	0.00977576	0.0155191	0.0135505	0.0111533	0.0145612	0.0100799	0.012389	0.0122345	0.0134076	0.00244154	0.00224346	0.00233753	0.0024252	0.00218644					0.00849064	0.36852	0.00986632	0.271269	0.351952	0.740082	0.55724	0.267939		0.00917848	1.58645	1.0982	1.34979	1.33295	1.46077
R72	Randers	d__Bacteria;p__Cloacimonadota;c__Cloacimonadia;o__Cloacimonadales;f__Cloacimonadaceae;g__UBA4175;s__GCA_002379855.1	0.86008	0.870805	0.870025	0.700421	0.653821	0.630439	0.837357	0.821444	0.75162	0.667616	0.626989	0.672628	0.833941	0.778891	0.722667	0.86697	0.66156	0.803474	0.655744	0.7785	0.00597961	0.0356275	0.0456059	0.0250286	0.0556377					0.465414	1.19146	0.277891	0.724259	0.82919	0.932387	0.756367	0.502282		0.371652	2.33275	1.78005	2.1619	1.7644	2.0947
R73	Randers	d__Bacteria;p__Planctomycetota;c__Phycisphaerae;o__SG8-4;f__SG8-4;g__PLanc-01;s__	0.123311	0.105863	0.118573	0.0936023	0.0786144	0.0731486	0.0546752	0.0510016	0.0440819	0.0848248	0.0781791	0.0844945	0.0469267	0.0342773	0.0348862	0.115916	0.0817884	0.0499196	0.0824995	0.0386967	0.00902251	0.0105898	0.0053789	0.00374516	0.00713384					0.101676	0.298576	0.0806795	0.266824	0.287976	0.477557	0.447525	0.773438		0.0911777	1.27132	0.897022	0.547498	0.904821	0.42441
R74	Randers	d__Bacteria;p__Bacteroidota;c__Bacteroidia;o__Bacteroidales;f__UBA932;g__DMER64;s__GCA_002305545.1	0.537219	0.568553	0.49344	0.379139	0.369713	0.382368	0.525811	0.534344	0.540723	0.441324	0.417174	0.504163	0.573126	0.642433	0.590931	0.533071	0.377073	0.533626	0.45422	0.602163	0.0377279	0.00657548	0.00748165	0.0449054	0.0359931					0.262396	0.908077	0.14681	0.496653	0.543665	1.21003	1.05933	1.80727		0.204603	2.60539	1.84295	2.60811	2.22001	2.94309
R75	Randers	d__Bacteria;p__Actinobacteriota;c__Acidimicrobiia;o__Microtrichales;f__Microtrichaceae;g__Microthrix;s__Microthrix parvicella	1.00505	0.973791	1.08339	0.907753	0.831359	0.758664	0.658733	0.618208	0.523482	0.756148	0.767462	0.815218	0.613786	0.511381	0.503728	1.02074	0.832592	0.600141	0.779609	0.542965	0.0564572	0.0745524	0.0694119	0.0313528	0.0614519					1.3536	1.28315	3.66432	4.49555	4.92122	3.01391	4.13763	2.13341		2.50896	0.406839	0.331847	0.239199	0.31073	0.21641
R76	Randers	d__Bacteria;p__Desulfobacterota;c__Desulfomonilia;o__UBA1062;f__UBA1062;g__UBA1062;s__GCA_002316295.1	3.79791	3.88499	3.64555	1.77958	1.6975	1.5969	1.46678	1.43777	1.42076	3.33985	3.3714	3.35192	1.01124	0.933062	1.05076	3.77615	1.69133	1.44177	3.35439	0.998353	0.121193	0.0914957	0.0232712	0.0159199	0.059897					4.73389	2.66722	2.92037	2.15116	2.30048	2.17451	1.66584	1.18641		3.82713	0.986678	0.441931	0.376724	0.876477	0.260862
R77	Randers	d__Bacteria;p__Desulfobacterota;c__Syntrophia;o__Syntrophales;f__UBA2192;g__;s__	3.56056	3.36089	3.54658	2.5452	2.27798	1.99079	3.39937	3.35109	2.87866	4.08107	4.03325	4.20927	3.68545	2.90146	2.67455	3.48935	2.27132	3.20971	4.10786	3.08715	0.111466	0.277268	0.287709	0.0910132	0.530416					4.3348	2.83105	3.09014	2.51112	2.95112	3.23425	3.2003	3.1236		3.71247	0.939898	0.611809	0.864574	1.1065	0.831562
R78	Randers	d__Bacteria;p__Cloacimonadota;c__Cloacimonadia;o__Cloacimonadales;f__Cloacimonadaceae;g__Cloacimonas;s__	8.77105	6.77827	7.49117	5.7875	6.33726	6.52421	9.23673	8.48225	8.62112	7.02224	5.25015	5.98554	6.94787	7.63545	6.88764	7.68016	6.21633	8.78003	6.08598	7.15698	1.00974	0.382954	0.401559	0.8903	0.415453					2.77597	3.99007	1.37798	2.21582	2.18954	2.75714	3.01215	4.46855		2.07697	3.69776	2.99297	4.22732	2.93021	3.44587
R79	Randers	d__Bacteria;p__Desulfobacterota;c__Syntrophia;o__Syntrophales;f__Smithellaceae;g__Smithella;s__	1.79479	1.73703	1.66802	1.04368	1.0269	1.02484	1.26574	1.23964	1.23939	1.10241	1.01237	1.16626	0.798528	0.877164	0.956059	1.73328	1.03181	1.24826	1.09368	0.87725	0.0634689	0.0103309	0.0151427	0.0773131	0.0787654					1.17268	0.993244	0.625233	0.612607	0.570697	0.494475	0.552359	0.478686		0.898957	1.9281	1.14778	1.38856	1.21661	0.975854
R80	Randers	d__Bacteria;p__Cloacimonadota;c__Cloacimonadia;o__Cloacimonadales;f__Cloacimonadaceae;g__UBA1060;s__	1.61549	1.46372	1.28434	1.40083	1.54243	1.52055	2.08495	1.84118	2.15814	0.979	0.905221	0.936549	1.19279	1.43207	1.48937	1.45452	1.48794	2.02809	0.940257	1.37141	0.165768	0.0762241	0.165954	0.037029	0.157317					1.10642	0.797488	0.524593	0.524465	0.546136	0.332977	0.323584	0.318145		0.815506	1.78358	1.82456	2.48691	1.15297	1.68167
R81	Randers	d__Bacteria;p__Desulfobacterota;c__Syntrophia;o__Syntrophales;f__Smithellaceae;g__UBA8904;s__	4.39987	4.55683	4.47208	5.10234	5.09344	5.16262	8.07339	7.8415	8.38641	4.87882	4.54592	4.89148	7.11955	7.64343	8.15356	4.47626	5.11946	8.10043	4.77207	7.63885	0.0785637	0.037635	0.27346	0.195961	0.517022					2.43967	1.94418	1.25596	1.08275	1.09421	0.845285	0.796762	0.818285		1.84782	2.42246	2.77055	4.38379	2.58255	4.13399
R82	Randers	d__Bacteria;p__Verrucomicrobiota;c__Verrucomicrobiae;o__Pedosphaerales;f__Pedosphaeraceae;g__UBA8199;s__	4.72311	4.68051	4.805	3.62161	3.21411	2.92776	4.12114	4.3354	3.85806	3.23832	3.03329	3.28174	4.41041	3.72577	3.1676	4.73621	3.25449	4.10487	3.18445	3.76793	0.0632685	0.348687	0.239087	0.132698	0.622476					4.28279	3.56959	3.07988	2.81615	2.81949	1.43716	1.16177	0.103643		3.68134	1.28655	0.884052	1.11505	0.865025	1.02352
R83	Randers	d__Bacteria;p__Firmicutes;c__Bacilli;o__ML615J-28;f__CAG-698;g__;s__	9.86342	6.94676	7.1771	4.52138	4.88705	4.34758	7.13129	7.65941	7.1427	5.68281	5.31512	6.3427	6.15201	7.83212	7.31542	7.99576	4.58534	7.31113	5.78021	7.09985	1.62154	0.27536	0.301671	0.520668	0.860549					1.9207	8.27513	0.893459	3.67587	2.69927	1.45818	1.55372	1.20889		1.40708	5.68253	3.25877	5.19597	4.10795	5.04581
R84	Randers	d__Bacteria;p__Bacteroidota;c__Bacteroidia;o__Bacteroidales;f__vadinHA17;g__SR-FBR-E99;s__	22.257	22.7366	21.4644	17.0005	17.1188	16.7119	24.1438	23.7836	25.1011	18.2764	17.9949	19.033	24.2239	25.7308	26.301	22.1527	16.9437	24.3428	18.4348	25.4185	0.642477	0.20935	0.680916	0.536877	1.07316					11.5602	12.0233	8.04697	11.4518	12.5437	14.3552	10.0098	9.67486		9.80359	2.25965	1.72832	2.48305	1.88041	2.59278
R85	Randers	d__Bacteria;p__Chloroflexota;c__Anaerolineae;o__Anaerolineales;f__Anaerolineaceae;g__;s__	5.54552	5.9912	5.94648	4.67372	4.5949	4.8145	5.9117	6.25054	6.92401	5.24163	5.62477	5.27153	6.22123	6.28136	6.23223	5.82773	4.69437	6.36208	5.37931	6.24494	0.245422	0.111245	0.515291	0.213102	0.032018					1.27716	1.28743	1.93989	1.86848	1.63154	2.14401	2.02303	2.48637		1.60853	3.62303	2.91843	3.95522	3.34425	3.8824
R86	Randers	d__Bacteria;p__Acidobacteriota;c__Aminicenantia;o__Aminicenantales;f__UBA4085;g__;s__	4.87728	4.98881	5.23626	5.09026	4.89228	4.32911	6.95655	6.72598	5.81723	4.49974	4.7692	4.41696	6.04964	5.06273	4.61463	5.03412	4.77055	6.49992	4.56197	5.24233	0.183729	0.394907	0.602361	0.184182	0.734172					1.62675	3.67203	2.50618	5.09951	3.87739	3.41234	4.11604	4.04294		2.06646	2.4361	2.30856	3.14543	2.20762	2.53686
R87	Randers	d__Bacteria;p__Planctomycetota;c__UBA8108;o__UBA8890;f__UBA8898;g__UBA8898;s__	3.96231	4.14912	4.49398	3.99634	3.40136	3.15728	3.97903	4.16274	3.27888	3.10813	3.25768	3.34204	4.5581	3.52556	3.40867	4.2018	3.51833	3.80688	3.23595	3.83078	0.269724	0.431583	0.466401	0.118459	0.632589					4.53136	4.85001	3.32295	5.09145	3.72999	4.22838	3.47503	2.09877		3.92716	1.06994	0.895897	0.969374	0.823992	0.975458
R88	Randers	d__Bacteria;p__Desulfobacterota_B;c__Syntrophorhabdia;o__Syntrophorhabdales;f__Syntrophorhabdaceae;g__;s__	3.19938	2.7956	2.63495	2.24937	2.2199	1.84656	3.50428	3.10886	3.01805	2.48155	1.89647	2.30564	2.45975	2.65154	2.39551	2.87664	2.10528	3.2104	2.22788	2.50227	0.290811	0.224538	0.258524	0.30019	0.133209					2.95794	2.8	1.6924	1.43576	1.55195	1.7247	1.42118	1.13006		2.32517	1.23718	0.90543	1.38071	0.95816	1.07617
R89	Randers	d__Bacteria;p__Bacteroidota;c__Bacteroidia;o__Bacteroidales;f__Prolixibacteraceae;g__6E;s__GCA_002304925.1	17.7408	18.3521	18.2454	13.0545	13	12.8307	15.9517	15.5875	15.3815	14.6108	14.2518	15.4313	16.3181	17.017	17.3102	18.1128	12.9617	15.6402	14.7646	16.8817	0.326517	0.116703	0.288734	0.604616	0.509671					17.961	14.0566	10.3543	9.55757	9.12441	6.16465	4.98492	4.01089		14.1577	1.27936	0.915529	1.10472	1.04287	1.19241
R90	Randers	d__Bacteria;p__Desulfobacterota;c__Syntrophia;o__Syntrophales;f__Smithellaceae;g__UBA4810;s__GCA_002418825.1	27.1392	27.5309	25.9321	13.0285	12.9705	13.5116	22.7843	22.8845	24.7985	14.6029	14.3142	16.2101	14.0922	15.6846	18.001	26.8674	13.1702	23.4891	15.0424	15.9259	0.833341	0.297068	1.13506	1.02151	1.96553					13.3951	12.7328	6.38301	6.30506	5.88169	5.36778	5.67207	5.08382		9.88905	2.71688	1.3318	2.37526	1.52112	1.61046
R91	Randers	d__Bacteria;p__Chloroflexota;c__Anaerolineae;o__Anaerolineales;f__Anaerolineaceae;g__T78;s__	9.58838	9.42576	9.5532	8.34265	8.66092	7.80464	10.8278	10.3639	10.6134	8.14168	7.83191	7.12543	9.31344	9.19716	7.94705	9.52245	8.2694	10.6017	7.69967	8.81921	0.0855581	0.432816	0.232157	0.520869	0.757554					0.979335	0.704128	1.99899	1.39772	1.22606	1.19837	0.859764	1.49		1.48916	6.39451	5.55306	7.11923	5.17048	5.92227
R92	Randers	d__Bacteria;p__Synergistota;c__Synergistia;o__Synergistales;f__Thermovirgaceae;g__58-81;s__	25.1778	23.7896	25.3887	21.9263	21.0459	19.1892	25.6016	25.0356	22.497	20.0676	19.4356	21.0089	23.7094	20.7305	19.9279	24.7854	20.7205	24.3781	20.1707	21.4559	0.868794	1.39724	1.65348	0.791726	1.99237					3.18553	3.86598	5.85888	4.64969	4.5805	4.93006	4.16749	4.45106		4.52221	5.48081	4.58194	5.39075	4.46036	4.74457
R93	Randers	d__Bacteria;p__Cloacimonadota;c__Cloacimonadia;o__Cloacimonadales;f__Cloacimonadaceae;g__Cloacimonas;s__Cloacimonas acidaminovorans	8.69751	8.61602	8.01145	7.12369	6.85304	7.67536	8.91245	8.43366	10.3644	5.84572	6.00962	5.56206	6.0036	7.5501	8.03924	8.44166	7.21736	9.23685	5.8058	7.19765	0.37479	0.419085	1.00544	0.226435	1.0626					3.33279	4.12491	1.61205	2.20096	2.28604	3.63567	3.4842	6.99154		2.47242	3.41433	2.91915	3.73595	2.34822	2.91117
R94	Randers	d__Archaea;p__Nanoarchaeota;c__Woesearchaeia;o__Pacearchaeales;f__GW2011-AR1;g__GW2011-AR1;s__	0.803926	0.645553	0.617008	0.394782	0.467401	0.420232	0.593301	0.566792	0.582485	0.463341	0.435968	0.534511	0.462674	0.569457	0.660573	0.688829	0.427472	0.580859	0.47794	0.564234	0.100693	0.0368469	0.013329	0.0508678	0.0990528					0.573197	0.835523	0.278945	0.462655	0.40101	0.290078	0.38013	0.106532		0.426071	1.6167	1.00329	1.36329	1.12174	1.32427
R95	Randers	d__Archaea;p__Euryarchaeota;c__Thermococci;o__Methanofastidiosales;f__Methanofastidiosaceae;g__Methanofastidiosum;s__GCA_001587595.1	6.64096	6.66509	6.20569	3.27435	3.59375	3.67435	4.28856	4.3355	4.51514	1.58915	1.56193	1.67007	2.84165	3.41014	3.71412	6.50391	3.51415	4.37973	1.60705	3.32197	0.258548	0.211546	0.119591	0.0562464	0.442866					1.41554	1.43061	0.703987	0.862437	0.98564	0.896645	0.906826	0.912373		1.05976	6.13713	3.31597	4.13274	1.51642	3.13463
R96	Randers	d__Archaea;p__Halobacterota;c__Methanomicrobia;o__Methanomicrobiales;f__Methanospirillaceae;g__Methanospirillum;s__	3.39388	3.82293	3.45553	3.05793	2.69421	2.73816	7.31047	8.41637	9.71127	6.18472	5.84903	6.01273	8.43233	8.86071	10.0194	3.55745	2.8301	8.47937	6.01549	9.10415	0.231968	0.198527	1.20164	0.16786	0.821066					0.304534	0.566424	0.492684	0.444868	0.489076	0.453983	0.32005	0.142908		0.398609	8.92465	7.09994	21.2724	15.0912	22.8398
R97	Randers	d__Archaea;p__Halobacterota;c__Methanosarcinia;o__Methanotrichales;f__Methanotrichaceae;g__Methanothrix;s__	55.3103	56.6287	56.6835	97.0007	100.042	108.067	69.6747	72.6482	77.3437	79.6501	84.6134	77.4286	89.5424	91.0025	95.4219	56.2075	101.703	73.2222	80.564	91.9889	0.777495	5.71718	3.8666	3.67855	3.06137					0.495663	0.119704	2.09286	0.383326	0.395901	0.178675	0.129016	0.0631519		1.29426	43.4282	78.5801	56.5745	62.2471	71.0745
R98	Randers	d__Archaea;p__Halobacterota;c__Methanomicrobia;o__Methanomicrobiales;f__Methanocullaceae;g__Methanoculleus;s__UBA10089	13.8525	14.6436	14.1706	9.31731	9.20348	8.88681	21.9352	22.9848	20.7385	19.3628	20.5409	22.0527	25.8056	25.2626	25.4967	14.2222	9.13587	21.8861	20.6521	25.5216	0.398071	0.223073	1.12396	1.34839	0.27235					1.05795	1.2781	0.586962	0.562176	0.339321	0.438326	0.292897	0.205466		0.822458	17.2923	11.108	26.6106	25.1102	31.031
R99	Randers	d__Archaea;p__Halobacterota;c__Methanomicrobia;o__Methanomicrobiales;f__Methanocullaceae;g__Methanoculleus;s__GCA_001896715.1	5.92673	6.22979	6.2484	4.64263	4.60097	4.35381	9.44683	9.74388	8.18236	12.1689	13.0937	13.9974	12.9903	12.3875	12.4149	6.13497	4.53247	9.12436	13.0867	12.5976	0.18058	0.156121	0.829204	0.914238	0.340405					0.638237	1.04869	0.357303	0.458176	0.264412	0.29363	0.221528	0.0975458		0.49777	12.3249	9.10555	18.3305	26.2906	25.308
R100	Randers	d__Archaea;p__Halobacterota;c__Methanomicrobia;o__Methanomicrobiales;f__Methanoregulaceae;g__UBA9949;s__	8.07479	8.61476	8.13784	4.713	4.86547	4.86159	7.86969	8.09295	8.37926	7.72214	8.21436	8.30164	6.28196	6.39944	6.98857	8.2758	4.81335	8.11397	8.07938	6.55666	0.29524	0.0869276	0.255434	0.312443	0.378631					0.935036	3.029	0.856193	2.31861	2.96708	6.60624	5.18984	6.87339		0.895614	9.24036	5.37436	9.05967	9.02105	7.32085
R101	Randers	d__Archaea;p__Halobacterota;c__Methanosarcinia;o__Methanotrichales;f__Methanotrichaceae;g__Methanothrix;s__	0.638625	0.697704	0.716141	1.52852	1.60692	1.74008	0.166772	0.185257	0.17915	1.34806	1.39017	1.34485	0.124632	0.140798	0.141157	0.684157	1.62518	0.177059	1.36103	0.135529	0.0404945	0.106953	0.00941806	0.0252878	0.00943892					0.0685902	0.333676	0.109239	0.452221	0.490774	0.99005	0.882006	0.885523		0.0889145	7.69455	18.278	1.99135	15.3071	1.52426
R102	Randers	d__Archaea;p__Halobacterota;c__Methanomicrobia;o__Methanomicrobiales;f__Methanospirillaceae;g__Methanospirillum;s__	2.82144	3.2189	2.92146	2.49082	2.34529	2.4778	6.1237	6.84755	7.7899	5.29384	4.91829	4.98459	6.82017	7.1599	8.13962	2.98727	2.43797	6.92038	5.06557	7.37323	0.206738	0.0805283	0.835487	0.200443	0.685109					0.255876	0.467829	0.399468	0.359172	0.486353	0.457794	0.300061	0.138174		0.327672	9.11664	7.44028	21.1198	15.4593	22.5019
R103	Randers	d__Archaea;p__Halobacterota;c__Methanosarcinia;o__Methanotrichales;f__Methanotrichaceae;g__Methanothrix;s__GCF_000204415.1	48.5376	51.2442	50.443	109.081	113.289	121.311	24.4013	24.6719	25.636	94.7378	100.743	92.4579	18.934	20.1442	21.3667	50.0749	114.56	24.903	95.9795	20.1483	1.39033	6.21355	0.649011	4.27972	1.21638					3.19135	4.67375	4.46069	4.60895	5.1933	6.11001	5.11684	4.77958		3.82602	13.088	29.9425	6.50886	25.086	5.26613

## Sheet: Percentage
MAG name	Location	GTDB-taxo	Percentage of mapped mRNA reads under different conditions (%)															Average read abundance in Metatranscriptomes (%)					Stdev of read abundance in Metatranscriptomes (%)					Percentage of mapped DNA reads in different Metagenomes (%)
	Digester	using GTDB-Tk v0.1.3, based on release 86	Before1	Before2	Before3	Acetate1	Acetate2	Acetate3	Propionate1	Propionate2	Propionate3	Butyrate1	Butyrate2	Butyrate3	Control1	Control2	Control3	Before	Acetate	Propionate	Butyrate	Control	Before	Acetate	Propionate	Butyrate	Control	MG3	MG6	MG9	MG12	MG1	MG4	MG7	MG10	MG362	MG363	MG383	MG384
F1	Fredericia	d__Bacteria;p__Firmicutes_G;c__SHA-98;o__UBA4971;f__UBA4971;g__UBA4981;s__	0.0312239	0.0377229	0.0348041	0.0328488	0.0286956	0.0266065	0.0304903	0.0417881	0.033791	0.0399466	0.0356392	0.0411374	0.0540799	0.052962	0.0334274	0.0345836	0.0293836	0.0353565	0.0389078	0.0468231	0.0032551	0.00317752	0.00580929	0.00289257	0.0116145	0.414498	0.689278	0.37622	0.583371
F2	Fredericia	d__Bacteria;p__Bacteroidota;c__Bacteroidia;o__Bacteroidales;f__WCHB1-69;g__UBA5266;s__	0.00533598	0.00621606	0.00620227	0.00576632	0.00448265	0.00483894	0.00591709	0.00707963	0.00568582	0.00784199	0.00668856	0.00771019	0.0102581	0.0125389	0.00689911	0.0059181	0.0050293	0.00622751	0.00741358	0.0098987	0.000504182	0.000662669	0.00074696	0.000631331	0.00283704	0.080024	0.121185	0.0520686	0.077527
F3	Fredericia	d__Bacteria;p__Verrucomicrobiota;c__Kiritimatiellae;o__RFP12;f__UBA1067;g__;s__	0.0063133	0.00803595	0.0076636	0.00597134	0.00513101	0.00497719	0.00467623	0.00669647	0.00528671	0.00751807	0.00818963	0.00703616	0.00631625	0.00629169	0.00402175	0.00733762	0.00535985	0.00555314	0.00758129	0.00554323	0.000906407	0.000535124	0.00103613	0.000579326	0.0013177	0.122813	0.261413	0.0903915	0.192518
F4	Fredericia	d__Bacteria;p__Firmicutes;c__Bacilli;o__ML615J-28;f__CAG-698;g__;s__	0.00776806	0.00948617	0.0087568	0.00640061	0.0058185	0.00453682	0.00574911	0.0071091	0.00555279	0.00796215	0.00682653	0.0072992	0.00755025	0.00898995	0.00683916	0.00867035	0.00558531	0.006137	0.00736263	0.00779312	0.000862313	0.000953524	0.00084757	0.000570462	0.00109577	0.191075	0.0882001	0.125041	0.0567983
F5	Fredericia	d__Bacteria;p__Firmicutes_G;c__DTU065;o__DTU065;f__DTU065;g__DTU065;s__GCA_001512545.1	0.0732602	0.0894021	0.0812542	0.079274	0.0636569	0.0593781	0.0713031	0.0905792	0.0766227	0.0897937	0.0767419	0.0947306	0.102148	0.109397	0.0721245	0.0813055	0.0674364	0.0795016	0.0870887	0.0945563	0.00807107	0.0104726	0.00995533	0.00929441	0.0197617	0.25562	0.305268	0.170647	0.209674
F6	Fredericia	d__Bacteria;p__Firmicutes_G;c__Limnochordia;o__DTU087;f__DTU087;g__;s__	0.0333976	0.0432167	0.0390598	0.0301706	0.0258563	0.0259971	0.0279111	0.0360996	0.0294471	0.0467071	0.0430011	0.044376	0.0387689	0.0439085	0.0285555	0.038558	0.0273413	0.0311526	0.0446947	0.0370777	0.00492873	0.00245126	0.00435253	0.00187347	0.00781497	0.13843	0.185619	0.126445	0.144699
F7	Fredericia	d__Bacteria;p__Firmicutes_A;c__Clostridia;o__Oscillospirales;f__;g__;s__	0.00171875	0.00209856	0.00227565	0.00157613	0.000950187	0.00113165	0.000964507	0.00175664	0.00107585	0.00206891	0.00190944	0.00217551	0.00213466	0.00206972	0.00132969	0.00203099	0.00121932	0.00126567	0.00205129	0.00184469	0.000284536	0.000322048	0.000428827	0.000133907	0.000447185	0.137282	0.196495	0.126756	0.158481
F8	Fredericia	d__Bacteria;p__Bacteroidota;c__Bacteroidia;o__Bacteroidales;f__4484-276;g__;s__	0.0390144	0.0503086	0.0499417	0.0554784	0.0438036	0.0458496	0.0478731	0.0638581	0.053648	0.0528929	0.0503574	0.0511218	0.079959	0.0964324	0.0592473	0.0464216	0.0483772	0.0551264	0.0514574	0.0785462	0.00641739	0.00623431	0.00809441	0.00130066	0.0186328	1.28303	0.769247	0.775512	0.51964
F9	Fredericia	d__Bacteria;p__Firmicutes_E;c__DTU015;o__D8A-2;f__D2;g__DTU015;s__	0.0695699	0.0837604	0.0797315	0.0718034	0.0645568	0.0602332	0.0667081	0.085492	0.0736612	0.0920872	0.0818301	0.0884836	0.0915095	0.0970927	0.0650783	0.0776873	0.0655312	0.0752871	0.087467	0.0845602	0.00731278	0.00584632	0.0094969	0.0052036	0.0171012	0.361927	0.476675	0.402718	0.497731
F10	Fredericia	d__Bacteria;p__Bacteroidota;c__Bacteroidia;o__Bacteroidales;f__ML635J-15;g__UBA5219;s__GCA_002412425.1	0.00842523	0.00957148	0.0100843	0.0082202	0.00741146	0.00827996	0.00999727	0.0110763	0.0094513	0.0113111	0.00982314	0.0112392	0.0134162	0.0153769	0.00877919	0.00936033	0.00797054	0.010175	0.0107911	0.0125241	0.000849438	0.0004851	0.000826936	0.000839085	0.0033881	0.125423	0.0701061	0.0733909	0.0449824
F11	Fredericia	d__Bacteria;p__Firmicutes_G;c__SHA-98;o__UBA4971;f__UBA4971;g__UBA2557;s__GCA_002340435.1	0.0334313	0.0371883	0.0364216	0.0355718	0.0311661	0.0287264	0.0368897	0.0445999	0.0383663	0.0429559	0.0376811	0.0396524	0.0552672	0.0586696	0.0365173	0.0356804	0.0318214	0.0399519	0.0400965	0.0501513	0.00198514	0.00346942	0.00409239	0.00266529	0.0119293	0.787658	0.732091	0.631388	0.564775
F12	Fredericia	d__Bacteria;p__Armatimonadota;c__UBA5377;o__UBA5377;f__UBA5352;g__UBA5352;s__	0.0509108	0.0501834	0.0465115	0.0460408	0.0476714	0.0313532	0.045917	0.0692401	0.0384877	0.0602699	0.0633261	0.0626186	0.0781928	0.0552602	0.0340923	0.0492019	0.0416885	0.0512149	0.0620715	0.0558484	0.00235822	0.00898766	0.0160461	0.00159984	0.0220561	0.0719918	0.0586521	0.399838	0.359215
F13	Fredericia	d__Bacteria;p__Firmicutes_A;c__Mahellia;o__;f__;g__;s__	0.00227481	0.00225211	0.00237605	0.00153768	0.00117376	0.00117773	0.00130588	0.00184507	0.00129565	0.00252344	0.00239508	0.00265226	0.00254989	0.00263477	0.00176565	0.00230099	0.00129639	0.0014822	0.00252359	0.00231677	6.59861e-05	0.000208975	0.000314295	0.00012859	0.000479167	0.0429438	0.0784971	0.0877849	0.11211
F14	Fredericia	d__Bacteria;p__Bacteroidota;c__Bacteroidia;o__Bacteroidales;f__UBA932;g__RC9;s__	0.00105035	0.000961129	0.000847793	0.000589446	0.00050304	0.000455731	0.000639392	0.000896006	0.000786645	0.00123298	0.000905053	0.00127133	0.00126325	0.00135865	0.000593999	0.000953089	0.000516072	0.000774014	0.00113646	0.00107197	0.000101515	6.78034e-05	0.000128773	0.000201316	0.000416671	0.0439191	0.420173	0.0292104	0.299299
F15	Fredericia	d__Bacteria;p__Firmicutes_G;c__Limnochordia;o__DTU080;f__DTU080;g__DTU080;s__	0.0219898	0.0295163	0.0279995	0.0248016	0.0193391	0.0186491	0.0182877	0.0265619	0.0201173	0.0295603	0.0304904	0.0305942	0.0326456	0.0302903	0.021869	0.0265019	0.0209299	0.0216556	0.0302149	0.0282683	0.00398046	0.00337064	0.0043463	0.000569318	0.00566573	0.0947747	0.166488	0.0673073	0.122378
F16	Fredericia	d__Bacteria;p__Armatimonadota;c__UBA5377;o__UBA1398;f__UBA1398;g__UBA1398;s__	0.0532418	0.064771	0.0584977	0.0200412	0.0187969	0.0159659	0.0192468	0.0268566	0.0185209	0.0639219	0.0679949	0.0541576	0.0147555	0.0117263	0.00800536	0.0588368	0.018268	0.0215414	0.0620248	0.0114957	0.00577206	0.00208846	0.00461738	0.00711102	0.00338095	0.0554913	0.106204	0.219793	0.365885
F17	Fredericia	d__Bacteria;p__Firmicutes;c__Bacilli;o__RFN20;f__CAG-826;g__UBA1361;s__GCA_002306335.1	0.00825672	0.011488	0.01125	0.00873917	0.00679663	0.0073941	0.00522351	0.00821732	0.0068253	0.0107991	0.0117767	0.00958431	0.00822282	0.0119422	0.00744951	0.0103316	0.0076433	0.00675538	0.01072	0.00920483	0.00180082	0.000994958	0.00149813	0.00109835	0.00240192	0.317497	0.376487	0.206	0.247121
F18	Fredericia	d__Bacteria;p__Bacteroidota;c__Bacteroidia;o__Bacteroidales;f__Paludibacteraceae;g__;s__	0.00916103	0.0126369	0.0117631	0.00731681	0.00645009	0.00599106	0.00614467	0.00892469	0.00701618	0.010961	0.00980658	0.0097213	0.00688939	0.0084503	0.00574381	0.011187	0.00658599	0.00736185	0.010163	0.00702783	0.00180811	0.000673242	0.00142188	0.000692448	0.00135855	0.364807	0.234349	0.215825	0.150993
F19	Fredericia	d__Bacteria;p__Firmicutes;c__Bacilli;o__Acholeplasmatales;f__Acholeplasmataceae_A;g__UBA5453;s__GCA_002427375.1	0.0443785	0.0613132	0.0610243	0.0563113	0.0449997	0.0467969	0.0413817	0.0538842	0.0447231	0.0555	0.053939	0.0508094	0.0496293	0.0644851	0.0428606	0.055572	0.0493693	0.046663	0.0534161	0.052325	0.00969495	0.00607872	0.00647306	0.00238859	0.0110614	0.548946	0.374651	0.341609	0.240116
F20	Fredericia	d__Bacteria;p__Firmicutes_A;c__Clostridia;o__Tissierellales;f__Helcococcaceae;g__;s__	0.195982	0.264384	0.253942	0.058432	0.0460393	0.0524449	0.0428935	0.0574564	0.0473086	0.266063	0.247256	0.245405	0.0518459	0.0631455	0.0421521	0.238103	0.0523054	0.0492195	0.252908	0.0523812	0.0368494	0.0061975	0.00746717	0.0114302	0.0105069	0.087953	0.0760477	0.276802	0.282073
F21	Fredericia	d__Bacteria;p__Firmicutes_B;c__Syntrophomonadia;o__Syntrophomonadales;f__Syntrophomonadaceae;g__DTU018;s__GCA_002305535.1	0.0098182	0.0107942	0.00972173	0.00574069	0.00525397	0.00440369	0.00461663	0.00769269	0.00539661	0.0134479	0.0127756	0.0165054	0.00738065	0.00885662	0.00672472	0.0101114	0.00513278	0.00590198	0.014243	0.007654	0.000593318	0.000676689	0.00159909	0.00198795	0.00109192	0.0892439	0.103431	0.255087	0.212644
F22	Fredericia	d__Bacteria;p__Firmicutes_D;c__Dethiobacteria;o__DTU022;f__;g__;s__	0.0164966	0.0217932	0.0182554	0.0178884	0.0142304	0.0147933	0.0129504	0.0190755	0.0138357	0.0198061	0.0186419	0.0214044	0.0184516	0.0219416	0.0146047	0.0188484	0.0156374	0.0152872	0.0199508	0.0183326	0.00269762	0.00196964	0.0033105	0.00138693	0.00366986	0.0475681	0.0667787	0.073024	0.129604
F23	Fredericia	d__Bacteria;p__Firmicutes;c__Bacilli;o__ML615J-28;f__CAG-313;g__;s__	0.00576286	0.00803026	0.0064198	0.00663126	0.00624888	0.00371241	0.00444865	0.00809353	0.00633943	0.00565292	0.0045363	0.0069978	0.00817603	0.00983434	0.00684461	0.00673764	0.00553085	0.00629387	0.00572901	0.00828499	0.00116664	0.00158638	0.00182287	0.00123251	0.00149784	0.0819805	0.0222895	0.0538006	0.0147134
F24	Fredericia	d__Bacteria;p__Firmicutes_A;c__Clostridia;o__UBA1212;f__UBA1257;g__;s__	0.00597629	0.00634118	0.0069664	0.00524735	0.00498569	0.00420399	0.00580871	0.00602446	0.00489918	0.00780542	0.00620845	0.00627994	0.00745083	0.00766939	0.00526425	0.00642796	0.00481234	0.00557745	0.0067646	0.00679482	0.000500725	0.000542851	0.000597227	0.000902083	0.00133001	0.594311	0.550064	0.429884	0.365411
F25	Fredericia	d__Bacteria;p__Firmicutes_B;c__Peptococcia;o__DRI-13;f__;g__;s__	0.00908801	0.00915063	0.00833849	0.00595853	0.00492979	0.00414254	0.00557572	0.00725058	0.00613698	0.0106267	0.00868079	0.00915139	0.0089948	0.0105645	0.00591819	0.00885904	0.00501029	0.00632109	0.00948628	0.00849248	0.000451901	0.000910666	0.000852474	0.00101524	0.00236351	0.486989	0.850672	0.463818	0.692921
F26	Fredericia	d__Bacteria;p__Firmicutes_A;c__Clostridia;o__4C28d-15;f__DTU072;g__DTU072;s__	0.0211866	0.0282708	0.027966	0.0295364	0.020429	0.0243739	0.0203305	0.0284659	0.024733	0.0268801	0.0276924	0.0240019	0.0268499	0.0357439	0.0238635	0.0258078	0.0247798	0.0245098	0.0261915	0.0288191	0.00400497	0.00456721	0.00407228	0.00193926	0.00618017	0.327331	0.180281	0.231759	0.125521
F27	Fredericia	d__Bacteria;p__Chloroflexota;c__Anaerolineae;o__UBA2200;f__;g__;s__	0.00762202	0.00904826	0.00866199	0.00487574	0.00438763	0.00398892	0.00417772	0.0065432	0.00380019	0.00896003	0.0103364	0.00944731	0.00579574	0.00521239	0.00325337	0.00844409	0.00441743	0.00484037	0.00958124	0.00475383	0.000737664	0.00044416	0.00148673	0.000697874	0.00133177	0.117208	0.174006	0.25495	0.317124
F28	Fredericia	d__Bacteria;p__Firmicutes_A;c__Clostridia;o__Saccharofermentanales;f__DTU023;g__;s__	0.00649304	0.00809851	0.00715604	0.00328039	0.0024649	0.00211479	0.00322405	0.00393182	0.00284002	0.00793603	0.00695898	0.00958431	0.00463191	0.00415849	0.00282286	0.0072492	0.00262003	0.00333196	0.00815977	0.00387109	0.000806776	0.000598084	0.000553841	0.00132689	0.000938148	0.0818714	0.139319	0.127354	0.199958
F29	Fredericia	d__Bacteria;p__Firmicutes_E;c__DTU015;o__D8A-2;f__D2;g__;s__	0.00932954	0.0102994	0.00874007	0.00829068	0.00708728	0.00693325	0.00751015	0.0103159	0.0081036	0.0116559	0.0102536	0.0117653	0.0136501	0.0146468	0.00921516	0.00945635	0.00743707	0.0086432	0.0112249	0.012504	0.000787378	0.000743251	0.00147864	0.000842975	0.00289149	0.0596279	0.127307	0.0666332	0.125666
F30	Fredericia	d__Bacteria;p__Firmicutes;c__Bacilli;o__ML615J-28;f__CAG-698;g__;s__	0.026062	0.0348054	0.0338113	0.0313624	0.0289807	0.0250089	0.0271037	0.0334882	0.0289786	0.0315926	0.0283988	0.0268678	0.0314233	0.040004	0.0275583	0.0315596	0.0284506	0.0298569	0.0289531	0.0329952	0.00478688	0.00320975	0.00328162	0.00241066	0.00637001	0.400023	0.0455318	0.26379	0.0281858
F31	Fredericia	d__Bacteria;p__Firmicutes_E;c__DTU015;o__D8A-2;f__D2;g__;s__	0.11979	0.146507	0.130945	0.119824	0.106393	0.0992622	0.109336	0.148513	0.109268	0.151046	0.151779	0.172682	0.182528	0.176434	0.123198	0.132414	0.108493	0.122372	0.158502	0.16072	0.0134189	0.0104406	0.0226384	0.0122855	0.0326378	0.358358	0.290502	0.40163	0.266154
F32	Fredericia	d__Bacteria;p__Bacteroidota;c__Bacteroidia;o__Bacteroidales;f__Paludibacteraceae;g__Paludibacter;s__	0.00713898	0.00822362	0.00782535	0.00729759	0.00560051	0.00600131	0.00677322	0.00893648	0.00692363	0.00871448	0.00715213	0.00962266	0.010837	0.012139	0.00728602	0.00772932	0.0062998	0.00754444	0.00849643	0.0100873	0.000548664	0.000887043	0.00120788	0.00124962	0.00251183	0.255913	0.339007	0.163514	0.223743
F33	Fredericia	d__Bacteria;p__Firmicutes_A;c__Clostridia;o__Oscillospirales;f__CAG-272;g__DTU078;s__DTU078 sp1	0.197195	0.227321	0.218089	0.10503	0.0968576	0.0987143	0.103674	0.12425	0.105306	0.27796	0.233537	0.208986	0.09365	0.098426	0.0706368	0.214202	0.100201	0.111077	0.240161	0.0875709	0.0154346	0.00428429	0.0114377	0.0349606	0.0148585	0.233417	0.301766	0.371195	0.436488
F34	Fredericia	d__Bacteria;p__Bacteroidota;c__Bacteroidia;o__Bacteroidales;f__Dysgonomonadaceae;g__UBA4179;s__	0.0172492	0.0180226	0.0170116	0.013679	0.0126654	0.0115059	0.0131726	0.0162519	0.0138183	0.0233901	0.0185315	0.0206865	0.0166445	0.0170466	0.0107792	0.0174278	0.0126168	0.0144143	0.0208694	0.0148234	0.000528609	0.00108735	0.00162387	0.00243446	0.00350819	0.414687	0.47647	0.347919	0.461985
F35	Fredericia	d__Bacteria;p__Firmicutes_A;c__Clostridia;o__Tissierellales;f__Sedimentibacteraceae;g__Sedimentibacter;s__UBA8386	0.0123289	0.0146046	0.0138882	0.00991166	0.00983723	0.00813658	0.00995393	0.012827	0.0100239	0.0167968	0.0146188	0.0159629	0.0105329	0.011866	0.00797266	0.0136072	0.00929516	0.010935	0.0157928	0.0101239	0.00116357	0.00100404	0.00163896	0.0010989	0.00197863	0.0905635	0.0835856	0.188249	0.189517
F36	Fredericia	d__Bacteria;p__Firmicutes_D;c__UBA994;o__UBA994;f__UBA5500;g__;s__	0.0261351	0.0315808	0.0284624	0.0118338	0.0097981	0.00945769	0.0110918	0.0154031	0.0120079	0.0316867	0.0277255	0.0335752	0.0211419	0.0222019	0.0138691	0.0287261	0.0103632	0.0128343	0.0309958	0.0190709	0.00273241	0.00128488	0.00227131	0.0029854	0.00453603	0.223508	0.287703	0.460678	0.431736
F37	Fredericia	d__Bacteria;p__Firmicutes_D;c__Dethiobacteria;o__DTU022;f__DTU022;g__;s__	0.0414577	0.050627	0.0454629	0.0405564	0.0379069	0.0346611	0.0299105	0.0443052	0.0303726	0.047705	0.0451864	0.0558783	0.0702916	0.0657422	0.0435527	0.0458492	0.0377081	0.0348628	0.0495899	0.0598621	0.00459684	0.00295267	0.00818062	0.0055896	0.0143064	0.0704944	0.156196	0.198155	0.598304
F38	Fredericia	d__Bacteria;p__Firmicutes_E;c__DTU015;o__D8A-2;f__D2;g__UBA3951;s__GCA_002385465.1	0.00640879	0.00586914	0.00601263	0.00527298	0.00521485	0.00397356	0.0063885	0.00651962	0.00506113	0.00994747	0.00760466	0.00625802	0.0075561	0.00622186	0.00391276	0.00609686	0.00482046	0.00598975	0.00793671	0.00589691	0.000279508	0.000734014	0.000806877	0.001867	0.00184328	0.0153186	0.040139	0.0254391	0.048775
F39	Fredericia	d__Bacteria;p__Armatimonadota;c__UBA5829;o__UBA5829;f__UBA5829;g__;s__	0.0335212	0.0369153	0.0297285	0.0278257	0.025152	0.0238004	0.025657	0.0364592	0.0264972	0.0397063	0.0375487	0.0422663	0.030084	0.0261953	0.0216237	0.0333883	0.0255927	0.0295378	0.0398404	0.0259677	0.00359524	0.0020485	0.00600883	0.00236167	0.00423474	0.0701616	0.048086	0.230719	0.209245
F40	Fredericia	d__Bacteria;p__Firmicutes_D;c__Dethiobacteria;o__DTU022;f__DTU022;g__;s__	0.0503716	0.0639862	0.0596578	0.047822	0.0430546	0.0422959	0.0426171	0.057309	0.0460939	0.0678403	0.0647499	0.0663668	0.0544425	0.0530128	0.0374274	0.0580052	0.0443908	0.0486733	0.066319	0.0482942	0.00695609	0.00299558	0.00767811	0.00154571	0.00943808	0.0621121	0.0756785	0.112896	0.203787
F41	Fredericia	d__Bacteria;p__Firmicutes_A;c__Clostridia;o__4C28d-15;f__;g__;s__	0.00097171	0.00139335	0.00115456	0.000993088	0.0008384	0.00080905	0.000796531	0.00106695	0.000763508	0.00103445	0.00100439	0.000980898	0.00116968	0.00117453	0.00081743	0.00117321	0.000880179	0.000875665	0.00100658	0.00105388	0.000211439	9.88768e-05	0.000166483	2.68446e-05	0.000204786	0.0672356	0.101455	0.0468382	0.0704463
F42	Fredericia	d__Bacteria;p__Firmicutes_B;c__Syntrophomonadia;o__Syntrophomonadales;f__Syntrophomonadaceae;g__DTU018;s__UBA9860	0.0128288	0.0155259	0.012834	0.0130959	0.0123413	0.010277	0.0101761	0.0163167	0.0114642	0.0171521	0.0153142	0.0201605	0.0156269	0.0196306	0.012959	0.0137296	0.0119047	0.0126523	0.0175422	0.0160721	0.00155568	0.0014593	0.00323816	0.0024466	0.00335802	0.055606	0.229779	0.17778	0.476766
F43	Fredericia	d__Bacteria;p__Spirochaetota;c__Spirochaetia;o__Treponematales;f__Treponemataceae;g__UBA11004;s__	0.0157776	0.0191998	0.0178538	0.0135701	0.0102005	0.0113267	0.0139474	0.0204726	0.0170806	0.0200412	0.0193924	0.0191631	0.0170012	0.0192751	0.0163704	0.0176104	0.0116991	0.0171669	0.0195323	0.0175489	0.00172403	0.00171535	0.00326343	0.00045544	0.00152782	0.118699	0.287374	0.124393	0.159117
F44	Fredericia	d__Bacteria;p__Acidobacteriota;c__Acidobacteriae;o__Solibacterales;f__Solibacteraceae;g__;s__	0.00513939	0.00594308	0.00529313	0.0039275	0.00363866	0.00359976	0.004026	0.00569436	0.00343579	0.00551186	0.00574488	0.00739235	0.00822867	0.00652025	0.00374928	0.00545853	0.00372197	0.00438538	0.00621636	0.00616606	0.000426611	0.000179053	0.00117139	0.00102508	0.0022606	0.303831	0.289275	0.229085	0.211113
F45	Fredericia	d__Bacteria;p__Firmicutes_G;c__Limnochordia;o__DTU010;f__DTU010;g__DTU010;s__GCA_001512825.1	0.225212	0.274803	0.25499	0.23517	0.22098	0.199451	0.221338	0.307572	0.242078	0.275332	0.263735	0.29211	0.369354	0.344113	0.224548	0.251669	0.218534	0.256996	0.277059	0.312672	0.024962	0.0179844	0.0450108	0.0142664	0.0773539	1.5703	1.95885	1.6936	1.63348
F46	Fredericia	d__Bacteria;p__Planctomycetota;c__Phycisphaerae;o__SG8-4;f__SG8-4;g__;s__	0.00963846	0.0119999	0.0110101	0.0121861	0.0103906	0.00987245	0.0104308	0.015126	0.0114411	0.0134897	0.0130074	0.0115461	0.0149835	0.0159102	0.0106865	0.0108828	0.0108164	0.0123326	0.0126811	0.0138601	0.00118585	0.0012142	0.00247133	0.00101205	0.00278716	0.122842	0.143325	0.0794701	0.1024
F47	Fredericia	d__Bacteria;p__Firmicutes_A;c__Clostridia;o__4C28d-15;f__DTU072;g__;s__	0.0179064	0.0236017	0.0210498	0.0176641	0.0128387	0.0138204	0.0126415	0.0177374	0.0147207	0.0207988	0.0206065	0.0190371	0.0161298	0.0222336	0.0147301	0.0208526	0.0147744	0.0150332	0.0201475	0.0176978	0.00285275	0.00255026	0.00256226	0.0009664	0.00398996	0.2669	0.0903952	0.184183	0.0597487
F48	Fredericia	d__Bacteria;p__Firmicutes_A;c__Clostridia;o__Eubacteriales;f__Garciellaceae;g__;s__	0.0109303	0.0143089	0.0134866	0.0106741	0.0085964	0.00920166	0.0085451	0.0106754	0.00902906	0.0157414	0.0150217	0.0154149	0.00965567	0.011866	0.0081852	0.0129086	0.00949072	0.00941653	0.0153927	0.00990228	0.00176188	0.00106858	0.00111678	0.000360399	0.00185274	0.102118	0.0468588	0.167596	0.105629
F49	Fredericia	d__Bacteria;p__Planctomycetota;c__Phycisphaerae;o__UBA1845;f__;g__;s__	0.000718953	0.00101231	0.00102628	0.000672737	0.000475093	0.000465972	0.000438905	0.000884217	0.000526358	0.000914289	0.000871942	0.000854861	0.000707654	0.000672976	0.000441412	0.00091918	0.000537934	0.000616493	0.000880364	0.000607347	0.000173543	0.000116832	0.000235943	3.05963e-05	0.000144746	0.0483254	0.100777	0.0624439	0.0899759
F50	Fredericia	d__Bacteria;p__Caldatribacteriota;c__Caldatribacteriia;o__Caldatribacteriales;f__UBA8910;g__UBA8910;s__	0.0464005	0.0543408	0.046584	0.0409665	0.0391421	0.0348608	0.0443131	0.0559768	0.0412352	0.0595124	0.0461467	0.0698794	0.0843687	0.0884583	0.0535198	0.0491084	0.0383231	0.0471751	0.0585128	0.0754489	0.00453226	0.00313413	0.00777635	0.0118979	0.0191009	0.0692551	0.0841194	0.235761	0.31187
F51	Fredericia	d__Bacteria;p__Firmicutes_D;c__Dethiobacteria;o__DTU022;f__;g__;s__	0.0590328	0.0733472	0.0610132	0.076487	0.0658144	0.0595471	0.0609807	0.0891173	0.0582464	0.0735663	0.0652025	0.0779293	0.0852927	0.0871314	0.0661083	0.0644644	0.0672828	0.0694481	0.0722327	0.0795108	0.00775623	0.00856488	0.0170888	0.00646739	0.0116433	0.0436896	0.133039	0.166444	0.382643
F52	Fredericia	d__Bacteria;p__Firmicutes_A;c__Clostridia;o__Tissierellales;f__Sedimentibacteraceae;g__Sedimentibacter;s__	0.0626331	0.0739444	0.0694297	0.0476105	0.0409251	0.0386859	0.0515957	0.0661689	0.0514558	0.0839788	0.0780388	0.0870972	0.0525711	0.0579775	0.0374982	0.0686691	0.0424072	0.0564068	0.0830382	0.0493489	0.00569385	0.00464325	0.00845451	0.00460186	0.0106131	0.412668	0.615939	0.881846	1.23845
F53	Fredericia	d__Bacteria;p__Firmicutes;c__Bacilli;o__RF39;f__;g__;s__	0.000572915	0.000801889	0.000819905	0.000467712	0.000447147	0.000455731	0.000476835	0.000589478	0.000399106	0.000668737	0.000662234	0.000547988	0.000707654	0.000920581	0.0005831	0.00073157	0.000456863	0.000488473	0.00062632	0.000737111	0.000137693	1.03294e-05	9.57178e-05	6.79154e-05	0.000170658	0.0198626	0.190942	0.0141167	0.123008
F54	Fredericia	d__Bacteria;p__Firmicutes_A;c__Clostridia;o__Tissierellales;f__;g__;s__	0.0317743	0.0314898	0.0322719	0.0230717	0.0255209	0.0195401	0.0309672	0.03182	0.0291984	0.0441419	0.0373279	0.033082	0.0206682	0.0224368	0.0177491	0.0318453	0.0227109	0.0306619	0.0381839	0.0202847	0.000395866	0.00300669	0.00133721	0.0055794	0.00236724	0.0950615	0.0920265	0.223918	0.191333
F55	Fredericia	d__Bacteria;p__Firmicutes_G;c__SHA-98;o__UBA4971;f__UBA4971;g__UBA4971;s__	0.0261463	0.0298519	0.0282728	0.0275374	0.0276057	0.0195606	0.0288106	0.0343666	0.0315178	0.036791	0.0313402	0.0320792	0.0358155	0.0354265	0.023433	0.0280903	0.0249012	0.031565	0.0334035	0.0315583	0.00185951	0.00462526	0.00277829	0.00295686	0.00703943	0.158505	0.822461	0.135562	0.636315
F56	Fredericia	d__Bacteria;p__Firmicutes_G;c__Limnochordia;o__DTU010;f__DTU010;g__UBA3910;s__GCA_002391465.1	0.0274775	0.0341059	0.0319763	0.03035	0.0247384	0.0238414	0.0281603	0.0384811	0.0298694	0.034534	0.0322011	0.0365617	0.0436757	0.0445815	0.0285991	0.0311865	0.0263099	0.0321703	0.0344323	0.0389521	0.00338403	0.00352747	0.00553175	0.00218208	0.00897736	0.293704	0.310272	0.22458	0.218788
F57	Fredericia	d__Bacteria;p__Caldatribacteriota;c__Caldatribacteriia;o__Caldatribacteriales;f__Caldatribacteriaceae;g__UBA3950;s__GCA_002385475.1	0.0220797	0.0249723	0.0236601	0.0175616	0.016891	0.0176711	0.0191547	0.0228305	0.0205395	0.0319792	0.0256119	0.0293338	0.0232648	0.025389	0.0165066	0.0235707	0.0173746	0.0208416	0.028975	0.0217202	0.00144836	0.000422363	0.00185642	0.00319879	0.00463828	0.0610737	0.0627578	0.201628	0.197722
F58	Fredericia	d__Bacteria;p__Firmicutes_A;c__Clostridia;o__4C28d-15;f__DTU072;g__;s__	0.00263429	0.00316206	0.00305652	0.0024667	0.00201216	0.00206871	0.00230831	0.00291792	0.00241199	0.0032392	0.0026379	0.00315093	0.00383653	0.00424102	0.00270842	0.00295095	0.00218252	0.00254607	0.00300934	0.00359532	0.000279272	0.000247724	0.00032617	0.000324692	0.000794264	0.00958705	0.171831	0.00860059	0.11817
F59	Fredericia	d__Bacteria;p__Firmicutes_E;c__DTU015;o__D8A-2;f__D2;g__UBA3907;s__GCA_002391545.1	0.0283762	0.0317855	0.0292488	0.0252565	0.0231846	0.0224025	0.0255323	0.0313072	0.0263063	0.0425432	0.0329627	0.0345232	0.0358681	0.039039	0.0251659	0.0298035	0.0236145	0.0277153	0.0366764	0.0333577	0.00177105	0.00147477	0.00313465	0.00514037	0.00726925	0.115899	0.144363	0.210685	0.201657
F60	Fredericia	d__Bacteria;p__Firmicutes;c__Bacilli;o__ML615J-28;f__CAG-698;g__UBA3946;s__GCA_002385755.1	0.19874	0.271237	0.247327	0.269774	0.205302	0.206937	0.180699	0.282448	0.216183	0.259616	0.25203	0.249049	0.326813	0.398307	0.266073	0.239101	0.227338	0.226443	0.253565	0.330398	0.0369421	0.0367599	0.051645	0.00544821	0.0661895	1.31662	1.52568	0.80843	1.00533
F61	Fredericia	d__Bacteria;p__Firmicutes_A;c__Clostridia;o__Eubacteriales;f__Garciellaceae;g__;s__	0.00321844	0.00289476	0.00274417	0.00212713	0.00215189	0.00147984	0.0030344	0.00269391	0.00255659	0.00624329	0.00402859	0.00379208	0.00233935	0.00205067	0.00153132	0.00295246	0.00191962	0.00276164	0.00468799	0.00197378	0.00024234	0.000381061	0.000245998	0.00135211	0.000409467	0.0538906	0.0590512	0.0972174	0.12218
F62	Fredericia	d__Bacteria;p__Thermotogota;c__Thermotogae;o__Petrotogales;f__Petrotogaceae;g__Defluviitoga;s__Defluviitoga tunisiensis	0.0754395	0.0939745	0.0930397	0.0722519	0.0645009	0.0667364	0.0748089	0.0850322	0.0742801	0.0943181	0.0825806	0.0904235	0.0955449	0.115447	0.0738956	0.0874846	0.0678297	0.0780404	0.0891074	0.0949626	0.0104418	0.00398951	0.00606085	0.00597839	0.0207819	0.349041	0.484308	0.225049	0.295947
F63	Fredericia	d__Bacteria;p__Firmicutes_G;c__Limnochordia;o__DTU010;f__DTU010;g__DTU010;s__DTU010 sp2	0.0073131	0.00919613	0.0086843	0.00731681	0.00664572	0.00602691	0.00706582	0.00938449	0.00729381	0.00996314	0.00891257	0.0103789	0.0108429	0.010101	0.00702989	0.00839784	0.00666315	0.00791471	0.00975153	0.00932459	0.000973649	0.00064513	0.00127796	0.000755716	0.00202159	0.0617507	0.105985	0.0625249	0.0848307
F64	Fredericia	d__Bacteria;p__Desulfobacterota;c__Syntrophia;o__Syntrophales;f__Smithellaceae;g__UBA8904;s__	0.0484226	0.0615236	0.0589439	0.075039	0.0659541	0.066337	0.0411433	0.0546328	0.0473722	0.0741985	0.0712454	0.0737372	0.0525301	0.0574379	0.0364628	0.0562967	0.06911	0.0477161	0.0730604	0.0488103	0.0069401	0.0051382	0.00675135	0.00158867	0.0109712	0.982899	0.396023	0.668815	0.276498
F65	Fredericia	d__Bacteria;p__Firmicutes_G;c__Limnochordia;o__DTU010;f__DTU010;g__;s__	0.0403681	0.0509057	0.0446095	0.0322657	0.0274213	0.0291668	0.029515	0.0406504	0.0311881	0.0474177	0.0442317	0.0573688	0.0552905	0.057349	0.0348443	0.0452944	0.0296179	0.0337845	0.0496727	0.0491613	0.0053021	0.00245354	0.00600459	0.00685274	0.0124415	0.271828	0.340274	0.280957	0.294747
F66	Fredericia	d__Bacteria;p__Firmicutes_A;c__Clostridia;o__Oscillospirales;f__DTU089;g__DTU033;s__GCA_001513365.1	0.00292075	0.00275827	0.00272186	0.00171067	0.00211277	0.00123406	0.00232457	0.00251707	0.00237729	0.00469683	0.0032008	0.00289886	0.00221069	0.00199353	0.00150952	0.00280029	0.00168583	0.00240631	0.00359883	0.00190458	0.000105893	0.000439882	9.94781e-05	0.00096281	0.000358947	0.120409	0.162197	0.11374	0.132197
F67	Fredericia	d__Bacteria;p__Bacteroidota;c__Bacteroidia;o__Bacteroidales;f__Dysgonomonadaceae;g__Petrimonas;s__Petrimonas mucosa	0.0506469	0.0511275	0.0480676	0.0340341	0.0351346	0.028583	0.0369872	0.0465098	0.0375218	0.0624486	0.0526973	0.0570072	0.0394064	0.0395469	0.0266809	0.0499473	0.0325839	0.0403396	0.0573843	0.0352114	0.00164553	0.00350828	0.00535023	0.00488657	0.00738794	1.64572	1.89461	1.42031	1.61769
F68	Fredericia	d__Bacteria;p__Bacteroidota;c__Bacteroidia;o__Bacteroidales;f__Paludibacteraceae;g__;s__	0.0017693	0.00171752	0.00174578	0.00490778	0.00452177	0.00412718	0.00458412	0.00469224	0.00394479	0.00248164	0.00166662	0.0018522	0.00496527	0.00523144	0.00342231	0.0017442	0.00451891	0.00440705	0.00200015	0.00453967	2.5925e-05	0.000390307	0.000403962	0.00042718	0.000976776	1.38529	0.00359685	0.95255	0.00295049
F69	Fredericia	d__Bacteria;p__Bacteroidota;c__Bacteroidia;o__Bacteroidales;f__Dysgonomonadaceae;g__Fermentimonas;s__Fermentimonas caenicola	0.00943064	0.0126937	0.0124157	0.00945035	0.00888145	0.00835677	0.0073205	0.0108169	0.00850849	0.0125963	0.0114291	0.0121927	0.00948022	0.0103486	0.00656124	0.0115134	0.00889619	0.00888197	0.0120727	0.00879668	0.00180903	0.000546941	0.00177788	0.000592804	0.00198405	0.289889	0.325019	0.22301	0.278115
F70	Fredericia	d__Bacteria;p__Firmicutes_B;c__Desulfotomaculia;o__Desulfotomaculales;f__Pelotomaculaceae;g__DTU098;s__GCA_002305915.1	0.031443	0.0401684	0.0383068	0.0117761	0.00988753	0.00954986	0.285754	0.423027	0.310678	0.0212011	0.0194807	0.0187412	0.0292945	0.0321314	0.021978	0.0366394	0.0104045	0.33982	0.0198077	0.0278013	0.00459549	0.00119978	0.0731292	0.00126211	0.00523885	0.051326	0.0384429	0.145434	0.13116
F71	Fredericia	d__Bacteria;p__Firmicutes_D;c__Dethiobacteria;o__DTU022;f__DTU022;g__;s__	0.11442	0.156124	0.133248	0.113359	0.0958571	0.101812	0.080791	0.116681	0.0817879	0.13683	0.134185	0.145556	0.147894	0.160086	0.114282	0.134597	0.103676	0.0930867	0.138857	0.140754	0.0208845	0.00889878	0.0204395	0.00595055	0.0237219	0.393402	0.153742	0.579418	0.402948
F72	Fredericia	d__Bacteria;p__Firmicutes_G;c__SHA-98;o__UBA4971;f__UBA4971;g__UBA4981;s__	0.0910205	0.11082	0.101774	0.0985848	0.0831637	0.0779658	0.0903981	0.12099	0.0992271	0.115561	0.103502	0.123253	0.16193	0.158454	0.0990398	0.101205	0.0865714	0.103539	0.114105	0.139808	0.00991193	0.0107236	0.0157452	0.00995599	0.035349	1.40858	2.66077	1.31106	2.22754
F73	Fredericia	d__Bacteria;p__Patescibacteria;c__Dojkabacteria;o__SC72;f__SC72;g__UBA3081;s__	5.61682e-06	1.13743e-05	5.57758e-06	0	0	5.12057e-06	0	5.89478e-06	5.78415e-06	5.22451e-06	0	1.09598e-05	0	0	0	7.5229e-06	1.70686e-06	3.89298e-06	5.39475e-06	0	3.33547e-06	2.95636e-06	3.37187e-06	5.48186e-06	0	0.00324158	0.0358687	0.00330201	0.0440202
F74	Fredericia	d__Bacteria;p__Firmicutes_A;c__Clostridia;o__Peptostreptococcales;f__Anaerovoracaceae;g__UBA1426;s__	0.00839153	0.00977622	0.00904684	0.00606104	0.005975	0.00535611	0.00639392	0.00852385	0.00688892	0.0101617	0.00853178	0.00945279	0.00949191	0.0107867	0.00735142	0.00907153	0.00579738	0.0072689	0.00938208	0.00921	0.000692675	0.000384565	0.00111465	0.000817242	0.00173489	0.042284	0.0792554	0.0910698	0.152485
F75	Fredericia	d__Bacteria;p__Firmicutes_B;c__Syntrophomonadia;o__Syntrophomonadales;f__Syntrophomonadaceae;g__DTU019;s__GCA_001512785.1	0.0225852	0.0273381	0.023794	0.0128845	0.011637	0.00964203	0.0121918	0.0182915	0.0133961	0.0385255	0.033498	0.0415649	0.0196973	0.0208559	0.0136238	0.0245724	0.0113878	0.0146265	0.0378628	0.018059	0.00247024	0.00163554	0.00323063	0.00407406	0.00388443	0.0181643	0.0239008	0.0671196	0.102179
F76	Fredericia	d__Bacteria;p__Synergistota;c__Synergistia;o__Synergistales;f__Acetomicrobiaceae;g__Acetomicrobium;s__	0.0783209	0.0882077	0.0839426	0.0687473	0.0632321	0.0619179	0.0751773	0.0910684	0.0730133	0.110117	0.0857814	0.106321	0.128559	0.127605	0.0771763	0.0834904	0.0646324	0.079753	0.10074	0.111113	0.0049589	0.00362364	0.00985897	0.0130926	0.0293944	0.184558	0.287513	0.402376	0.560322
F77	Fredericia	d__Bacteria;p__Firmicutes_A;c__Clostridia;o__Saccharofermentanales;f__DTU023;g__;s__	0.322669	0.387597	0.352492	0.165384	0.163253	0.136637	0.167667	0.224302	0.162118	0.414643	0.385133	0.457197	0.2157	0.198115	0.142282	0.354253	0.155092	0.184696	0.418991	0.185366	0.0324994	0.0160175	0.0344122	0.0362281	0.0383336	1.20625	1.51804	2.44375	2.60999
F78	Fredericia	d__Bacteria;p__Bacteroidota;c__Bacteroidia;o__Bacteroidales;f__UBA932;g__Bact-11;s__GCA_002376715.1	0.096306	0.105275	0.102354	0.0856426	0.0813975	0.0629523	0.0947601	0.101608	0.0912392	0.143946	0.118038	0.107844	0.105493	0.113739	0.0788275	0.101312	0.0766641	0.0958692	0.123276	0.0993533	0.00457445	0.012063	0.00527277	0.0186121	0.0182478	1.86752	1.28306	1.38089	1.00925
F79	Fredericia	d__Bacteria;p__Firmicutes_E;c__DTU015;o__D8A-2;f__D2;g__UBA3907;s__	0.156614	0.15096	0.143812	0.114705	0.118678	0.0926925	0.146551	0.151791	0.134134	0.24573	0.180155	0.174419	0.138916	0.134417	0.094108	0.150462	0.108692	0.144159	0.200101	0.122481	0.00641518	0.0139976	0.00906787	0.0396192	0.0246742	0.431865	0.351933	0.753512	0.612792
F80	Fredericia	d__Bacteria;p__Verrucomicrobiota;c__Kiritimatiellae;o__LD1-PB3;f__Lenti-01;g__Lenti-01;s__GCA_002304915.1	0.0284717	0.033048	0.0302305	0.0285817	0.022117	0.0202826	0.021593	0.0361939	0.0201636	0.0324756	0.0373721	0.0361562	0.0421785	0.0392548	0.0255365	0.0305834	0.0236604	0.0259835	0.0353346	0.0356566	0.00230852	0.00435953	0.00887133	0.00254956	0.00888534	0.501344	0.449721	1.17852	0.763459
F81	Fredericia	d__Bacteria;p__Desulfobacterota;c__Desulfomonilia;o__UBA1062;f__UBA1062;g__UBA1062;s__GCA_001896555.1	0.0488326	0.0663236	0.0591112	0.0247567	0.0197918	0.021404	0.0151395	0.0219934	0.0160857	0.100729	0.101046	0.0975363	0.0522435	0.0576601	0.0375854	0.0580891	0.0219842	0.0177395	0.0997703	0.049163	0.00879016	0.00253278	0.00371421	0.00194113	0.0103858	1.34494	0.430719	1.00467	0.324191
F82	Fredericia	d__Bacteria;p__Chloroflexota;c__Anaerolineae;o__Anaerolineales;f__Anaerolineaceae;g__Brevefilum;s__GCF_900184705.1	0.432147	0.585731	0.543385	0.41315	0.331364	0.338459	0.492278	0.685286	0.528862	0.775453	0.740792	0.793596	0.530477	0.623989	0.424061	0.520421	0.360991	0.568809	0.769947	0.526175	0.0793256	0.0453102	0.102517	0.0268292	0.100033	7.94173	7.26152	9.53837	8.15311
F83	Fredericia	d__Bacteria;p__Bacteroidota;c__Bacteroidia;o__Bacteroidales;f__UBA932;g__DMER64;s__	0.062313	0.0683311	0.0657876	0.054197	0.0509188	0.0457369	0.0590137	0.0716216	0.0598313	0.0827406	0.0670015	0.0824228	0.0981825	0.108222	0.0660974	0.0654772	0.0502842	0.0634888	0.0773883	0.090834	0.00302106	0.00426558	0.00705499	0.00899661	0.0220029	1.38216	3.34875	0.906671	2.36572
F84	Fredericia	d__Bacteria;p__Firmicutes_G;c__SHA-98;o__DTUO25;f__DTU025;g__UBA10085;s__UBA10085	0.157024	0.188956	0.180318	0.158298	0.13875	0.127594	0.145424	0.18588	0.176671	0.214722	0.20143	0.192574	0.235081	0.22558	0.153813	0.175432	0.141547	0.169325	0.202909	0.204825	0.016517	0.015542	0.021205	0.011148	0.0444323	0.429696	0.657635	0.316584	0.478919
F85	Fredericia	d__Bacteria;p__Bacteroidota;c__Bacteroidia;o__Bacteroidales;f__BBW3;g__;s__	0.637071	0.829739	0.770482	0.577804	0.52964	0.508979	0.603126	0.760615	0.728277	0.869536	0.833333	0.843654	0.755306	0.878367	0.551302	0.745764	0.538808	0.697339	0.848841	0.728325	0.0986836	0.0353164	0.0831781	0.0186504	0.165194	19.812	10.1258	12.9719	7.06793
F86	Fredericia	d__Bacteria;p__Firmicutes;c__Bacilli;o__Acholeplasmatales;f__Acholeplasmataceae;g__;s__	0.0103406	0.0130805	0.0137209	0.00365841	0.00376162	0.00334373	0.00339745	0.0043975	0.00349363	0.0124657	0.0108938	0.0106419	0.00419329	0.00557428	0.00368933	0.0123806	0.00358792	0.00376286	0.0113338	0.00448563	0.00179553	0.00021768	0.000551718	0.000988305	0.000975885	0.304026	0.244636	0.191039	0.150611
F87	Fredericia	d__Bacteria;p__DTU030;c__DTU030;o__;f__;g__;s__	0.192842	0.201462	0.182945	0.178262	0.158547	0.152209	0.178461	0.217494	0.175589	0.279297	0.222378	0.231486	0.192072	0.186764	0.124614	0.192416	0.163006	0.190515	0.244387	0.167817	0.00926585	0.0135871	0.0234086	0.0305739	0.0375084	0.431125	0.739579	0.785943	1.28481
F88	Fredericia	d__Bacteria;p__Bacteroidota;c__Bacteroidia;o__Bacteroidales;f__DTU049;g__DTU049;s__GCA_001512885.1	0.0877291	0.0925869	0.0905744	0.0914025	0.073483	0.0779146	0.11172	0.104349	0.0945362	0.115472	0.0946995	0.124218	0.15245	0.17013	0.0937483	0.0902968	0.0809334	0.103535	0.111463	0.138776	0.00244075	0.00933339	0.0086209	0.015162	0.0399845	1.41904	1.38663	0.873271	0.878026
F89	Fredericia	d__Bacteria;p__Firmicutes_E;c__DTU015;o__D8A-2;f__D2;g__DTU015;s__	0.0521072	0.0602213	0.0511743	0.044548	0.0367834	0.0401965	0.0421782	0.0544206	0.0430688	0.0647265	0.0530118	0.069704	0.0719175	0.0742496	0.0462175	0.0545009	0.0405093	0.0465559	0.0624808	0.0641282	0.00497586	0.00389173	0.0068256	0.00856969	0.0155549	0.424618	0.279951	0.505763	0.282594
F90	Fredericia	d__Bacteria;p__Bacteroidota;c__Bacteroidia;o__Bacteroidales;f__Dysgonomonadaceae;g__UBA4179;s__UBA4179 sp1	0.111528	0.120778	0.11796	0.110521	0.0971706	0.0930612	0.0954645	0.120407	0.112374	0.153439	0.123065	0.129292	0.120254	0.131053	0.0816067	0.116755	0.100251	0.109415	0.135265	0.110971	0.00474153	0.00912842	0.0127317	0.0160435	0.0259972	2.05512	1.77737	1.59182	1.64065
F91	Fredericia	d__Bacteria;p__Firmicutes;c__Bacilli;o__RFN20;f__CAG-826;g__UBA1361;s__	0.0992492	0.147439	0.146545	0.107138	0.0842033	0.0971013	0.0727552	0.102198	0.0822217	0.135122	0.137237	0.10888	0.103458	0.134506	0.0894486	0.131078	0.0961476	0.0857249	0.127079	0.109138	0.0275682	0.0114971	0.0150306	0.0157969	0.0230596	2.23406	0.129267	1.34551	0.0891727
F92	Fredericia	d__Archaea;p__Thermoplasmatota;c__Thermoplasmata_A;o__Methanomassiliicoccales;f__Methanomassiliicoccaceae;g__DTU008;s__GCA_001512965.1	0.0101384	0.0141781	0.0134754	0.00823302	0.00599177	0.00626245	0.00689785	0.0101037	0.00766978	0.0146443	0.0160371	0.0136339	0.00927552	0.0105327	0.0069427	0.0125973	0.00682908	0.00822376	0.0147718	0.00891698	0.00215828	0.00122336	0.00167316	0.00120665	0.00182166	0.120243	0.180576	0.0967737	0.137429
F93	Fredericia	d__Archaea;p__Halobacterota;c__Methanomicrobia;o__Methanomicrobiales;f__Methanocullaceae;g__Methanoculleus;s__GCF_000304355.2	0.0295051	0.0372679	0.035334	0.0172285	0.0116035	0.0131906	0.0273855	0.0456256	0.0294298	0.0444501	0.0495682	0.0442116	0.0241947	0.0252239	0.0175965	0.0340357	0.0140075	0.0341469	0.0460767	0.0223384	0.00404096	0.00290012	0.00999321	0.00302613	0.00413869	0.13302	0.288461	0.117878	0.210129
F94	Fredericia	d__Archaea;p__Halobacterota;c__Methanosarcinia;o__Methanotrichales;f__Methanotrichaceae;g__Methanothrix;s__	1.40315	1.50984	1.16112	1.77535	1.87632	1.4211	0.767693	1.2591	0.800226	1.84382	1.82235	2.50064	1.07591	0.961302	0.742831	1.35803	1.69092	0.94234	2.0556	0.92668	0.178683	0.239065	0.274805	0.385566	0.169216	0.563806	0.362918	3.33448	2.15844
F95	Fredericia	d__Archaea;p__Halobacterota;c__Methanomicrobia;o__Methanomicrobiales;f__Methanocullaceae;g__Methanoculleus;s__	0.29231	0.377923	0.34745	0.207639	0.140812	0.16373	0.262292	0.428315	0.286981	0.403672	0.428289	0.398316	0.298296	0.325448	0.222662	0.339228	0.170727	0.325862	0.410092	0.282135	0.0433943	0.0339582	0.0895809	0.0159848	0.0532642	0.568235	1.17343	0.504171	0.882
R1	Randers	d__Bacteria;p__Bacteroidota;c__Bacteroidia;o__Bacteroidales;f__vadinHA17;g__LD21;s__	0.00583587	0.00652316	0.00552738	0.00637498	0.00583527	0.0059757	0.00629639	0.00628973	0.0070451	0.00568949	0.00481775	0.00535932	0.00616419	0.00579014	0.00544408	0.00596214	0.00606198	0.00654374	0.00528885	0.00579947	0.000509757	0.000280012	0.000434203	0.00044012	0.000360144					0.103648	0.0322873	0.0734354	0.0372797	0.0398128	0.0416601	0.0347932	0.0344529
R2	Randers	d__Bacteria;p__Chloroflexota;c__Anaerolineae;o__UBA2200;f__UBA2200;g__UBA2200;s__	0.0239782	0.0239941	0.0257907	0.0323234	0.0298806	0.0267601	0.0277973	0.0279766	0.0244438	0.0240745	0.0246351	0.0207907	0.0284699	0.0215225	0.0213513	0.0245877	0.0296547	0.0267392	0.0231668	0.0237812	0.00104191	0.00278853	0.00198992	0.00207678	0.0040614					0.0905642	0.0322786	0.10185	0.0423051	0.0463196	0.0612471	0.0513901	0.180622
R3	Randers	d__Bacteria;p__Myxococcota;c__UBA9042;o__;f__;g__;s__	0.101339	0.10399	0.0914891	0.111777	0.10475	0.0868909	0.118044	0.108829	0.0966069	0.0917528	0.0776525	0.0836887	0.110523	0.0949341	0.0902224	0.0989391	0.101139	0.107827	0.0843647	0.0985597	0.00658665	0.0128298	0.0107535	0.00707445	0.0106246					0.482936	0.0275153	0.288472	0.0151129	0.019201	0.157998	0.107934	0.00736677
R4	Randers	d__Bacteria;p__Bacteroidota;c__Bacteroidia;o__Bacteroidales;f__vadinHA17;g__LD21;s__	0.0628859	0.0647881	0.0636123	0.0692727	0.0663845	0.0647701	0.076234	0.0780351	0.0737364	0.0586869	0.0580614	0.0596868	0.0821112	0.0742306	0.0636015	0.0637621	0.0668091	0.0760018	0.0588117	0.0733144	0.000959879	0.00228113	0.00215874	0.000819875	0.00928881					0.793519	0.498	0.608079	0.68149	0.710444	0.792941	0.662849	0.648052
R5	Randers	d__Bacteria;p__Patescibacteria;c__Microgenomatia;o__UBA1400;f__Pacebacteraceae;g__;s__	0.000876224	0.000921319	0.000819905	0.000954646	0.0011011	0.000911461	0.00102411	0.00102569	0.0010932	0.00079935	0.000750532	0.000668545	0.00100007	0.000895185	0.000741136	0.000872482	0.000989069	0.00104767	0.000739476	0.000878798	5.08105e-05	9.93948e-05	3.94429e-05	6.60997e-05	0.000130244					0.0295972	0.00977877	0.0400005	0.0116341	0.00861759	0.00878126	0.00964614	0.0144539
R6	Randers	d__Bacteria;p__Bacteroidota;c__Bacteroidia;o__Chitinophagales;f__Chitinophagaceae;g__Ferruginibacter;s__	1.68505e-05	2.27486e-05	1.67327e-05	4.48491e-05	5.58933e-06	1.02411e-05	2.70929e-05	1.17896e-05	0	2.0898e-05	2.20745e-05	1.09598e-05	5.84838e-06	6.34883e-06	1.63486e-05	1.87773e-05	2.02265e-05	1.29608e-05	1.79774e-05	9.51527e-06	3.43979e-06	2.14503e-05	1.35844e-05	6.10588e-06	5.92312e-06					0.0945053	0.0751096	0.0692012	0.0719894	0.0734817	0.0434915	0.0801804	0.0739314
R7	Randers	d__Bacteria;p__Firmicutes_A;c__Clostridia;o__Oscillospirales;f__DTU089;g__UBA1447;s__	0.00518994	0.00589189	0.00582857	0.00750262	0.00690842	0.00649288	0.00771063	0.00793437	0.00678481	0.00507822	0.00580559	0.00440582	0.00587762	0.00448228	0.00394546	0.0056368	0.00696797	0.00747661	0.00509654	0.00476845	0.000388286	0.000507496	0.000609468	0.000700062	0.000997362					0.01765	0.0668824	0.0348253	0.088603	0.0540485	0.0025749	0.00284349	0.0110741
R8	Randers	d__Bacteria;p__Actinobacteriota;c__Acidimicrobiia;o__Microtrichales;f__Microtrichaceae;g__Microthrix;s__	0.0557919	0.0563426	0.0672433	0.0692663	0.0629583	0.062686	0.0500189	0.0478008	0.0342827	0.0509128	0.0556939	0.057062	0.0481146	0.0340551	0.0298144	0.0597926	0.0649702	0.0440341	0.0545562	0.037328	0.00645839	0.00372302	0.00851751	0.00322856	0.00957906					0.168702	0.122282	0.438844	0.407603	0.421283	0.434305	0.523547	0.429622
R9	Randers	d__Bacteria;p__Patescibacteria;c__Paceibacteria;o__UBA9983;f__Vogelbacteraceae;g__;s__	0.00196589	0.00180283	0.00201908	0.00165942	0.00147	0.00138767	0.0012842	0.00123201	0.00127251	0.0013427	0.00139621	0.00167136	0.00121646	0.00116184	0.00102996	0.00192927	0.0015057	0.00126291	0.00147009	0.00113609	0.000112684	0.000139345	2.73906e-05	0.000176348	9.58798e-05					0.0560534	0.129093	0.0339737	0.0917284	0.0735469	0.045456	0.0531574	0.0493382
R10	Randers	d__Bacteria;p__UBP3;c__UBA1439;o__UBA1439;f__UBA1439;g__UBA1439;s__	0.105518	0.104752	0.112734	0.153704	0.130779	0.112366	0.137036	0.139712	0.0980471	0.104663	0.103413	0.0866423	0.141455	0.0980387	0.0775632	0.107668	0.132283	0.124932	0.0982394	0.105686	0.00440424	0.0207103	0.0233211	0.0100628	0.0326249					0.829102	0.385627	1.36821	0.569545	0.509943	0.284648	0.192755	0.0257358
R11	Randers	d__Bacteria;p__Actinobacteriota;c__Thermoleophilia;o__Solirubrobacterales;f__70-9;g__67-14;s__	0.00240962	0.00254216	0.00307325	0.00308178	0.00233634	0.00197142	0.00208615	0.00211623	0.00171211	0.00247642	0.00268757	0.00233991	0.00319321	0.00201893	0.00188009	0.00267501	0.00246318	0.0019715	0.0025013	0.00236408	0.000351196	0.000565941	0.000225138	0.00017516	0.000721401					0.0274018	0.0170498	0.143323	0.105607	0.105275	0.086743	0.102682	0.153064
R12	Randers	d__Bacteria;p__Proteobacteria;c__Gammaproteobacteria;o__Betaproteobacteriales;f__Burkholderiaceae;g__Rhodoferax;s__	1.68505e-05	1.13743e-05	3.34655e-05	6.40702e-06	3.91253e-05	5.12057e-06	1.62557e-05	2.35791e-05	1.73525e-05	1.0449e-05	5.51862e-06	1.09598e-05	5.84838e-06	6.34883e-06	1.63486e-05	2.05634e-05	1.68843e-05	1.90624e-05	8.9758e-06	9.51527e-06	1.15041e-05	1.9272e-05	3.94981e-06	3.00488e-06	5.92312e-06					0.0860332	0.10997	0.0605961	0.0857989	0.0771122	0.0739285	0.0654101	0.0441927
R13	Randers	d__Bacteria;p__Spirochaetota;c__Spirochaetia;o__Treponematales;f__UBA8932;g__UBA8932;s__	0.141684	0.134996	0.128446	0.133862	0.145692	0.139602	0.179414	0.172069	0.175913	0.125043	0.114037	0.113044	0.145636	0.151077	0.150451	0.135042	0.139718	0.175799	0.117375	0.149055	0.00661917	0.00591575	0.00367429	0.00665969	0.00297686					0.389621	0.787721	0.192288	0.375803	0.378902	0.555847	0.445608	0.484905
R14	Randers	d__Bacteria;p__Chloroflexota;c__Anaerolineae;o__Anaerolineales;f__Anaerolineaceae;g__T78;s__	0.167724	0.1868	0.171667	0.145561	0.145267	0.150447	0.149802	0.171556	0.174288	0.162378	0.171905	0.158012	0.222572	0.199487	0.185589	0.175397	0.147092	0.165215	0.164098	0.202549	0.0100704	0.0029098	0.013418	0.00710436	0.0186805					0.127295	0.0173019	0.210434	0.0172975	0.0193642	0.00208966	0.00186604	0.00203745
R15	Randers	d__Bacteria;p__Caldatribacteriota;c__Caldatribacteriia;o__Caldatribacteriales;f__UBA8910;g__UBA8910;s__	0.101367	0.106225	0.0930675	0.110559	0.106835	0.0948739	0.114272	0.119823	0.118396	0.0809695	0.0845342	0.0864122	0.126354	0.121694	0.0957701	0.10022	0.104089	0.117497	0.0839719	0.114606	0.00665314	0.00819524	0.00288246	0.00276458	0.0164781					0.082243	0.084532	0.21516	0.222361	0.197758	0.196986	0.203428	0.218702
R16	Randers	d__Bacteria;p__Verrucomicrobiota;c__Kiritimatiellae;o__LD1-PB3;f__Lenti-01;g__Lenti-01;s__GCA_001604235.1	0.00817247	0.0086786	0.00850581	0.00914281	0.00815484	0.00839261	0.00835003	0.00926659	0.00761773	0.00847416	0.00888497	0.00796226	0.0088135	0.00702816	0.0063596	0.00845229	0.00856342	0.00841145	0.00844046	0.00740042	0.000257272	0.000515661	0.000826146	0.000462278	0.0012686					0.243752	0.0372636	0.519234	0.0518098	0.0430553	0.0211992	0.0352375	0.0195275
R17	Randers	d__Bacteria;p__Desulfobacterota_B;c__Syntrophorhabdia;o__Syntrophorhabdales;f__Syntrophorhabdaceae;g__Syntrophorhabdus;s__	0.0402501	0.0365172	0.0382399	0.03504	0.0377895	0.0310767	0.0500189	0.0472231	0.0470136	0.0370052	0.029497	0.0308517	0.0431084	0.036328	0.0292204	0.0383357	0.0346354	0.0480852	0.0324513	0.0362189	0.0018683	0.00337462	0.00167791	0.00400153	0.00694464					0.3386	0.331144	0.558611	0.565883	0.725898	0.856959	0.717457	0.686964
R18	Randers	d__Bacteria;p__Chloroflexota;c__Anaerolineae;o__Anaerolineales;f__Anaerolineaceae;g__Brevefilum;s__GCF_900184705.1	0.197235	0.207883	0.196593	0.235804	0.242443	0.235858	0.249444	0.257331	0.25183	0.200376	0.211032	0.194519	0.284091	0.249744	0.231616	0.20057	0.238035	0.252868	0.201976	0.25515	0.0063409	0.00381743	0.00404441	0.00837183	0.0266518					0.369687	0.0408448	0.508581	0.0462841	0.0375678	0.00730729	0.00662493	0.0130237
R19	Randers	d__Bacteria;p__Thermotogota;c__Thermotogae;o__;f__;g__;s__	0.219286	0.257327	0.235513	0.239065	0.235775	0.273408	0.241376	0.264074	0.278813	0.243911	0.274154	0.250398	0.270903	0.262143	0.272313	0.237375	0.249416	0.261421	0.256154	0.268453	0.0190884	0.0208425	0.0188592	0.0159219	0.00550968					0.157926	0.385144	0.0875049	0.208341	0.212549	0.279002	0.25696	0.314254
R20	Randers	d__Bacteria;p__Bacteroidota;c__Bacteroidia;o__Bacteroidales;f__TTA-H9;g__TTA-H9;s__	0.256947	0.268371	0.249229	0.264552	0.263509	0.279568	0.350176	0.35641	0.385814	0.223787	0.222654	0.223765	0.292922	0.318184	0.301566	0.258182	0.26921	0.364133	0.223402	0.304224	0.00963079	0.00898541	0.0190334	0.000647774	0.0128394					1.41518	1.03163	0.731705	0.55121	0.524099	0.412166	0.407636	0.452354
R21	Randers	d__Bacteria;p__Bacteroidota;c__Bacteroidia;o__Bacteroidales;f__UBA932;g__Bact-11;s__	0.0233547	0.0255808	0.0219478	0.0220786	0.0222064	0.0231194	0.0261988	0.0267741	0.0272202	0.0203286	0.0214509	0.0235799	0.0264405	0.0283221	0.0281686	0.0236278	0.0224681	0.026731	0.0217864	0.0276438	0.00183184	0.0005676	0.000512058	0.00165144	0.00104487					0.107355	0.0409448	0.0667726	0.0271876	0.0305134	0.0127101	0.0106927	0.013535
R22	Randers	d__Bacteria;p__Bacteroidota;c__Bacteroidia;o__Bacteroidales;f__4484-276;g__;s__	0.0998502	0.103142	0.0929225	0.086232	0.086903	0.087275	0.10253	0.103559	0.101622	0.0852797	0.0839768	0.0892069	0.10544	0.109365	0.104206	0.0986383	0.0868033	0.102571	0.0861545	0.106337	0.00521651	0.000528545	0.000969482	0.00272258	0.00269389					0.707362	1.27088	0.345275	0.699443	0.709635	0.644982	0.581059	0.319032
R23	Randers	d__Bacteria;p__Myxococcota;c__Polyangia;o__Polyangiales;f__Polyangiaceae;g__;s__	0.0768381	0.0822647	0.0810981	0.0673634	0.0657921	0.066086	0.0568355	0.0583701	0.0537637	0.0675895	0.0695567	0.0664216	0.0670107	0.0559332	0.0523427	0.0800669	0.0664138	0.0563231	0.0678559	0.0584289	0.00285646	0.000835372	0.00234556	0.00158442	0.00764581					0.236848	0.159781	0.272486	0.190722	0.208534	0.293197	0.306445	0.224111
R24	Randers	d__Bacteria;p__Chloroflexota;c__Dehalococcoidia;o__UBA2991;f__UBA2991;g__;s__	0.000696485	0.000648335	0.000736241	0.000813691	0.000765739	0.000624709	0.000606881	0.000642531	0.000555279	0.000653064	0.000673271	0.000558947	0.000807076	0.00048886	0.000539504	0.000693687	0.000734713	0.000601563	0.000628428	0.000611813	4.40195e-05	9.82369e-05	4.38685e-05	6.10139e-05	0.000170988					0.107934	0.0757007	0.124236	0.100164	0.0985111	0.082702	0.0907843	0.0923883
R25	Randers	d__Bacteria;p__Firmicutes;c__Bacilli;o__RFN20;f__CAG-826;g__UBA1361;s__GCA_002306335.1	0.0239164	0.0226917	0.0214012	0.0194645	0.0231287	0.0211633	0.0246491	0.025772	0.0239984	0.0227371	0.022527	0.0228346	0.0240895	0.0264873	0.024779	0.0226698	0.0212522	0.0248065	0.0226996	0.0251186	0.00125776	0.00183369	0.00089718	0.000157215	0.00123448					0.292166	0.102382	0.148529	0.0464035	0.0480931	0.00216271	0.00224122	0.00660773
R26	Randers	d__Bacteria;p__Verrucomicrobiota;c__Kiritimatiellae;o__RFP12;f__UBA1067;g__;s__	0.00365093	0.00393551	0.00359196	0.00659282	0.00546637	0.00565823	0.00468707	0.00516383	0.00414145	0.00369373	0.00368092	0.00396195	0.0039769	0.00315537	0.00431603	0.00372614	0.00590581	0.00466412	0.00377887	0.0038161	0.000183706	0.000602656	0.000511573	0.000158686	0.000596803					0.187122	0.0545699	0.102331	0.0362976	0.0319642	0.00915954	0.00570672	0.00337178
R27	Randers	d__Bacteria;p__Bacteroidota;c__Bacteroidia;o__Bacteroidales;f__BBW3;g__;s__	0.160748	0.161077	0.149462	0.126686	0.133501	0.134579	0.147206	0.147711	0.154067	0.128272	0.126271	0.134684	0.149672	0.150283	0.153317	0.157096	0.131589	0.149661	0.129743	0.151091	0.00661272	0.00427991	0.00382332	0.00439502	0.00195226					0.620645	0.270024	0.33462	0.206844	0.280104	0.0817915	0.0661407	0.319136
R28	Randers	d__Bacteria;p__Omnitrophota;c__koll11;o__GIF10;f__UBA6249;g__GCA-002774445;s__	0.00205576	0.00235448	0.00196331	0.00197336	0.00163768	0.00160786	0.00174478	0.00201012	0.00159643	0.00200621	0.00152314	0.00198372	0.0016083	0.00170784	0.00162396	0.00212452	0.00173963	0.00178378	0.00183769	0.0016467	0.00020445	0.000202964	0.000209585	0.000272641	5.3521e-05					0.0315826	0.0528097	0.0168739	0.0226854	0.0123279	0.071458	0.0485565	0.0113618
R29	Randers	d__Bacteria;p__Patescibacteria;c__Paceibacteria;o__Paceibacterales;f__UBA5633;g__UBA2558;s__GCA_002340425.1	0.000747037	0.000722268	0.000658155	0.000461305	0.000486272	0.000578624	0.000628555	0.000506951	0.000485869	0.000616492	0.000673271	0.000772663	0.000514657	0.000463465	0.000490458	0.000709153	0.000508734	0.000540458	0.000687475	0.000489527	4.58695e-05	6.18007e-05	7.70187e-05	7.90482e-05	2.56089e-05					0.0145602	0.0559824	0.0097616	0.0314604	0.0235098	0.007816	0.010594	0.00687938
R30	Randers	d__Bacteria;p__Armatimonadota;c__UBA5829;o__UBA5829;f__UBA5829;g__;s__	0.0635936	0.0602099	0.0633167	0.0800621	0.0769931	0.0645243	0.0680031	0.0642531	0.0560311	0.0635144	0.0572943	0.0525356	0.0605131	0.0465877	0.0370732	0.0623734	0.0738598	0.0627624	0.0577814	0.048058	0.00187877	0.00822915	0.00612365	0.00550558	0.011789					0.181239	0.122196	0.241648	0.198482	0.236955	0.0701275	0.0552506	0.0396543
R31	Randers	d__Bacteria;p__Fermentibacterota;c__Fermentibacteria;o__Fermentibacterales;f__Fermentibacteraceae;g__Fermentibacter;s__Fermentibacter daniensis	0.0406152	0.0419143	0.0431705	0.0459447	0.0422274	0.0371036	0.0401462	0.0420533	0.035532	0.0363365	0.0384592	0.037181	0.0524248	0.038639	0.0337871	0.0419	0.0417586	0.0392439	0.0373256	0.041617	0.0012777	0.00443915	0.00335299	0.00106875	0.00966916					0.499864	0.817636	0.33769	0.817946	0.901122	2.30432	1.96998	1.94095
R32	Randers	d__Bacteria;p__Proteobacteria;c__Gammaproteobacteria;o__Betaproteobacteriales;f__Burkholderiaceae;g__Rhodoferax;s__	1.12336e-05	2.27486e-05	2.23103e-05	6.40702e-06	2.23573e-05	5.12057e-06	5.41858e-06	1.76843e-05	1.15683e-05	2.61225e-05	5.51862e-06	1.09598e-05	1.75451e-05	6.34883e-06	1.08991e-05	1.87642e-05	1.1295e-05	1.15571e-05	1.42003e-05	1.15977e-05	6.52533e-06	9.60186e-06	6.13289e-06	1.06774e-05	5.63075e-06					0.142507	0.216719	0.0874891	0.160124	0.144762	0.167384	0.140279	0.080635
R33	Randers	d__Bacteria;p__Armatimonadota;c__UBA5829;o__UBA5829;f__;g__;s__	0.050293	0.050883	0.0530149	0.0715215	0.0617398	0.0546416	0.0617664	0.0611053	0.0538852	0.0464877	0.0468089	0.0365343	0.0672446	0.0464671	0.0352149	0.051397	0.0626343	0.0589189	0.043277	0.0496422	0.00143191	0.00847546	0.00437189	0.00584151	0.0162492					0.151518	0.270815	0.393424	0.490245	0.366926	0.497443	0.44001	0.73969
R34	Randers	d__Bacteria;p__Desulfobacterota;c__Syntrophia;o__Syntrophales;f__Smithellaceae;g__UBA8904;s__	0.0359308	0.0334973	0.0352559	0.0504745	0.0526907	0.0509394	0.0659116	0.0636813	0.0614508	0.0456152	0.0401259	0.0425841	0.076216	0.0541555	0.057389	0.0348947	0.0513682	0.0636812	0.0427751	0.0625869	0.0012563	0.00116865	0.00223037	0.00274964	0.0119134					0.242548	0.230414	0.125282	0.131835	0.123689	0.0990175	0.080763	0.0890964
R35	Randers	d__Bacteria;p__Bipolaricaulota;c__Bipolaricaulia;o__Bipolaricaulales;f__Bipolaricaulaceae;g__Bipolaricaulis;s__Bipolaricaulis anaerobius	0.0201475	0.0209572	0.0229406	0.0238918	0.0206079	0.0196271	0.0170252	0.0189576	0.0138704	0.0215093	0.0231175	0.0217825	0.0196388	0.014596	0.0165284	0.0213484	0.0213756	0.0166177	0.0221364	0.0169211	0.00143706	0.00223357	0.00256796	0.000860529	0.00254427					0.0928405	1.73081	0.0668857	0.93828	1.26873	3.58265	3.2674	3.72335
R36	Randers	d__Bacteria;p__Firmicutes_A;c__Clostridia;o__Christensenellales;f__;g__;s__	0.00885772	0.00986721	0.00886836	0.00925173	0.00986518	0.00860767	0.0115795	0.0119546	0.0124244	0.00928395	0.0093375	0.0090418	0.0143636	0.0133389	0.0119236	0.00919776	0.00924153	0.0119862	0.00922108	0.0132087	0.000579783	0.000628813	0.000423312	0.000157559	0.00122522					0.0350603	0.0645833	0.0525823	0.0741923	0.0733547	0.0758304	0.0601575	0.0618106
R37	Randers	d__Bacteria;p__Patescibacteria;c__Paceibacteria;o__UBA6257;f__;g__;s__	0.0146992	0.0114084	0.0109544	0.0117441	0.0115532	0.00894051	0.0114711	0.0111647	0.0102148	0.0090593	0.00704728	0.00842257	0.00760874	0.00808206	0.00656124	0.012354	0.0107459	0.0109502	0.00817638	0.00741735	0.00204366	0.00156643	0.000655048	0.00102836	0.000778269					0.0653391	0.026394	0.0439982	0.015067	0.0113269	0.00417671	0.00631886	0.00814979
R38	Randers	d__Bacteria;p__Bacteroidota;c__Bacteroidia;o__Bacteroidales;f__DTU049;g__GWF2-43-63;s__	0.0254386	0.0241078	0.0228067	0.0197785	0.0202446	0.0183163	0.0217773	0.021846	0.0221996	0.0182388	0.0154632	0.0171191	0.0193347	0.0194401	0.017166	0.0241177	0.0194464	0.021941	0.0169404	0.018647	0.00131595	0.00100612	0.000226591	0.00139641	0.00128361					0.325731	0.167895	0.195742	0.129348	0.127153	0.104579	0.0986138	0.152521
R39	Randers	d__Bacteria;p__Cloacimonadota;c__Cloacimonadia;o__Cloacimonadales;f__Cloacimonadaceae;g__Cloacimonas;s__	0.0316676	0.0308756	0.0283732	0.0308818	0.0307637	0.0338828	0.0321051	0.0307413	0.0356535	0.0231759	0.0250435	0.0218209	0.02106	0.0249128	0.0240106	0.0303054	0.0318428	0.0328333	0.0233468	0.0233278	0.00171963	0.0017677	0.00253579	0.00161809	0.00201512					0.173963	0.702937	0.0806502	0.346046	0.34486	0.392045	0.367323	0.535697
R40	Randers	d__Bacteria;p__Cloacimonadota;c__Cloacimonadia;o__Cloacimonadales;f__Cloacimonadaceae;g__Cloacimonas;s__GCA_002432865.1	0.0732545	0.0541076	0.0612976	0.0708552	0.078737	0.0721488	0.0993117	0.0860107	0.07889	0.0649511	0.0443421	0.0502121	0.0607237	0.0570316	0.0495853	0.0628866	0.0739137	0.0880708	0.0531684	0.0557802	0.00967188	0.00422688	0.0103655	0.0106178	0.00567367					0.166636	0.156026	0.0789812	0.0813472	0.0827956	0.0826107	0.0813455	0.126649
R41	Randers	d__Bacteria;p__Patescibacteria;c__Dojkabacteria;o__SC72;f__SC72;g__UBA5232;s__	0.0013705	0.00131942	0.00123822	0.00121733	0.00125201	0.00122894	0.00153888	0.00170359	0.00150966	0.00112849	0.00105957	0.000865821	0.00104686	0.0010793	0.000959117	0.00130938	0.00123276	0.00158404	0.00101796	0.00102843	6.6709e-05	1.76522e-05	0.000104556	0.000136191	6.21763e-05					0.0220841	0.0768264	0.0277052	0.075202	0.0646573	0.0494918	0.0423956	0.0276853
R42	Randers	d__Bacteria;p__Bacteroidota;c__Bacteroidia;o__Bacteroidales;f__DTU049;g__DTU049;s__DTU049 sp1	0.0203216	0.0165439	0.0162085	0.0143773	0.0152868	0.0151159	0.0167217	0.0177787	0.0196777	0.0151354	0.0147733	0.0138476	0.0111002	0.0147039	0.0146156	0.0176913	0.0149267	0.0180594	0.0145855	0.0134733	0.00228408	0.000483366	0.00149784	0.000664117	0.00205558					0.190347	0.138815	0.0928272	0.0696442	0.0789438	0.0809541	0.0760929	0.0579195
R43	Randers	d__Bacteria;p__Chloroflexota;c__Anaerolineae;o__Anaerolineales;f__Anaerolineaceae;g__;s__	0.0435528	0.0471238	0.0433713	0.0411459	0.0437701	0.0427004	0.0500026	0.0521039	0.0537753	0.0375695	0.0399548	0.0347315	0.0462314	0.0452926	0.0393347	0.0446826	0.0425388	0.0519606	0.0374186	0.0436196	0.00211603	0.00131955	0.00189039	0.00261493	0.00374036					0.101313	0.115963	0.163353	0.142253	0.118637	0.112458	0.0927688	0.0943858
R44	Randers	d__Bacteria;p__Patescibacteria;c__Microgenomatia;o__Shapirobacterales;f__UBA12405;g__UBA1435;s__	0.00119638	0.00135923	0.001294	0.00172989	0.00151471	0.00174611	0.00179897	0.00183917	0.00189142	0.00126956	0.00116995	0.00118365	0.00139776	0.00114914	0.00111715	0.0012832	0.00166357	0.00184319	0.00120772	0.00122135	8.19586e-05	0.000129174	4.63556e-05	5.39893e-05	0.000153611					0.0775207	0.101299	0.0825689	0.100416	0.0802821	0.079861	0.0931045	0.0398381
R45	Randers	d__Bacteria;p__Bacteroidota;c__Bacteroidia;o__Bacteroidales;f__Bacteroidaceae;g__UBA1179;s__UBA1179 sp1	0.0251409	0.0261609	0.0228458	0.0207075	0.0206917	0.022423	0.0203793	0.0198831	0.0196372	0.0216817	0.0207059	0.0226045	0.0180364	0.0181259	0.0167246	0.0247159	0.0212741	0.0199665	0.021664	0.017629	0.00169794	0.000995017	0.000378006	0.000949443	0.000784479					0.089247	0.0613976	0.0448392	0.0314328	0.033132	0.0789427	0.0493661	0.0377847
R46	Randers	d__Bacteria;p__Patescibacteria;c__Gracilibacteria;o__Absconditabacterales;f__X112;g__UBA6263;s__	0.00271854	0.00217818	0.00243183	0.00196055	0.0025152	0.00217112	0.0028285	0.00252886	0.00230788	0.00210025	0.00172181	0.00236731	0.0016317	0.00170149	0.00161851	0.00244285	0.00221562	0.00255508	0.00206312	0.00165056	0.000270349	0.000279992	0.000261299	0.000324347	4.45901e-05					0.0271755	0.139823	0.0213762	0.0991311	0.0882469	0.0177738	0.0142174	0.00590461
R47	Randers	d__Bacteria;p__Bacteroidota;c__Bacteroidia;o__Bacteroidales;f__Prolixibacteraceae;g__6E;s__	0.00856003	0.00962266	0.00911377	0.00781015	0.00857963	0.00817243	0.00896774	0.00956133	0.0099256	0.00790991	0.00837174	0.00835681	0.0109306	0.00962483	0.00938409	0.00909882	0.0081874	0.00948489	0.00821282	0.00997985	0.000531474	0.000384956	0.000483483	0.000262437	0.000832142					0.179943	0.137233	0.12033	0.104615	0.122902	0.0704927	0.054668	0.0449677
R48	Randers	d__Bacteria;p__Chloroflexota;c__Anaerolineae;o__Anaerolineales;f__Anaerolineaceae;g__49-20;s__	0.0171706	0.0199619	0.020414	0.0183497	0.0195403	0.018731	0.0204714	0.0216928	0.020447	0.0157937	0.0166552	0.0140888	0.0214226	0.0182465	0.016463	0.0191822	0.0188737	0.0208704	0.0155125	0.0187107	0.00175665	0.000607991	0.000712327	0.00130611	0.00251216					0.0336326	0.0427006	0.0798433	0.0812875	0.0616397	0.0936199	0.0847419	0.150284
R49	Randers	d__Bacteria;p__Firmicutes_A;c__Clostridia;o__Lutisporales;f__Lutisporaceae;g__BRH-c25;s__	0.0182153	0.0198709	0.0178315	0.0183177	0.0178691	0.016478	0.0200867	0.0207319	0.019429	0.0167759	0.0174333	0.0195358	0.0177908	0.0173133	0.0150734	0.0186393	0.0175549	0.0200825	0.017915	0.0167258	0.00108377	0.000959238	0.000651496	0.0014416	0.00145081					0.229736	0.196866	0.14946	0.164916	0.205593	0.287763	0.22271	0.175452
R50	Randers	d__Bacteria;p__Desulfobacterota;c__Syntrophia;o__Syntrophales;f__UBA2192;g__;s__	0.1829	0.149276	0.178589	0.192781	0.2087	0.157079	0.222676	0.196043	0.139265	0.207857	0.136663	0.150823	0.13246	0.107765	0.0778574	0.170255	0.186186	0.185995	0.165114	0.106027	0.0182956	0.026435	0.0426038	0.0376874	0.0273427					0.292912	0.242453	0.208529	0.192374	0.229128	0.209949	0.207476	0.169644
R51	Randers	d__Bacteria;p__Desulfobacterota;c__Syntrophia;o__Syntrophales;f__UBA2192;g__;s__	0.017283	0.0162198	0.0170562	0.0153128	0.0149571	0.0133852	0.0157085	0.0151673	0.0140324	0.0185418	0.0164951	0.015645	0.0134571	0.0109835	0.00894268	0.016853	0.0145517	0.0149694	0.016894	0.0111278	0.000559981	0.00102576	0.000855398	0.00148899	0.00226067					0.142025	0.136764	0.0922595	0.114634	0.11612	0.0534285	0.0496327	0.024721
R52	Randers	d__Bacteria;p__Patescibacteria;c__ABY1;o__Falkowbacterales;f__UBA917;g__UBA1359;s__	0.000516747	0.000489095	0.000462939	0.000525375	0.00067072	0.000425007	0.000552695	0.000400845	0.000410675	0.000480655	0.000380785	0.00043839	0.000345054	0.00038093	0.000272477	0.000489594	0.000540368	0.000454738	0.000433277	0.00033282	2.69074e-05	0.000123541	8.49752e-05	5.01311e-05	5.5252e-05					0.00378754	0.0543439	0.00239703	0.0313594	0.0288921	0.0755434	0.0846333	0.142709
R53	Randers	d__Bacteria;p__Bacteroidota;c__Bacteroidia;o__Bacteroidales;f__vadinHA17;g__LD21;s__	0.373136	0.375392	0.382561	0.304526	0.350194	0.344471	0.367401	0.332642	0.389852	0.349311	0.365068	0.376172	0.414018	0.455053	0.376116	0.37703	0.333064	0.363298	0.363517	0.415062	0.00492101	0.0248797	0.0288245	0.0134975	0.0394788					0.116649	0.0640531	0.118088	0.1059	0.152462	0.143083	0.119091	0.0888567
R54	Randers	d__Bacteria;p__Acidobacteriota;c__Thermoanaerobaculia;o__Thermoanaerobaculales;f__Thermoanaerobaculaceae;g__;s__	0.163646	0.16172	0.18961	0.218736	0.175293	0.1429	0.139452	0.13914	0.090788	0.145602	0.131271	0.140142	0.180288	0.107035	0.0957374	0.171659	0.178976	0.123127	0.139005	0.127687	0.0155761	0.0380519	0.0280068	0.00723261	0.0459028					5.09465	1.35747	4.54455	2.02477	2.11205	2.67383	2.05986	1.43578
R55	Randers	d__Bacteria;p__Chloroflexota;c__Anaerolineae;o__Anaerolineales;f__Anaerolineaceae;g__UBA6107;s__	0.217523	0.234817	0.232217	0.224399	0.230348	0.232325	0.249726	0.25278	0.258945	0.2184	0.227737	0.210235	0.261528	0.242665	0.227529	0.228185	0.229024	0.253817	0.218791	0.243907	0.00932544	0.00412538	0.00469615	0.00875719	0.0170334					0.779075	1.14526	1.29172	1.38013	1.13717	1.16408	1.09328	1.20965
R56	Randers	d__Bacteria;p__Actinobacteriota;c__Thermoleophilia;o__UBA2241;f__UBA2241;g__;s__	0.0266574	0.0257571	0.0324783	0.0352899	0.0336646	0.0289466	0.0351178	0.0352036	0.0250974	0.0308194	0.0313016	0.0277282	0.0372366	0.02457	0.019869	0.0282976	0.0326337	0.0318063	0.0299497	0.0272252	0.00364844	0.0032949	0.00581019	0.00193896	0.00898311					0.0721276	0.0718327	0.324709	0.346289	0.376904	0.464118	0.500306	0.428471
R57	Randers	d__Bacteria;p__Chloroflexota;c__Anaerolineae;o__CG2-30-64-16;f__;g__;s__	0.0017693	0.00212131	0.00195215	0.00236419	0.00216307	0.00204311	0.00192359	0.00203959	0.00174103	0.00198009	0.00219641	0.00196728	0.00174282	0.00173323	0.00180379	0.00194759	0.00219012	0.00190141	0.00204793	0.00175995	0.00017605	0.000162242	0.000150514	0.000128751	3.82741e-05					0.430425	0.268738	0.753746	0.555414	0.599536	0.285555	0.339629	0.286433
R58	Randers	d__Bacteria;p__Actinobacteriota;c__Thermoleophilia;o__RBG-16-64-13;f__RBG-16-64-13;g__;s__	0.0029713	0.00300282	0.0032852	0.00442725	0.00479565	0.00406573	0.00529937	0.00534067	0.0048529	0.00489537	0.00492261	0.00427978	0.00593025	0.00488225	0.00437597	0.00308644	0.00442954	0.00516431	0.00469925	0.00506283	0.000172851	0.000364965	0.000270479	0.000363525	0.000792718					0.0122112	0.0147681	0.0355691	0.0510663	0.0556371	0.0712076	0.0607598	0.0589741
R59	Randers	d__Bacteria;p__Chloroflexota;c__Anaerolineae;o__Anaerolineales;f__Anaerolineaceae;g__49-20;s__	0.0488832	0.0517758	0.0481792	0.0486613	0.0522323	0.0500638	0.0553941	0.0541318	0.055979	0.04596	0.0491102	0.0403977	0.0468163	0.0449307	0.0373565	0.0496127	0.0503191	0.0551683	0.045156	0.0430345	0.0019061	0.00179916	0.00094411	0.00441157	0.00500682					0.0301737	0.0405406	0.0717481	0.0797776	0.0698801	0.112975	0.103392	0.20762
R60	Randers	d__Bacteria;p__Marinisomatota;c__UBA2242;o__UBA2242;f__UBA2242;g__;s__	0.0288985	0.0312793	0.0283843	0.0261534	0.0279131	0.0286547	0.0332484	0.0340777	0.03371	0.0271675	0.028443	0.0284954	0.0305578	0.0332298	0.0322285	0.0295207	0.0275738	0.0336787	0.0280353	0.0320054	0.00154455	0.0012847	0.00041555	0.000751998	0.00134992					0.113707	0.203807	0.0558309	0.0973183	0.0972707	0.0657943	0.0757967	0.0562096
R61	Randers	d__Bacteria;p__Actinobacteriota;c__Acidimicrobiia;o__Microtrichales;f__Ilumatobacteraceae;g__UBA8979;s__UBA10645	0.00086499	0.00239998	0.000976077	0.00418378	0.000508629	0.000440369	0.000726089	0.00121432	0.000642041	0.00135837	0.000386303	0.000800062	0.00169603	0.000876139	0.00242504	0.00141368	0.00171093	0.000860818	0.000848246	0.00166574	0.000855962	0.00214183	0.000309016	0.000487823	0.000774895					0.276165	0.402655	0.662496	0.879816	0.845793	0.729969	0.786995	0.63097
R62	Randers	d__Bacteria;p__Actinobacteriota;c__RBG-13-55-18;o__RBG-13-55-18;f__RBG-13-55-18;g__;s__	0.0193387	0.0200472	0.0212506	0.0244236	0.0218096	0.0207844	0.0193335	0.0210561	0.016427	0.0213003	0.0203968	0.0184562	0.0210483	0.0169387	0.0153023	0.0202122	0.0223392	0.0189389	0.0200511	0.0177631	0.000966557	0.00187649	0.00233967	0.00145322	0.00296039					0.0164351	0.024712	0.0528767	0.0867994	0.0899951	0.103815	0.0913569	0.109719
R63	Randers	d__Bacteria;p__Bacteroidota;c__Bacteroidia;o__Bacteroidales;f__UBA932;g__DMER64;s__	0.0584655	0.0640032	0.0564898	0.0537805	0.0534899	0.0557579	0.0633648	0.0641823	0.0653262	0.0531855	0.0556001	0.0591005	0.0630806	0.0652914	0.0599503	0.0596528	0.0543428	0.0642911	0.055962	0.0627741	0.00389492	0.00123409	0.000985199	0.00297405	0.00268371					0.255147	0.446147	0.137824	0.232316	0.244564	0.361986	0.291586	0.322316
R64	Randers	d__Bacteria;p__Desulfobacterota;c__Desulfomonilia;o__UBA1062;f__UBA1062;g__;s__	0.00244332	0.00299144	0.00310114	0.00306255	0.00283379	0.00291872	0.0026551	0.00309476	0.00281688	0.00272719	0.00263238	0.00270706	0.00255574	0.00168879	0.00204902	0.0028453	0.00293836	0.00285558	0.00268888	0.00209785	0.000352421	0.000115638	0.000222368	4.99531e-05	0.000435533					0.0101046	0.0761136	0.00755381	0.0550086	0.0702754	0.29124	0.234538	0.215578
R65	Randers	d__Bacteria;p__Patescibacteria;c__ABY1;o__Uhrbacterales;f__2-12-FULL-60-25;g__;s__	0.0011346	0.00110331	0.00105416	0.00106356	0.00105079	0.00119821	0.000655648	0.00080169	0.00075194	0.00118074	0.00119754	0.00110146	0.000672563	0.000603139	0.000637595	0.00109736	0.00110419	0.000736426	0.00115991	0.000637766	4.05461e-05	8.16753e-05	7.42468e-05	5.13168e-05	3.47124e-05					0.00744847	0.0108957	0.00569033	0.00888967	0.00780516	0.0451559	0.0589925	0.293928
R66	Randers	d__Bacteria;p__Chloroflexota;c__Anaerolineae;o__;f__;g__;s__	0.381124	0.369125	0.418837	0.574882	0.554132	0.490602	0.511676	0.504463	0.386393	0.425505	0.442174	0.380347	0.452191	0.334069	0.27658	0.389695	0.539872	0.467511	0.416009	0.35428	0.0259412	0.0439128	0.0703427	0.0319885	0.0895328					1.52255	0.906501	2.01589	1.16821	1.15965	0.798346	0.644919	0.622085
R67	Randers	d__Bacteria;p__Bacteroidota;c__Bacteroidia;o__Bacteroidales;f__vadinHA17;g__LD21;s__	0.0117504	0.0127051	0.0113169	0.00893138	0.00872495	0.0086896	0.00631806	0.00626025	0.00640306	0.00835399	0.00825033	0.00926647	0.00447401	0.00476797	0.00433238	0.0119241	0.00878198	0.00632712	0.0086236	0.00452479	0.000710216	0.000130589	7.18305e-05	0.000559152	0.000222193					0.173133	0.25713	0.111856	0.21103	0.224213	0.370598	0.335275	0.421424
R68	Randers	d__Bacteria;p__Patescibacteria;c__Dojkabacteria;o__SC72;f__SC72;g__UBA5232;s__	0.00411713	0.00379902	0.00368678	0.00302411	0.00353246	0.00314403	0.00423191	0.00405561	0.00426292	0.00352654	0.00325598	0.00350712	0.00325755	0.00385374	0.00310078	0.00386764	0.00323353	0.00418348	0.00342988	0.00340402	0.000223229	0.00026573	0.00011182	0.000150914	0.000397276					0.0655196	0.111465	0.0767866	0.110536	0.103088	0.0441855	0.033095	0.0178576
R69	Randers	d__Bacteria;p__Chloroflexota;c__Anaerolineae;o__Anaerolineales;f__Anaerolineaceae;g__;s__	0.0161484	0.018961	0.0183224	0.0162866	0.0166283	0.0167852	0.0177513	0.02039	0.0198165	0.0203547	0.0224332	0.0207907	0.0207442	0.0191862	0.0181142	0.0178106	0.0165667	0.0193193	0.0211928	0.0193482	0.0014745	0.000254928	0.00138789	0.00109606	0.00132244					0.0633564	0.106658	0.100852	0.122253	0.130867	0.247198	0.21574	0.297012
R70	Randers	d__Bacteria;p__Hydrogenedentota;c__Hydrogenedentia;o__Hydrogenedentiales;f__UBA2224;g__UBA2224;s__	0.0124637	0.0127392	0.0144738	0.0136469	0.0135541	0.0114547	0.0126524	0.0132456	0.0106023	0.0117134	0.0123065	0.0103624	0.01327	0.00984704	0.00928055	0.0132256	0.0128853	0.0121668	0.0114608	0.0107992	0.00108975	0.00123977	0.00138691	0.000996343	0.00215842					0.51159	0.31625	0.544805	0.398971	0.420369	0.442048	0.420994	0.388202
R71	Randers	d__Bacteria;p__Chloroflexota;c__Anaerolineae;o__Anaerolineales;f__UBA6092;g__;s__	0.000376327	0.000346916	0.000273302	0.000378014	0.000262699	0.00027139	0.000368463	0.000253475	0.000312344	0.000318695	0.000391822	0.000246594	0.000391841	0.000311093	0.000239779	0.000332182	0.000304034	0.000311428	0.000319037	0.000314238	5.30697e-05	6.42156e-05	5.74993e-05	7.26143e-05	7.60797e-05					0.00251066	0.10897	0.00291744	0.0802136	0.104071	0.21884	0.164774	0.0792288
R72	Randers	d__Bacteria;p__Cloacimonadota;c__Cloacimonadia;o__Cloacimonadales;f__Cloacimonadaceae;g__UBA4175;s__GCA_002379855.1	0.0128962	0.0135013	0.0133081	0.0139737	0.01323	0.0128629	0.0141804	0.0140532	0.0123434	0.0115618	0.0112304	0.0113433	0.014077	0.0119549	0.0103868	0.0132352	0.0133555	0.0135256	0.0113785	0.0121396	0.000309061	0.000565963	0.00102585	0.000168504	0.00185204					0.0889237	0.227645	0.0530948	0.13838	0.158428	0.178145	0.144514	0.0959678
R73	Randers	d__Bacteria;p__Planctomycetota;c__Phycisphaerae;o__SG8-4;f__SG8-4;g__PLanc-01;s__	0.00323529	0.00287201	0.00317364	0.00326758	0.00278349	0.00261149	0.00162015	0.00152675	0.00126673	0.00257046	0.00245027	0.00249334	0.00138607	0.000920581	0.000877374	0.00309365	0.00288752	0.00147121	0.00250469	0.00106134	0.000194401	0.000340191	0.000183141	6.08942e-05	0.000282049					0.0364423	0.107015	0.0289168	0.095634	0.103215	0.171164	0.1604	0.277213
R74	Randers	d__Bacteria;p__Bacteroidota;c__Bacteroidia;o__Bacteroidales;f__UBA932;g__DMER64;s__GCA_002305545.1	0.0103574	0.0113345	0.00970499	0.00972585	0.00961925	0.0100312	0.0114495	0.0117542	0.0114179	0.0098273	0.00960791	0.0109324	0.0124395	0.0126786	0.0109209	0.0104656	0.0097921	0.0115405	0.0101225	0.012013	0.000820124	0.000213814	0.000185714	0.000709861	0.000953341					0.0584671	0.202338	0.0327122	0.110664	0.12114	0.269618	0.236039	0.402696
R75	Randers	d__Bacteria;p__Actinobacteriota;c__Acidimicrobiia;o__Microtrichales;f__Microtrichaceae;g__Microthrix;s__Microthrix parvicella	0.0320102	0.0320699	0.0352001	0.0384677	0.0357326	0.0328792	0.0236954	0.022465	0.0182606	0.0278153	0.029199	0.0292023	0.0220074	0.016672	0.0153786	0.0330934	0.0356932	0.0214737	0.0287389	0.0180194	0.00182471	0.00279449	0.00284983	0.000799831	0.00351382					0.514715	0.487926	1.39338	1.70946	1.87132	1.14606	1.57336	0.81124
R76	Randers	d__Bacteria;p__Desulfobacterota;c__Desulfomonilia;o__UBA1062;f__UBA1062;g__UBA1062;s__GCA_002316295.1	0.0869203	0.0919385	0.0851139	0.0541906	0.052428	0.049731	0.0379138	0.0375438	0.035613	0.0882838	0.092172	0.0862807	0.0260545	0.021859	0.0230515	0.0879909	0.0521165	0.0370235	0.0889121	0.023655	0.00353603	0.00224606	0.00123548	0.00299549	0.00216187					1.40407	0.791094	0.866178	0.638033	0.68232	0.644956	0.494086	0.351887
R77	Randers	d__Bacteria;p__Desulfobacterota;c__Syntrophia;o__Syntrophales;f__UBA2192;g__;s__	0.0687442	0.067097	0.0698536	0.0653836	0.0593531	0.0523015	0.0741261	0.0738203	0.0608724	0.0910057	0.0930218	0.0914044	0.0801052	0.0573427	0.0494981	0.068565	0.0590127	0.0696063	0.0918106	0.0623153	0.00138702	0.00654771	0.0075653	0.00106768	0.0158979					1.07312	0.700855	0.764995	0.621653	0.73058	0.800671	0.792267	0.77328
R78	Randers	d__Bacteria;p__Cloacimonadota;c__Cloacimonadia;o__Cloacimonadales;f__Cloacimonadaceae;g__Cloacimonas;s__	0.0919586	0.0734837	0.080122	0.0807348	0.0896641	0.0930766	0.109374	0.101467	0.0989957	0.0850341	0.0657543	0.0705808	0.0820059	0.0819444	0.0692199	0.0818547	0.0878252	0.103279	0.0737898	0.0777234	0.00935852	0.00637306	0.0054212	0.0100325	0.00736429					0.452625	0.650584	0.22468	0.361292	0.357006	0.449553	0.491134	0.7286
R79	Randers	d__Bacteria;p__Desulfobacterota;c__Syntrophia;o__Syntrophales;f__Smithellaceae;g__Smithella;s__	0.0314092	0.0314329	0.0297787	0.0243018	0.0242521	0.0244046	0.0250176	0.0247522	0.0237555	0.0222825	0.0211639	0.0229552	0.0157321	0.0157134	0.016038	0.0308736	0.0243195	0.0245084	0.0221339	0.0158278	0.00094829	7.77772e-05	0.000665403	0.000904858	0.000182236					0.271763	0.230179	0.144894	0.141969	0.132256	0.114592	0.128006	0.110933
R80	Randers	d__Bacteria;p__Cloacimonadota;c__Cloacimonadia;o__Cloacimonadales;f__Cloacimonadaceae;g__UBA1060;s__	0.0112786	0.0105667	0.00914724	0.0130127	0.0145323	0.0144451	0.01644	0.0146662	0.0165022	0.00789423	0.00754947	0.007354	0.00937495	0.0102343	0.00996719	0.0103308	0.0139967	0.0158695	0.00759923	0.00985882	0.00108507	0.000853307	0.0010425	0.000273536	0.000439816					0.116705	0.0841192	0.0553342	0.0553207	0.0576066	0.0351224	0.0341317	0.033558
R81	Randers	d__Bacteria;p__Desulfobacterota;c__Syntrophia;o__Syntrophales;f__Smithellaceae;g__UBA8904;s__	0.0953511	0.102113	0.0988682	0.147124	0.148961	0.15224	0.197605	0.193891	0.199056	0.122118	0.117685	0.119226	0.173697	0.169558	0.169377	0.0987774	0.149442	0.19685	0.119676	0.170877	0.00338178	0.00259124	0.00266368	0.00225063	0.00244341					0.671082	0.534786	0.345478	0.297834	0.300985	0.232513	0.219166	0.225086
R82	Randers	d__Bacteria;p__Verrucomicrobiota;c__Verrucomicrobiae;o__Pedosphaerales;f__Pedosphaeraceae;g__UBA8199;s__	0.137775	0.141178	0.142987	0.140564	0.126526	0.116211	0.135773	0.144292	0.12326	0.109103	0.105698	0.107669	0.144835	0.111251	0.0885712	0.140647	0.127767	0.134442	0.10749	0.114886	0.00264629	0.0122235	0.0105791	0.00170969	0.0283075					1.56467	1.30411	1.1252	1.02885	1.03007	0.52505	0.42444	0.0378646
R83	Randers	d__Bacteria;p__Firmicutes;c__Bacilli;o__ML615J-28;f__CAG-698;g__;s__	0.0760854	0.0554099	0.0564786	0.046406	0.0508741	0.0456345	0.0621294	0.0674127	0.0603461	0.0506307	0.0489777	0.0550289	0.0534249	0.061844	0.054092	0.062658	0.0476382	0.063296	0.0515458	0.0564536	0.0116408	0.0028288	0.00367493	0.00312766	0.00468007					0.17667	0.761166	0.0821825	0.338115	0.248285	0.134127	0.142915	0.111197
R84	Randers	d__Bacteria;p__Bacteroidota;c__Bacteroidia;o__Bacteroidales;f__vadinHA17;g__SR-FBR-E99;s__	0.42853	0.452658	0.421593	0.435517	0.444799	0.437834	0.525017	0.522472	0.529319	0.406425	0.41388	0.412158	0.525061	0.507119	0.485406	0.43426	0.439383	0.525603	0.410821	0.505862	0.016306	0.00483118	0.00346107	0.00390307	0.0198575					2.69753	2.80559	1.87773	2.67222	2.92701	3.34972	2.33575	2.25759
R85	Randers	d__Bacteria;p__Chloroflexota;c__Anaerolineae;o__Anaerolineales;f__Anaerolineaceae;g__;s__	0.104821	0.117098	0.114664	0.117543	0.117208	0.123831	0.126204	0.134802	0.143343	0.114432	0.127005	0.112069	0.132384	0.121536	0.11292	0.112195	0.119527	0.134783	0.117836	0.12228	0.00650057	0.00373052	0.0085694	0.00802876	0.00975337					0.305818	0.308279	0.464512	0.447412	0.390675	0.513388	0.48442	0.595366
R86	Randers	d__Bacteria;p__Acidobacteriota;c__Aminicenantia;o__Aminicenantales;f__UBA4085;g__;s__	0.107826	0.114044	0.118094	0.149732	0.14596	0.130231	0.173698	0.169658	0.140856	0.114897	0.125951	0.109828	0.150566	0.114571	0.0977918	0.113322	0.141974	0.161404	0.116892	0.120976	0.00517208	0.0103432	0.0179094	0.00824487	0.0269641					0.427488	0.96496	0.65859	1.34008	1.01893	0.896717	1.08164	1.06243
R87	Randers	d__Bacteria;p__Planctomycetota;c__UBA8108;o__UBA8890;f__UBA8898;g__UBA8898;s__	0.144257	0.156198	0.166909	0.193588	0.167116	0.156413	0.163614	0.172917	0.130745	0.130696	0.141679	0.136849	0.186821	0.131389	0.118958	0.155788	0.172372	0.155759	0.136408	0.145722	0.0113318	0.0191369	0.0221564	0.00550481	0.0361306					1.98285	2.12228	1.45407	2.22793	1.63218	1.85027	1.52061	0.918386
R88	Randers	d__Bacteria;p__Desulfobacterota_B;c__Syntrophorhabdia;o__Syntrophorhabdales;f__Syntrophorhabdaceae;g__;s__	0.0598472	0.0540735	0.0502819	0.0559845	0.0560387	0.0470017	0.074034	0.0663516	0.0618326	0.0536139	0.0423775	0.0485079	0.0517991	0.0507716	0.0429532	0.0547342	0.0530083	0.0674061	0.0481664	0.048508	0.00481676	0.00520194	0.00616868	0.005626	0.00483792					0.712182	0.674153	0.407477	0.345688	0.373661	0.415255	0.342176	0.272083
R89	Randers	d__Bacteria;p__Bacteroidota;c__Bacteroidia;o__Bacteroidales;f__Prolixibacteraceae;g__6E;s__GCA_002304925.1	0.511338	0.546956	0.536474	0.500638	0.505656	0.503219	0.519273	0.512604	0.485562	0.486391	0.490699	0.500242	0.529489	0.502066	0.478251	0.53159	0.503171	0.505813	0.492444	0.503268	0.0183045	0.00250933	0.017852	0.00708804	0.02564					6.10397	4.77709	3.51888	3.2481	3.1009	2.09503	1.69411	1.36308
R90	Randers	d__Bacteria;p__Desulfobacterota;c__Syntrophia;o__Syntrophales;f__Smithellaceae;g__UBA4810;s__GCA_002418825.1	0.462242	0.48487	0.450579	0.295255	0.29813	0.313148	0.438292	0.44472	0.462605	0.28727	0.29124	0.310528	0.270213	0.273457	0.293893	0.465897	0.302177	0.448539	0.296346	0.279188	0.0174349	0.00960915	0.0125982	0.0124417	0.0128384					2.79793	2.65959	1.33327	1.31698	1.22855	1.12121	1.18477	1.06189
R91	Randers	d__Bacteria;p__Chloroflexota;c__Anaerolineae;o__Anaerolineales;f__Anaerolineaceae;g__T78;s__	0.137618	0.139887	0.139875	0.159317	0.167753	0.152424	0.175519	0.169717	0.166838	0.134965	0.134279	0.115023	0.150485	0.135122	0.109334	0.139126	0.159831	0.170691	0.128089	0.131647	0.00130661	0.00767731	0.00442152	0.0113208	0.0207943					0.173812	0.124968	0.354779	0.248066	0.217601	0.212686	0.152591	0.264445
R92	Randers	d__Bacteria;p__Synergistota;c__Synergistia;o__Synergistales;f__Thermovirgaceae;g__58-81;s__	0.381343	0.372577	0.392283	0.441866	0.430172	0.395482	0.437946	0.432641	0.373193	0.351051	0.351646	0.357885	0.404269	0.321403	0.289321	0.382067	0.422507	0.414593	0.353527	0.338331	0.00987284	0.0241236	0.0359514	0.00378581	0.0593142					0.57169	0.693806	1.05146	0.834454	0.822037	0.884771	0.747916	0.798808
R93	Randers	d__Bacteria;p__Cloacimonadota;c__Cloacimonadia;o__Cloacimonadales;f__Cloacimonadaceae;g__Cloacimonas;s__Cloacimonas acidaminovorans	0.0957836	0.0981148	0.0900055	0.104383	0.101849	0.115018	0.110853	0.10597	0.125013	0.0743552	0.0790597	0.068893	0.0744323	0.0851125	0.0848655	0.0946346	0.107083	0.113946	0.0741027	0.0814701	0.00417497	0.00698759	0.00989066	0.00508806	0.00609617					0.499974	0.618805	0.241835	0.33018	0.342945	0.545411	0.522688	1.04885
R94	Randers	d__Archaea;p__Nanoarchaeota;c__Woesearchaeia;o__Pacearchaeales;f__GW2011-AR1;g__GW2011-AR1;s__	0.00408904	0.00339523	0.00320153	0.00267173	0.00320828	0.00290848	0.00340828	0.00328929	0.00324491	0.00272197	0.00264894	0.00305777	0.00264931	0.0029649	0.00322067	0.00356194	0.0029295	0.00331416	0.00280956	0.00294496	0.00046665	0.000268892	8.44804e-05	0.000218038	0.000286201					0.0374875	0.0546438	0.0182432	0.0302579	0.0262263	0.0189713	0.0248608	0.00696727
R95	Randers	d__Archaea;p__Euryarchaeota;c__Thermococci;o__Methanofastidiosales;f__Methanofastidiosaceae;g__Methanofastidiosum;s__GCA_001587595.1	0.0823987	0.085512	0.0785491	0.054056	0.0601748	0.0620357	0.0600974	0.0613764	0.0613583	0.0227736	0.0231506	0.0233059	0.0396929	0.0433117	0.0441739	0.0821533	0.0587555	0.060944	0.0230767	0.0423929	0.00348795	0.00417487	0.000733246	0.000273723	0.00237761					0.215413	0.217706	0.107131	0.131243	0.149992	0.136449	0.137998	0.138842
R96	Randers	d__Archaea;p__Halobacterota;c__Methanomicrobia;o__Methanomicrobiales;f__Methanospirillaceae;g__Methanospirillum;s__	0.0561907	0.0654478	0.0583638	0.0673634	0.0601971	0.0616875	0.1367	0.158988	0.176098	0.118267	0.115681	0.111965	0.157169	0.150169	0.159012	0.0600007	0.0630827	0.157262	0.115304	0.15545	0.00484078	0.00378136	0.0197559	0.00316804	0.00466542					0.06688	0.124395	0.1082	0.0976992	0.107408	0.099701	0.0702875	0.0313847
R97	Randers	d__Archaea;p__Halobacterota;c__Methanosarcinia;o__Methanotrichales;f__Methanotrichaceae;g__Methanothrix;s__	0.900915	0.953775	0.941881	2.10224	2.19906	2.39521	1.28176	1.35013	1.3798	1.49845	1.64637	1.41848	1.64195	1.51731	1.48986	0.93219	2.23217	1.33723	1.5211	1.54971	0.0277304	0.149264	0.0502734	0.115625	0.081053					0.10454	0.0252466	0.441404	0.0808469	0.0834992	0.0376843	0.0272106	0.0133193
R98	Randers	d__Archaea;p__Halobacterota;c__Methanomicrobia;o__Methanomicrobiales;f__Methanocullaceae;g__Methanoculleus;s__UBA10089	0.154682	0.169079	0.161421	0.13843	0.138688	0.135029	0.276635	0.292835	0.253629	0.249721	0.273994	0.276958	0.324398	0.288758	0.272907	0.161727	0.137383	0.274366	0.266891	0.295354	0.00720364	0.00204197	0.019701	0.0149434	0.0263715					0.151316	0.182802	0.0839514	0.0804063	0.048532	0.0626924	0.0418921	0.0293872
R99	Randers	d__Archaea;p__Halobacterota;c__Methanomicrobia;o__Methanomicrobiales;f__Methanocullaceae;g__Methanoculleus;s__GCA_001896715.1	0.0981034	0.106628	0.105511	0.10225	0.102777	0.098064	0.176608	0.184023	0.14834	0.232647	0.258906	0.26059	0.24207	0.209892	0.196984	0.103414	0.10103	0.169657	0.250714	0.216316	0.00463323	0.0025822	0.0188295	0.0156692	0.0232191					0.137335	0.225655	0.0768838	0.0985895	0.0568957	0.0631828	0.0476679	0.0209897
R100	Randers	d__Archaea;p__Halobacterota;c__Methanomicrobia;o__Methanomicrobiales;f__Methanoregulaceae;g__UBA9949;s__	0.140656	0.155168	0.14461	0.109233	0.114375	0.115233	0.154825	0.160845	0.159862	0.155361	0.170928	0.162643	0.12319	0.114108	0.116691	0.146812	0.112947	0.158511	0.162977	0.117996	0.00750228	0.00324475	0.00322956	0.00778884	0.00467991					0.203999	0.660845	0.186798	0.505858	0.647335	1.4413	1.13228	1.49959
R101	Randers	d__Archaea;p__Halobacterota;c__Methanosarcinia;o__Methanotrichales;f__Methanotrichaceae;g__Methanothrix;s__	0.00990245	0.0111866	0.0113281	0.0315353	0.0336254	0.0367145	0.00292061	0.0032775	0.00304246	0.0241425	0.0257499	0.0234539	0.0021756	0.00223479	0.00209807	0.0108057	0.0339584	0.00308019	0.0244487	0.00216948	0.000785442	0.00260557	0.000181409	0.00117824	6.85644e-05					0.0142504	0.069325	0.0226956	0.0939543	0.101964	0.205694	0.183247	0.183978
R102	Randers	d__Archaea;p__Halobacterota;c__Methanomicrobia;o__Methanomicrobiales;f__Methanospirillaceae;g__Methanospirillum;s__	0.029258	0.0345153	0.0309054	0.0343672	0.0328206	0.0349632	0.0717203	0.0810178	0.0884744	0.0634047	0.0609255	0.058136	0.0796198	0.0760019	0.0809092	0.0315596	0.0340504	0.0804042	0.0608221	0.0788436	0.00268902	0.00110592	0.00839389	0.00263584	0.00254406					0.0359843	0.0657916	0.0561778	0.050511	0.0683967	0.0643803	0.0421982	0.0194317
R103	Randers	d__Archaea;p__Halobacterota;c__Methanosarcinia;o__Methanotrichales;f__Methanotrichaceae;g__Methanothrix;s__GCF_000204415.1	0.809058	0.883238	0.857754	2.41924	2.54838	2.75153	0.459376	0.469218	0.468019	1.8239	2.00598	1.73336	0.355301	0.343713	0.341397	0.850017	2.57305	0.465538	1.85441	0.346803	0.0376904	0.167512	0.0053698	0.138849	0.00744927					0.67874	0.994019	0.948705	0.980237	1.10452	1.29948	1.08826	1.01653

## Sheet: Note
Notes for calculation:
1: mRNA-RPKM = numReads / ( total Length of CDSs/1000 * totalNumReads/1,000,000 ) - Reads per kilo base CDSs per million mapped reads
numReads - number of mRNA reads mapped to all the CDSs of a MAG
total Length of CDSs - summed length of all the CDSs of a MAG
totalNumReads - total number of mapped mRNA reads to all MAGs in a dataset
2: DNA-RPKM = numReads / ( total length of MAG/1000 * totalNumReads/1,000,000 ) - Reads per kilo base MAG per million mapped reads
numReads - number of DNA reads mapped to all contigs of a MAG
total Length of MAG - summed length of all the contigs of a MAG
totalNumReads - total number of mapped DNA reads to all MAGs in a dataset
3: Average DNA-RPKM was calculated for samples taken from SCFA stimuli experiment, which were MG 3, 9 for Fredericia and MG 1, 7 for Randers
