# Supplementary material for: Novel syntrophic bacteria in full-scale anaerobic digesters revealed by genome-centric metatranscriptomics
Source: ISME J. 2020 Jan 2;14(4):906–18. doi: 10.1038/s41396-019-0571-0 (PMC7082340; doi:10.1038/s41396-019-0571-0)
Supplement: Supplementary file 5 — Supplementary Data S4 [file 41396_2019_571_MOESM5_ESM.xlsx]

## Sheet: F70
Function	ID in specific metabolic pathway	Gene(s)	Gene product	CDS ID_F70 (Microscope)	Number of cDNA reads mapped to each CDS															DEseq2 fold change compared with before				DEseq2 p-value for fold change compared with before				Hydrogenase subunit	EC no.	Reaction	Localization	Comments
					Acetate1	Acetate2	Acetate3	Propionate1	Propionate2	Propionate3	Butyrate1	Butyrate2	Butyrate3	Control1	Control2	Control3	Before1	Before2	Before3	Acetate	Propionate	Butyrate	Control	Acetate	Propionate	Butyrate	Control	classified using the HydDB tool (Søndergaard et al., 2016).
				Total reads mapped to MAG F70	1985	1948	2043	57002	77501	58078	4430	3869	3739	5395	5434	4352	6080	7695	7434
Propionate beta oxidation
	p1; p11	acd	putative Acetate--CoA ligase [ADP-forming] II subunit alpha	SCFA_v1_3290002	0	0	0	4	4	1	1	0	1	3	2	2	5	2	6	0.123742	0.334956	0.21669	0.842017	0.0222682	0.0392051	0.0616745	0.758196		6.2.1.13	ATP + acetate + CoA = ADP + phosphate + acetyl-CoA	Unknown	Also acts on propanoate and, very slowly, on butanoate.
	p1; p11	acd	Acetate--CoA ligase [ADP-forming] I	SCFA_v1_3290003	1	0	0	1	4	3	2	1	0	0	0	0	2	1	3	0.524323	0.641924	0.700703	0.144607	0.534793	0.547597	0.681778	0.0630229		6.2.1.13	ATP + acetate + CoA = ADP + phosphate + acetyl-CoA	Cytoplasmic	Also acts on propanoate and, very slowly, on butanoate.
	p1; p11	acd	Acetate--CoA ligase [ADP-forming] I	SCFA_v1_1310002	5	4	8	21	18	24	16	14	11	7	7	1	14	15	20	1.02221	0.637988	1.19134	0.482767	0.942146	0.0416266	0.464494	0.0210836		6.2.1.13	ATP + acetate + CoA = ADP + phosphate + acetyl-CoA	Cytoplasmic	Also acts on propanoate and, very slowly, on butanoate.
	p1;p11	acd	Acetate--CoA ligase [ADP-forming] I	SCFA_v1_60006	0	0	1	4	12	3	0	0	0	0	1	2	2	1	0	1.02231	2.85897	0.254311	1.54769	0.984673	0.211972	0.233123	0.659391		6.2.1.13	ATP + acetate + CoA = ADP + phosphate + acetyl-CoA	Cytoplasmic	Also acts on propanoate and, very slowly, on butanoate.
	p1, p11	ydiF	short chain acyl-CoA transferase: fused alpha subunit ; beta subunit (or Propionate CoA transferase)	SCFA_v1_1100003	0	0	0	6	4	1	1	0	0	0	0	0	0	0	0	1	9.79247	2.76106	1	1	0.335119	0.682831	1		2.8.3.8	Acyl-CoA + acetate = a fatty acid anion + acetyl-CoA		The enzyme belongs to family I of CoA-transferases, which operate with a ping-pong kinetic mechanism. -!- The reaction takes place in two half-reactions and involves the formation of a CoA thioester intermediate with a glutamate residue. -!- Unlike EC 2.8.3.9, this enzyme exhibits maximal activity using acetate as the CoA acceptor. -!- Substrate range depends on the specific enzyme. -!- Typical s…
	p1, p11		Butanoate (propionate, lactate) coenzyme A-transferase (Butyryl-CoA:acetate CoA-transferase)	SCFA_v1_780005	0	0	0	4	4	9	0	0	0	1	0	1	1	1	1	0.539581	2.88089	0.261439	1.05589	0.592905	0.213202	0.24502	0.959765		2.8.3.-
	p11; s2	pta	BioD-like N-terminal domain of phosphotransacetylase (fragment)	SCFA_v1_1310001	0	0	0	2	3	0	0	0	0	0	0	0	1	1	0	0.774316	1.10209	0.375175	0.41595	0.92702	0.971393	0.725532	0.753423		2.3.1.8	Acetyl-CoA + phosphate = CoA + acetyl phosphate; Propanoyl-CoA + phosphate = CoA + propanoyl phosphate	unkonwn	Also acts with other short-chain acyl-CoAs.
	p11; s2	pta	BioD-like N-terminal domain of phosphotransacetylase (fragment)	SCFA_v1_2700004	0	0	1	4	0	0	0	0	0	0	1	1	0	1	1	1.66103	1.12152	0.413202	1.6735	0.769685	0.942979	0.610083	0.759675		2.3.1.8	Acetyl-CoA + phosphate = CoA + acetyl phosphate; Propanoyl-CoA + phosphate = CoA + propanoyl phosphate	unkonwn	Also acts with other short-chain acyl-CoAs.
	p11; s2	pta	BioD-like N-terminal domain of phosphotransacetylase (fragment)	SCFA_v1_60005	0	0	0	5	9	4	0	0	1	0	1	1	0	0	1	1.50217	7.99519	1.41763	2.93048	0.750564	0.040472	0.785129	0.375274		2.3.1.8	Acetyl-CoA + phosphate = CoA + acetyl phosphate; Propanoyl-CoA + phosphate = CoA + propanoyl phosphate	unkonwn	Also acts with other short-chain acyl-CoAs.
	p11; s1	acyP	Acylphosphatase	SCFA_v1_3160002	0	0	0	3	2	1	0	0	0	0	0	0	0	1	1	0.859609	1.58284	0.4165	0.461767	0.939975	0.807078	0.662853	0.700517		3.6.1.7	An acylphosphate + H(2)O = a carboxylate + phosphate	Unknown
	p2	pccB	Propionyl-CoA carboxylase	SCFA_v1_2080004	0	1	0	2	17	2	0	0	1	0	0	1	2	2	3	0.451832	1.33392	0.218923	0.242716	0.463573	0.700601	0.161063	0.191446		6.4.1.3	ATP + propanoyl-CoA + HCO(3)(-) = ADP + phosphate + (S)-methylmalonyl- CoA	Cytoplasmic	Also carboxylates butanoyl-CoA and catalyzes transcarboxylation	Desulfotomaculum kuznetsovii (strain DSM 6115 / VKM B-1805 / 17)
	p2	pccC	putative propionyl-CoA carboxylase, biotin carboxyl carrier protein subunit	SCFA_v1_3000003	0	0	0	0	0	0	0	0	0	0	0	0	0	0	0	0	0	0	0	0	0	0	0		6.4.1.3	ATP + propanoyl-CoA + HCO(3)(-) = ADP + phosphate + (S)-methylmalonyl- CoA	Unknown
	p2	pccB	Propionyl-CoA carboxylase, beta subunit	SCFA_v1_3000005	0	0	0	0	5	2	0	0	0	0	0	0	2	1	0	0.495541	0.960039	0.240102	0.266197	0.788896	0.987107	0.586398	0.613756		6.4.1.3	ATP + propanoyl-CoA + HCO(3)(-) = ADP + phosphate + (S)-methylmalonyl-CoA	Cytoplasmic	Also carboxylates butanoyl-CoA and catalyzes transcarboxylation
	p2	pccB	Propionyl-CoA carboxylase, beta subunit (fragment)	SCFA_v1_570001	1	2	0	0	1	0	0	3	0	1	0	0	1	1	1	2.9154	0.176836	1.44034	0.563801	0.319984	0.15571	0.733791	0.638666		6.4.1.3	ATP + propanoyl-CoA + HCO(3)(-) = ADP + phosphate + (S)-methylmalonyl-CoA	Cytoplasmic
	p2, p9	mmcH	Methylmalonyl-CoA decarboxylase, alpha subunit (methylmalonyl-CoA carboxyltransferase)	SCFA_v1_2080004	0	1	0	2	17	2	0	0	1	0	0	1	2	2	3	0.451832	1.33392	0.218923	0.242716	0.463573	0.700601	0.161063	0.191446		2.1.3.1	(S)-methylmalonyl-CoA + pyruvate = propanoyl-CoA + oxaloacetate	Cytoplasmic	Pelotomaculum thermopropionicum (strain DSM 13744 / JCM 10971 / SI); cofactor Cobalamin (vitamin B12)-dependent
	p2, p9	mmcI	putative methylmalonyl-CoA decarboxylase, epsilon subunit (methylmalonyl-CoA carboxyltransferase)	SCFA_v1_2080005	0	0	0	2	1	0	0	0	0	0	0	1	0	0	0	1	2.68729	1	3.06105	1	0.765672	1	0.739635		2.1.3.1	(S)-methylmalonyl-CoA + pyruvate = propanoyl-CoA + oxaloacetate	Cytoplasmic
	p2, p9	mmcJ	Methylmalonyl-CoA decarboxylase, gamma subunit (methylmalonyl-CoA carboxyltransferase)	SCFA_v1_2080006	0	0	0	2	1	0	1	1	0	0	0	0	0	1	1	0.851358	0.779898	1.47531	0.457334	0.924016	0.875437	0.812482	0.642878		2.1.3.1	(S)-methylmalonyl-CoA + pyruvate = propanoyl-CoA + oxaloacetate	Cytoplasmic
	p2, p9	mmcL	Transcarboxylase, 5S subunit	SCFA_v1_2080008	0	0	1	8	8	4	2	1	0	0	0	1	1	1	2	0.792824	2.45876	1.06411	0.425891	0.820116	0.1682	0.941259	0.403112		2.1.3.1	(S)-methylmalonyl-CoA + pyruvate = propanoyl-CoA + oxaloacetate	Cytoplasmic
	p2, p9	qadB_mmdB	Na+-transporting methylmalonyl-CoA/oxaloacetate decarboxylase, beta subunit	SCFA_v1_3000002	0	0	0	0	0	1	0	0	0	0	0	0	0	0	0	1	0.96013	1	1	1	0.990357	1	1		2.1.3.1	(S)-methylmalonyl-CoA + pyruvate = propanoyl-CoA + oxaloacetate	Inner membrane associated	Candidatus Cloacamonas acidaminovorans Evry
	p3	mmcG	Methylmalonyl-CoA epimerase	SCFA_v1_2080003	1	0	0	2	1	2	0	0	0	0	0	1	0	0	0	5.69863	4.64788	1	3.0612	0.358739	0.384572	1	0.555161		5.1.99.1	(R)-methylmalonyl-CoA = (S)-methylmalonyl-CoA	Cytoplasmic	Pelotomaculum thermopropionicum (strain DSM 13744 / JCM 10971 / SI); cofactor Cobalamin (vitamin B12)-dependent
	p4	mmcE	Methylmalonyl-CoA mutase, N-terminal domain/subunit	SCFA_v1_2080001	1	0	0	10	21	8	1	4	0	2	1	0	1	2	5	0.399927	2.35611	0.902676	0.596887	0.330338	0.084268	0.874353	0.488239		5.4.99.2	(R)-methylmalonyl-CoA = succinyl-CoA	Cytoplasmic	Pelotomaculum thermopropionicum (strain DSM 13744 / JCM 10971 / SI); cofactor Cobalamin (vitamin B12)-dependent
	p4	mmcF	Methylmalonyl-CoA mutase, C-terminal domain/subunit	SCFA_v1_2080002	0	0	0	4	2	3	1	1	0	0	0	0	0	0	0	1	8.3328	5.06594	1	1	0.202733	0.362112	1		5.4.99.2	(R)-methylmalonyl-CoA = succinyl-CoA	Cytoplasmic	Pelotomaculum thermopropionicum (strain DSM 13744 / JCM 10971 / SI); cofactor Cobalamin (vitamin B12)-dependent
	p5	mmcD2	Succinate--CoA ligase [ADP-forming] subunit alpha	SCFA_v1_1890001	1	0	0	5	4	1	0	0	0	0	0	1	2	0	1	1.00223	1.55153	0.249318	0.538382	0.998621	0.675778	0.282126	0.631618		6.2.1.5	ATP + succinate + CoA = ADP + phosphate + succinyl-CoA	Cytoplasmic	Pelotomaculum thermopropionicum (strain DSM 13744 / JCM 10971 / SI)
	p5	mmcD1	Succinate--CoA ligase [ADP-forming] subunit beta	SCFA_v1_1890002	1	1	1	5	12	8	1	0	0	0	2	0	2	2	2	1.46962	2.02104	0.255176	0.524283	0.61061	0.182968	0.15109	0.45283		6.2.1.5	ATP + succinate + CoA = ADP + phosphate + succinyl-CoA	Cytoplasmic	Pelotomaculum thermopropionicum (strain DSM 13744 / JCM 10971 / SI)
	p6	sdhB	Succinate dehydrogenase/fumarate reductase, Fe-S protein subunit	SCFA_v1_1980009	0	0	0	0	2	2	1	0	0	1	0	0	0	0	0	1	3.45904	2.76103	3.06111	1	0.642548	0.711761	0.683988		1.3.5.1	Succinate + a quinone = fumarate + a quinol	Cytoplasmic	Candidatus Nitrospira defluvii
	p6	sdhA	Succinate dehydrogenase/fumarate reductase, flavoprotein subunit A	SCFA_v1_1980010	0	0	0	0	1	0	0	0	0	0	0	0	0	0	3	0.580356	0.190456	0.281197	0.311759	0.869848	0.61751	0.702425	0.725603		1.3.5.1	Succinate + a quinone = fumarate + a quinol	Inner membrane	Desulfotomaculum thermosubterraneum DSM 16057
		mmgE/prpD	conserved hypothetical protein; MmgE/PrpD family	SCFA_v1_1980011	0	0	0	0	0	0	0	0	0	0	0	0	0	0	0	0	0	0	0	0	0	0	0
	p6	sdhB	Succinate dehydrogenase/fumarate reductase, Fe-S protein subunit	SCFA_v1_2830002	1	1	0	18	15	19	3	0	1	0	0	0	2	0	1	1.94326	8.62778	1.87194	0.288411	0.48444	0.00090155	0.438137	0.229149		1.3.5.1	Succinate + a quinone = fumarate + a quinol	Cytoplasmic	Pelotomaculum thermopropionicum (strain DSM 13744 / JCM 10971 / SI)
	p6	sdhA	Succinate dehydrogenase/fumarate reductase, flavoprotein subunit	SCFA_v1_2830003	8	6	14	32	51	32	10	10	12	5	6	9	12	12	9	2.49568	1.70148	1.3801	0.95698	0.000778746	0.0144052	0.222132	0.882388		1.3.5.1	Succinate + a quinone = fumarate + a quinol	Cytoplasmic	Pelotomaculum thermopropionicum (strain DSM 13744 / JCM 10971 / SI)
	p6	sdhC	Succinate dehydrogenase/fumarate reductase, cytochrome b subunit (fragment)	SCFA_v1_2830004	0	0	0	3	6	3	0	0	0	0	0	0	1	0	0	1.50216	5.29851	0.727833	0.806936	0.862724	0.453984	0.892616	0.927371		1.3.5.1	Succinate + a quinone = fumarate + a quinol	Inner membrane associated	Pelotomaculum thermopropionicum (strain DSM 13744 / JCM 10971 / SI)
	p7	mmcC	Fumarase, C-terminal domain	SCFA_v1_1890004	1	0	0	6	8	8	0	0	2	1	1	1	2	2	2	0.52658	1.80776	0.475633	0.788782	0.501389	0.270736	0.388245	0.754712		4.2.1.2	(S)-malate = fumarate + H(2)O	Cytoplasmic
	p7	mmcB	Fumarase, N-terminal domain	SCFA_v1_1890005	0	0	1	8	7	5	0	0	0	0	0	0	3	1	4	0.3914	1.226	0.0973654	0.107947	0.342661	0.734419	0.0184561	0.0243244		4.2.1.2	(S)-malate = fumarate + H(2)O	Cytoplasmic
	p7	mmcA	Transcriptional regulator	SCFA_v1_1890006	0	0	0	0	0	0	0	0	0	0	1	0	1	1	0	0.772533	0.130164	0.374312	0.80829	0.938386	0.5414	0.768512	0.949172				Cytoplasmic
	p8, p9	maeA	Malate dehydrogenase (Oxaloacetate-decarboxylating)	SCFA_v1_2470004	0	0	0	0	0	0	0	0	1	0	0	0	0	0	0	1	1	2.76104	1	1	1	0.762885	1		1.1.1.38	(1) (S)-malate + NAD(+) = pyruvate + CO(2) + NADH. (2) Oxaloacetate = pyruvate + CO(2)	Cytoplasmic
	p8	MmcK	malate dehydrogenase (NAD-dependent)	SCFA_v1_2080007	0	0	0	4	2	4	0	1	1	0	0	2	1	2	1	0.407906	1.27831	0.72229	0.806207	0.41602	0.760082	0.750217	0.832791		1.1.1.37	(S)-malate + NAD(+) = oxaloacetate + NADH	Cytoplasmic	Pelotomaculum thermopropionicum (strain DSM 13744 / JCM 10971 / SI)
	p9		Oxaloacetate decarboxylase gamma chain, sodium pump	SCFA_v1_3000004	0	0	0	0	0	0	0	0	0	0	0	0	0	0	0	0	0	0	0	0	0	0	0		4.1.1.3	Oxaloacetate = pyruvate + CO(2)	Unknown
	p9	oadB	Oxaloacetate decarboxylase beta chain2, sodium pump	SCFA_v1_570004	1	2	4	1	0	4	1	2	0	2	3	0	2	0	4	3.43388	0.426315	0.707665	1.29172	0.0933642	0.267362	0.686137	0.741326		4.1.1.3	Oxaloacetate = pyruvate + CO(2)	Inner membrane	The enzyme from Klebsiella aerogenes is a biotinyl protein and also decarboxylates glutaconyl-CoA and methylmalonyl-CoA. The process is accompanied by the extrusion of two sodium ions from cells. Some animal enzymes require manganese.
	p9	oadA	oxaloacetate decarboxylase, alpha subunit	SCFA_v1_570003	0	0	1	0	0	0	0	0	0	0	0	0	0	0	0	5.69843	1	1	1	0.605199	1	1	1		4.1.1.3	Oxaloacetate = pyruvate + CO(2)	Unknown	The enzyme from Klebsiella aerogenes is a biotinyl protein and also decarboxylates glutaconyl-CoA and methylmalonyl-CoA. The process is accompanied by the extrusion of two sodium ions from cells. Some animal enzymes require manganese.
	p9		Sodium ion-translocating decarboxylase, oxaloacetate decarboxylase	SCFA_v1_570002	0	0	0	0	0	0	0	0	0	0	0	0	0	0	0	0	0	0	0	0	0	0	0		4.1.1.3	Oxaloacetate = pyruvate + CO(2)
	p9		pyruvate carboxylase	missing																									6.4.1.1	ATP + pyruvate + HCO3- = ADP + phosphate + oxaloacetate
	p10	porG	Pyruvate:ferredoxin oxidoreductase and related 2-oxoacid:ferredoxin oxidoreductases, gama subunit	SCFA_v1_2990005	0	0	0	10	9	4	2	0	0	1	0	0	0	1	0	1.50217	10.4494	2.5731	1.5717	0.760095	0.0288871	0.457947	0.734376		1.2.7.1	Pyruvate + CoA + 2 oxidized ferredoxin = acetyl-CoA + CO(2) + 2 reduced ferredoxin + 2 H(+);	Cytoplasmic	The enzyme also decarboxylates 2-oxobutanoate with lower efficiency, but shows no activity with 2-oxoglutarate. -!- This enzyme is a member of the 2-oxoacid oxidoreductases, a family of enzymes that oxidatively decarboxylate different 2-oxoacids to form their CoA derivatives, and are differentiated based on their substrate specificity. -!- For examples of other members of this family, see EC 1.2.…
	p10	porB	Pyruvate:ferredoxin oxidoreductase and related 2-oxoacid:ferredoxin oxidoreductases, beta subunit	SCFA_v1_2990006	0	0	0	4	5	9	0	0	0	0	0	0	2	0	0	0.704675	3.97951	0.341431	0.378539	0.868413	0.48157	0.611	0.645651		1.2.7.1	Pyruvate + CoA + 2 oxidized ferredoxin = acetyl-CoA + CO(2) + 2 reduced ferredoxin + 2 H(+);	Inner membrane
	p10	porA	Pyruvate:ferredoxin oxidoreductase and related 2-oxoacid:ferredoxin oxidoreductases, alpha subunit	SCFA_v1_3810001	0	0	1	1	0	0	3	2	2	1	0	1	0	4	3	0.465137	0.0783696	1.46094	0.466142	0.441767	0.0104995	0.579077	0.399808		1.2.7.1	CoA + 2 oxidized [2Fe-2S]-[ferredoxin] + pyruvate = acetyl-CoA + CO2 + H(+) + 2 reduced [2Fe-2S]-[ferredoxin]	Cytoplasmic
	p10	porB	Pyruvate:ferredoxin oxidoreductase and related 2-oxoacid:ferredoxin oxidoreductases, beta subunit	SCFA_v1_3810002	0	0	2	0	1	0	0	1	1	1	0	1	2	2	0	1.44958	0.129912	0.703754	0.776094	0.736092	0.082923	0.749664	0.818121		1.2.7.1	CoA + 2 oxidized [2Fe-2S]-[ferredoxin] + pyruvate = acetyl-CoA + CO2 + H(+) + 2 reduced [2Fe-2S]-[ferredoxin]	Cytoplasmic
	p10	pflD	Pyruvate formate-lyase (Formate C-acetyltransferase)	SCFA_v1_180006	0	0	0	0	0	0	0	0	0	0	0	0	0	0	0	0	0	0	0	0	0	0	0		2.3.1.54	Acetyl-CoA + formate = CoA + pyruvate	Cytoplasmic	mixed acid fermentation pyruvate fermentation to acetate IV pyruvate fermentation to ethanol I reductive monocarboxylic acid cycle
	p10	pflC_3	Pyruvate formate lyase activating enzyme ([Formate-C-acetyltransferase]-activating enzyme)	SCFA_v1_180003	0	0	0	0	0	0	0	0	0	0	0	0	0	0	0	0	0	0	0	0	0	0	0		1.97.1.4	S-adenosyl-L-methionine + dihydroflavodoxin + [formate C-acetyltransferase]-glycine = 5'-deoxyadenosine + L-methionine + flavodoxin semiquinone + [formate C-acetyltransferase]-glycin-2-yl radical	Cytoplasmic	A single glycine residue in EC 2.3.1.54 is oxidized to the corresponding radical by transfer of H from its CH(2) to AdoMet with concomitant cleavage of the latter. -!- The first stage is reduction of the AdoMet to give methionine and the 5'-deoxyadenosin-5'-yl radical, which then abstracts a hydrogen radical from the glycine residue
	p10	pflX	Putative pyruvate formate lyase activating enzyme	SCFA_v1_190002	0	0	0	4	6	3	1	0	1	0	0	0	0	0	0	1	11.3079	5.08725	1	1	0.0989698	0.311804	1		1.97.1.4	S-adenosyl-L-methionine + dihydroflavodoxin + [formate C-acetyltransferase]-glycine = 5'-deoxyadenosine + L-methionine + flavodoxin semiquinone + [formate C-acetyltransferase]-glycin-2-yl radical	Cytoplasmic
	p11	acd	Acyl-CoA synthetase (NDP forming)	SCFA_v1_800006	0	0	1	11	13	11	0	1	0	0	0	0	1	1	2	0.792587	4.32842	0.384026	0.218594	0.816544	0.0154517	0.339504	0.129136		6.2.1.-
	p11		Acyl-CoA synthetase (AMP-forming)/AMP-acid ligase II	SCFA_v1_1650001	0	0	0	41	62	53	0	0	0	2	0	0	0	1	1	0.814197	38.4339	0.394497	1.5827	0.850283	4.83637e-07	0.393025	0.649298		6.2.1.3	ATP + a long-chain fatty acid + CoA = AMP + diphosphate + an acyl-CoA	Cytoplasmic	Acts on a wide range of long-chain saturated and unsaturated fatty acids, but the enzymes from different tissues show some variation in specificity. -!- The liver enzyme acts on acids from C(6) to C(20); that from brain shows high activity up to C(24)
	p11	fadD	Acyl-CoA synthetases (AMP-forming)/AMP-acid ligases II	SCFA_v1_1170007	0	1	0	1	1	1	3	0	1	1	2	1	1	2	4	0.457598	0.213785	0.815443	0.911851	0.424341	0.0508511	0.782	0.900207		6.2.1.3	ATP + a long-chain fatty acid + CoA = AMP + diphosphate + an acyl-CoA
		atoD	Acyl CoA:acetate/3-ketoacid CoA transferase, alpha subunit	SCFA_v1_2310013	22	20	34	273	360	278	136	85	98	413	426	300	333	443	400	0.190387	0.380966	0.385461	1.52551	1.27433e-36	5.39567e-41	3.18128e-29	1.9584e-09		2.8.3.12	Acetyl-CoA + (E)-glutaconate = acetate + glutaconyl-1-CoA	Cytoplasmic	Glutarate, (R)-2-hydroxyglutarate, propenoate and propanoate, but not (Z)-glutaconate, can also act as acceptors
		atoA	Acyl CoA:acetate/3-ketoacid CoA transferase, beta subunit	SCFA_v1_2310012	15	18	15	209	263	220	97	83	85	240	218	188	222	277	249	0.188796	0.454948	0.504333	1.36307	1.27698e-27	3.54184e-35	1.00173e-17	1.51675e-06		2.8.3.12	Acetyl-CoA + (E)-glutaconate = acetate + glutaconyl-1-CoA
		fadD	Long-chain-fatty-acid--CoA ligase	SCFA_v1_460012	0	0	0	42	45	41	3	2	4	3	1	0	2	4	4	0.162856	6.34679	1.28525	0.6329	0.0401057	1.35763e-07	0.597729	0.449129		6.2.1.3	ATP + a long-chain fatty acid + CoA = AMP + diphosphate + an acyl-CoA
		fadD	Long-chain-fatty-acid--CoA ligase	SCFA_v1_1260002	4	3	2	9	10	10	23	19	26	10	8	10	25	28	24	0.343491	0.184932	1.25685	0.573932	0.00314349	4.34012e-13	0.218326	0.0184155		6.2.1.3	ATP + a long-chain fatty acid + CoA = AMP + diphosphate + an acyl-CoA
Other Propionate related
		fadR	transcriptional regulator of fatty acids degradation [FadR-long-chain (C14-C20 ) acyl-CoAs]	SCFA_v1_590004	0	1	0	16	14	16	1	1	0	6	6	3	3	7	6	0.19872	1.43343	0.178804	1.48544	0.0626616	0.274183	0.0246504	0.312592
	electron transfer complex	acdB	Acyl-CoA dehydrogenase, short-chain specific	SCFA_v1_1630002	1	0	1	27	63	33	2	1	1	0	1	2	3	3	3	0.653704	6.56685	0.632059	0.526968	0.595284	1.07206e-06	0.462986	0.351795		1.3.8.1	A short-chain acyl-CoA + electron-transfer flavoprotein = a short-chain trans-2,3-dehydroacyl-CoA + reduced electron-transfer flavoprotein	Cytoplasmic	One of several enzymes that catalyze the first step in fatty acids beta-oxidation. The enzyme catalyzes the oxidation of saturated short-chain acyl-CoA thioesters to give a trans 2,3-unsaturated product by removal of the two pro-R hydrogen atoms. The enzyme from beef liver accepts substrates with acyl chain lengths of 3 to 8 carbon atoms. The highest activity was reported with either butanoyl-CoA…
	electron transfer complex	fixA	Electron transfer flavoproteins subunit beta	SCFA_v1_1630003	2	0	0	20	39	23	2	2	2	1	1	1	2	3	2	0.841152	5.69496	1.22224	0.677698	0.832249	3.93479e-05	0.728105	0.582146				Unknown
	electron transfer complex	fixB	Electron transfer flavoprotein, alpha subunit (partial)	SCFA_v1_1630004	0	0	0	2	2	2	0	0	0	0	0	0	0	0	0	1	5.40965	1	1	1	0.607999	1	1				Unknown
		porG	Pyruvate:ferredoxin oxidoreductase and related 2-oxoacid:ferredoxin oxidoreductases, gamma subunit	SCFA_v1_2990005	0	0	0	10	9	4	2	0	0	1	0	0	0	1	0	1.50217	10.4494	2.5731	1.5717	0.760095	0.0288871	0.457947	0.734376		1.2.7.2	2-oxobutanoate + CoA + 2 oxidized [2Fe-2S]-[ferredoxin] = CO2 + H(+) + propanoyl-CoA + 2 reduced [2Fe-2S]-[ferredoxin]
			adenylosuccinate lyase; or Fumarase	SCFA_v1_3830002	1	0	0	45	54	39	1	2	0	0	1	0	1	0	0	2.92583	62.7423	3.95068	1.5717	0.355327	6.23423e-07	0.172824	0.697062
			argininosuccinate lyase; or Fumarase	SCFA_v1_10004	0	1	1	42	63	31	10	6	13	4	4	1	9	4	14	0.217487	2.43762	1.52662	0.524078	0.0414633	0.000610856	0.168899	0.118634
		iolA	Methylmalonate-semialdehyde dehydrogenase (CoA acylating)	SCFA_v1_2140004	2	0	1	2	3	1	5	1	7	1	1	1	2	5	2	0.985098	0.32705	2.06699	0.529295	0.983343	0.0595044	0.154874	0.376182		1.2.1.27	2-methyl-3-oxopropanoate + CoA + H(2)O + NAD(+) = propanoyl-CoA + HCO(3)(-) + NADH	Cytoplasmic	Also converts 3-oxopropanoate into acetyl-CoA. -!- The reaction occurs in two steps with the decarboxylation process preceding CoA-binding. -!- Bicarbonate rather than CO(2) is released as a final product
			Enoyl-CoA hydratase/carnithine racemase	SCFA_v1_3030004	3	2	3	16	29	25	3	3	1	15	20	8	16	18	11	0.521266	0.76006	0.220598	1.49838	0.106337	0.229659	0.000377368	0.101876		4.2.1.17	(3S)-3-hydroxyacyl-CoA = trans-2(or 3)-enoyl-CoA + H(2)O	Cytoplasmic	Acts in the reverse direction. -!- With cis-compounds, yields (3R)-3-hydroxyacyl-CoA (cf. EC 4.2.1.74)
Alcohol formation-utiliation
	A1	aor	Tungsten-containing aldehyde ferredoxin oxidoreductase	SCFA_v1_1270002	0	0	0	5	7	1	0	1	1	0	0	0	2	0	1	0.51312	1.94406	0.91644	0.275639	0.613384	0.53682	0.944461	0.329165		1.2.7.5	An aldehyde + H(2)O + 2 oxidized ferredoxin = a carboxylate + 2 H(+) + 2 reduced ferredoxin	Cytoplasmic	This is an oxygen-sensitive enzyme. -!- Catalyzes the oxidation of aldehydes (including crotonaldehyde, acetaldehyde, formaldehyde and glyceraldehyde) to their corresponding acids. -!- However, it does not oxidize glyceraldehyde 3-phosphate (see EC 1.2.7.6). -!- Can use ferredoxin or methylviologen but not NAD(P)(+) as electron acceptor
	A1	aor	Aldehyde:ferredoxin oxidoreductase (Tungsten-containing)	SCFA_v1_2050005	1	0	0	21	32	22	8	8	14	6	7	4	25	17	16	0.0539234	0.625663	0.729875	0.457131	0.00048462	0.0310485	0.224083	0.0101448		1.2.7.5	An aldehyde + H(2)O + 2 oxidized ferredoxin = a carboxylate + 2 H(+) + 2 reduced ferredoxin	Cytoplasmic	This is an oxygen-sensitive enzyme. -!- Catalyzes the oxidation of aldehydes (including crotonaldehyde, acetaldehyde, formaldehyde and glyceraldehyde) to their corresponding acids. -!- However, it does not oxidize glyceraldehyde 3-phosphate (see EC 1.2.7.6). -!- Can use ferredoxin or methylviologen but not NAD(P)(+) as electron acceptor
	A1	aor	Tungsten-containing aldehyde ferredoxin oxidoreductase (fragment)	SCFA_v1_780006	0	0	0	1	6	0	0	0	0	0	0	0	0	0	0	1	5.3829	1	1	1	0.609067	1	1		1.2.7.5	An aldehyde + H(2)O + 2 oxidized ferredoxin = a carboxylate + 2 H(+) + 2 reduced ferredoxin	Unknown	This is an oxygen-sensitive enzyme. -!- Catalyzes the oxidation of aldehydes (including crotonaldehyde, acetaldehyde, formaldehyde and glyceraldehyde) to their corresponding acids. -!- However, it does not oxidize glyceraldehyde 3-phosphate (see EC 1.2.7.6). -!- Can use ferredoxin or methylviologen but not NAD(P)(+) as electron acceptor
	A1	aor	Tungsten-containing aldehyde ferredoxin oxidoreductase (fragment)	SCFA_v1_770002	0	0	0	0	3	2	0	0	0	0	0	0	1	0	0	1.50215	2.15234	0.727829	0.806931	0.903793	0.816236	0.924814	0.94919		1.2.7.5	An aldehyde + H(2)O + 2 oxidized ferredoxin = a carboxylate + 2 H(+) + 2 reduced ferredoxin	Unknown	This is an oxygen-sensitive enzyme. -!- Catalyzes the oxidation of aldehydes (including crotonaldehyde, acetaldehyde, formaldehyde and glyceraldehyde) to their corresponding acids. -!- However, it does not oxidize glyceraldehyde 3-phosphate (see EC 1.2.7.6). -!- Can use ferredoxin or methylviologen but not NAD(P)(+) as electron acceptor
	A1	aor	Tungsten-containing aldehyde ferredoxin oxidoreductase	SCFA_v1_30003	0	1	3	0	0	0	2	0	2	0	1	0	0	0	0	21.5776	1	10.1556	3.06122	0.038607	1	0.119168	0.489962		1.2.7.5	An aldehyde + H(2)O + 2 oxidized ferredoxin = a carboxylate + 2 H(+) + 2 reduced ferredoxin	Cytoplasmic	This is an oxygen-sensitive enzyme. -!- Catalyzes the oxidation of aldehydes (including crotonaldehyde, acetaldehyde, formaldehyde and glyceraldehyde) to their corresponding acids. -!- However, it does not oxidize glyceraldehyde 3-phosphate (see EC 1.2.7.6). -!- Can use ferredoxin or methylviologen but not NAD(P)(+) as electron acceptor
	A1	fabG	Putative dehydrogenases with different specificities (related to short-chain alcohol dehydrogenases)	SCFA_v1_1490002	1	0	0	11	15	15	0	1	0	0	0	0	0	2	1	1.06542	6.83119	0.516222	0.293843	0.951801	0.00448237	0.528259	0.242757		1.1.1.-
	A2	fabG	Dehydrogenases with different specificities (related to short-chain alcohol dehydrogenases)	SCFA_v1_1260004	0	0	1	5	15	7	1	0	0	0	1	0	0	2	2	0.8063	3.2723	0.39067	0.43313	0.8369	0.0824276	0.36882	0.42369		1.1.1.184	R-CHOH-R' + NADP(+) = R-CO-R' + NADPH	Cytoplasmic	Desulfotomaculum gibsoniae DSM 7213
	A2	fabG	Dehydrogenases with different specificities (related to short-chain alcohol dehydrogenases)	SCFA_v1_3760003	0	0	0	0	0	0	0	0	0	0	0	0	0	0	0	0	0	0	0	0	0	0	0		1.1.1.184
	A2	fabG	Dehydrogenases with different specificities (related to short-chain alcohol dehydrogenases)	SCFA_v1_3760003	0	0	0	0	0	0	0	0	0	0	0	0	0	0	0	0	0	0	0	0	0	0	0		1.1.1.184
	A3	adhE	fused acetaldehyde-CoA dehydrogenase ; iron-dependent alcohol dehydrogenase ; pyruvate-formate lyase deactivase (fragment)	SCFA_v1_2560001	1	0	1	32	55	34	1	2	2	2	1	0	5	5	2	0.489621	4.90286	0.592769	0.393906	0.356314	1.28384e-06	0.339093	0.156806		1.1.1.1	(1) A primary alcohol + NAD(+) = an aldehyde + NADH. (2) A secondary alcohol + NAD(+) = a ketone + NADH	Cytoplasmic	Acts on primary or secondary alcohols or hemi-acetals with very broad specificity; however the enzyme oxidizes methanol much more poorly than ethanol. -!- The animal, but not the yeast, enzyme acts also on cyclic secondary alcohols
	A2;A3	adhE	Alcohol dehydrogenase / Acetaldehyde dehydrogenase [acetylating] / Pyruvate-formate-lyase deactivase (fragment)	SCFA_v1_940003	0	0	0	20	16	15	0	0	0	0	0	0	1	1	1	0.541099	8.4962	0.262174	0.290668	0.559074	0.00156883	0.202844	0.239856		1.1.1.1, 1.2.1.10	Acetaldehyde + CoA + NAD(+) = acetyl-CoA + NADH	Cytoplasmic	Also acts, more slowly, on glycolaldehyde, propanal and butanal. -!- In several bacterial species this enzyme forms a bifunctional complex with EC 4.1.3.39. -!- The enzymes from the bacteria Burkholderia xenovorans and Thermus thermophilus also perform the reaction of EC 1.2.1.87. -!- Involved in the meta-cleavage pathway for the degradation of phenols, methylphenols and catechols. -!- NADP(+) ca…
	A2	adh_Fe/gldA	Alcohol dehydrogenase, class IV (Fe-containing)	SCFA_v1_420005	0	0	0	18	29	14	2	1	0	1	0	3	4	2	4	0.161753	2.94433	0.424457	0.631373	0.0426395	0.00652994	0.213714	0.461495		1.1.1.1	(1) A primary alcohol + NAD(+) = an aldehyde + NADH. (2) A secondary alcohol + NAD(+) = a ketone + NADH
Lactate utilization
	L1	ldh	L-lactate dehydrogenase (fragment)	SCFA_v1_2230001	0	0	0	2	3	2	0	0	0	0	1	0	0	0	0	1	6.14492	1	3.06113	1	0.466175	1	0.666226		1.1.1.27	(S)-lactate + NAD(+) = pyruvate + NADH	Cytoplasmic	Also oxidizes other (S)-2-hydroxymonocarboxylic acids. -!- NADP(+) acts, more slowly, with the animal, but not the bacterial, enzyme
	L1	lutB	Lactate utilization protein B	SCFA_v1_2700002	1	1	2	7	13	8	5	5	11	0	5	1	5	7	1	0.902028	1.0446	2.30206	0.723428	0.866158	0.91334	0.0442979	0.54886				Cytoplasmic
	L1		putative glycolate, D-lactate, or L-lactate dehydrogenase, iron-sulfur subunit	SCFA_v1_3360003	0	1	1	7	5	5	1	0	4	1	0	0	1	1	0	2.93091	4.22365	3.56132	0.844457	0.318356	0.0897196	0.171119	0.88341		1.1.1.27	(S)-lactate + NAD(+) = pyruvate + NADH
	L1	LldG	L-lactate dehydrogenase complex protein LldG	SCFA_v1_2700003	8	14	14	17	15	7	18	19	15	11	15	7	15	15	18	2.20807	0.398853	1.54262	1.08401	0.000903323	8.75613e-05	0.0488812	0.740992		1.1.1.27	(S)-lactate + NAD(+) = pyruvate + NADH
Incomplete TCA				SCFA_v1_2920002	8	3	3	74	109	91	1	0	2	3	4	2	3	11	9	1.79873	5.88256	0.186654	0.620741	0.0960247	9.5754e-14	0.00691846	0.239154
	TCA1		pyruvate carboxylase	missing																									6.4.1.1	ATP + pyruvate + HCO3- = ADP + phosphate + oxaloacetate
	TCA2		citrate (Si)-synthase, Acetyl-CoA:oxaloacetate acetyltransferase	missing																									2.3.3.1; 2.3.3.8; 2.3.3.3
	TCA3		aconitate hydratase	missing																									4.2.1.3
	TCA5	leuB	Isocitrate/isopropylmalate dehydrogenase	SCFA_v1_3440004	0	1	0	15	26	17	0	5	2	0	1	0	0	1	5	0.534574	4.7663	1.69916	0.287164	0.512274	0.00238971	0.394992	0.191719		1.1.1.41	Isocitrate + NAD(+) = 2-oxoglutarate + CO(2) + NADH	Cytoplasmic	Unlike EC 1.1.1.42, oxalosuccinate cannot be used as a substrate. -!- In eukaryotes, isocitrate dehydrogenase exists in two forms: an NAD(+)-linked enzyme found only in mitochondria and displaying allosteric properties, and a non-allosteric, NADP(+)-linked enzyme that is found in both mitochondria and cytoplasm. -!- The enzyme from some species can also use NADP(+) but much more slowly
	TCA6	korA	2-oxoglutarate oxidoreductase subunit KorA	SCFA_v1_820002	0	0	0	4	7	6	0	0	0	0	0	0	0	0	0	1	15.0091	1	1	1	0.365563	1	1		1.2.7.3	2-oxoglutarate + CoA + 2 oxidized ferredoxin = succinyl-CoA + CO(2) + 2 reduced ferredoxin + 2 H(+)	Cytoplasmic	Highly specific for 2-oxoglutarate. -!- This enzyme is a member of the 2-oxoacid oxidoreductases, a family of enzymes that oxidatively decarboxylate different 2-oxoacids to form their CoA derivatives, and are differentiated based on their substrate specificity. -!- For examples of other members of this family, see EC 1.2.7.1 and EC 1.2.7.7. -!- Formerly EC 1.2.7.9
	TCA6	korB	2-oxoglutarate oxidoreductase subunit KorB	SCFA_v1_820003	0	0	0	4	5	3	1	0	1	0	0	0	0	0	0	1	10.5639	5.08634	1	1	0.115575	0.319004	1		1.2.7.3	2-oxoglutarate + CoA + 2 oxidized ferredoxin = succinyl-CoA + CO(2) + 2 reduced ferredoxin + 2 H(+)	Cytoplasmic
	TCA6	korC	2-oxoglutarate ferredoxin oxidoreductase subunit gamma	SCFA_v1_820004	0	0	0	2	2	0	0	0	0	0	0	0	0	1	0	1.50215	1.75828	0.727831	0.806933	0.903792	0.864455	0.924814	0.949191		1.2.7.3	2-oxoglutarate + CoA + 2 oxidized ferredoxin = succinyl-CoA + CO(2) + 2 reduced ferredoxin + 2 H(+)	Cytoplasmic
	TCA6	korD	2-oxoglutarate ferredoxin oxidoreductase subunit delta	SCFA_v1_820005	0	0	0	1	1	0	0	0	0	0	0	0	0	0	0	1	1.71479	1	1	1	0.871929	1	1		1.2.7.3	2-oxoglutarate + CoA + 2 oxidized ferredoxin = succinyl-CoA + CO(2) + 2 reduced ferredoxin + 2 H(+)	Cytoplasmic
	TCA6	korA	2-oxoglutarate ferredoxin oxidoreductase subunit alpha	SCFA_v1_620008	11	11	5	363	523	405	1	4	5	64	81	53	20	24	21	1.22288	9.75325	0.219315	4.80882	0.391316	7.40983e-62	1.00235e-05	5.09122e-25		1.2.7.3	2-oxoglutarate + CoA + 2 oxidized ferredoxin = succinyl-CoA + CO(2) + 2 reduced ferredoxin + 2 H(+)
	TCA6	korB	2-oxoglutarate ferredoxin oxidoreductase subunit beta	SCFA_v1_620009	0	0	1	65	103	66	0	1	0	9	16	10	3	2	7	0.26404	9.52919	0.127933	4.61011	0.126476	4.60537e-13	0.0182919	1.14447e-05		1.2.7.3	2-oxoglutarate + CoA + 2 oxidized ferredoxin = succinyl-CoA + CO(2) + 2 reduced ferredoxin + 2 H(+)	Unknown
	TCA6	korD	2-oxoglutarate ferredoxin oxidoreductase subunit delta	SCFA_v1_620007	2	3	2	22	54	53	1	0	0	4	7	4	3	3	4	2.06037	6.3219	0.153323	2.36567	0.175335	1.85405e-06	0.0370019	0.0593056		1.2.7.3	2-oxoglutarate + CoA + 2 oxidized ferredoxin = succinyl-CoA + CO(2) + 2 reduced ferredoxin + 2 H(+)
	TCA7	pdhB	Pyruvate dehydrogenase (acetyl-transferring)	SCFA_v1_1490004	2	3	0	2	2	4	3	5	6	0	0	0	0	10	4	1.08993	0.297355	1.49543	0.064862	0.895247	0.0405567	0.460939	0.00380757		1.2.4.1	Pyruvate + [dihydrolipoyllysine-residue acetyltransferase] lipoyllysine = [dihydrolipoyllysine-residue acetyltransferase] S-acetyldihydrolipoyllysine + CO(2)	Unknown	It is a component (in multiple copies) of the multienzyme pyruvate dehydrogenase complex in which it is bound to a core of molecules of EC 2.3.1.12, which also binds multiple copies of EC 1.8.1.4. -!- It does not act on free lipoamide or lipoyllysine, but only on the lipoyllysine residue in EC 2.3.1.12
	TCA7	pdhA	Pyruvate dehydrogenase (Acetyl-transferring)	SCFA_v1_1490003	0	0	3	1	4	0	1	5	0	2	2	2	11	4	13	0.310675	0.0825819	0.30062	0.331465	0.112701	0.000121493	0.0505403	0.0727727		1.2.4.1	Pyruvate + [dihydrolipoyllysine-residue acetyltransferase] lipoyllysine = [dihydrolipoyllysine-residue acetyltransferase] S-acetyldihydrolipoyllysine + CO(2)	Cytoplasmic	It is a component (in multiple copies) of the multienzyme pyruvate dehydrogenase complex in which it is bound to a core of molecules of EC 2.3.1.12, which also binds multiple copies of EC 1.8.1.4. -!- It does not act on free lipoamide or lipoyllysine, but only on the lipoyllysine residue in EC 2.3.1.12
	TCA7	pdhA	Pyruvate dehydrogenase (Acetyl-transferring)	SCFA_v1_1490004	2	3	0	2	2	4	3	5	6	0	0	0	0	10	4	1.08993	0.297355	1.49543	0.064862	0.895247	0.0405567	0.460939	0.00380757		1.2.4.1	Pyruvate + [dihydrolipoyllysine-residue acetyltransferase] lipoyllysine = [dihydrolipoyllysine-residue acetyltransferase] S-acetyldihydrolipoyllysine + CO(2)	Cytoplasmic	It is a component (in multiple copies) of the multienzyme pyruvate dehydrogenase complex in which it is bound to a core of molecules of EC 2.3.1.12, which also binds multiple copies of EC 1.8.1.4. -!- It does not act on free lipoamide or lipoyllysine, but only on the lipoyllysine residue in EC 2.3.1.12
	TCA7	pdhB	Pyruvate dehydrogenase (acetyl-transferring)	SCFA_v1_3320001	0	0	0	0	1	0	1	0	1	0	0	0	0	0	1	1.50216	0.492965	2.60186	0.806938	0.884432	0.800527	0.730018	0.938921		1.2.4.1	Pyruvate + [dihydrolipoyllysine-residue acetyltransferase] lipoyllysine = [dihydrolipoyllysine-residue acetyltransferase] S-acetyldihydrolipoyllysine + CO(2)	Cytoplasmic
		poxB	Thiamine pyrophosphate-requiring enzymes [acetolactate synthase, pyruvate dehydrogenase (cytochrome), glyoxylate carboligase, phosphonopyruvate decarboxylase]	SCFA_v1_190001	2	1	2	14	12	7	1	2	1	3	1	0	0	0	2	7.39146	8.17572	2.86466	3.16497	0.0216258	0.00618148	0.241732	0.200259		1.2.5.1	Pyruvate + ubiquinone + H(2)O = acetate + CO(2) + ubiquinol	Inner membrane
		pckA	Phosphoenolpyruvate carboxykinase (ATP)	SCFA_v1_2920002	8	3	3	74	109	91	1	0	2	3	4	2	3	11	9	1.79873	5.88256	0.186654	0.620741	0.0960247	9.5754e-14	0.00691846	0.239154		4.1.1.49	ATP + oxaloacetate = ADP + phosphoenolpyruvate + CO(2)	Cytoplasmic
		pyk	pyruvate kinase (fragment)	SCFA_v1_2930001	0	0	0	6	7	3	0	0	0	0	0	0	1	0	0	1.50216	7.1797	0.727833	0.806936	0.850555	0.328037	0.883055	0.92088		2.7.1.40	ATP + pyruvate = ADP + phosphoenolpyruvate	Cytoplasmic	UTP, GTP, CTP, ITP and dATP can also act as donors. Also phosphorylates hydroxylamine and fluoride in the presence of CO(2).
		ppsA	Phosphoenolpyruvate synthase/pyruvate phosphate dikinase (fragment)	SCFA_v1_3090003	0	0	0	20	31	17	3	0	0	1	1	0	0	1	4	0.327865	6.66582	0.857267	0.636514	0.24582	0.000273216	0.841353	0.603728		2.7.9.1	ATP + pyruvate + phosphate = AMP + phosphoenolpyruvate + diphosphate	Cytoplasmic
		ptsI	Phosphoenolpyruvate-protein kinase (PTS system EI component in bacteria)	SCFA_v1_1680001	1	0	1	0	0	0	1	0	0	0	0	0	0	0	0	10.6159	1	2.761	1	0.479574	1	0.762889	1		2.7.3.9	Phosphoenolpyruvate + protein L-histidine = pyruvate + protein N(pi)- phospho-L-histidine	Cytoplasmic
Incomplete reductive acetyl-CoA pathway (reversed Wood-Ljungdahl pathway)
	w1		Acetate kinase	missing																									2.7.2.1	ATP + acetate = ADP + acetyl phosphate
	w2	pta	BioD-like N-terminal domain of phosphotransacetylase (fragment)	SCFA_v1_1310001	0	0	0	2	3	0	0	0	0	0	0	0	1	1	0	0.774316	1.10209	0.375175	0.41595	0.92702	0.971393	0.725532	0.753423		2.3.1.8	Acetyl-CoA + phosphate = CoA + acetyl phosphate; Propanoyl-CoA + phosphate = CoA + propanoyl phosphate	unkonwn	Also acts with other short-chain acyl-CoAs.
	w2	pta	BioD-like N-terminal domain of phosphotransacetylase (fragment)	SCFA_v1_2700004	0	0	1	4	0	0	0	0	0	0	1	1	0	1	1	1.66103	1.12152	0.413202	1.6735	0.769685	0.942979	0.610083	0.759675		2.3.1.8	Acetyl-CoA + phosphate = CoA + acetyl phosphate; Propanoyl-CoA + phosphate = CoA + propanoyl phosphate	unkonwn	Also acts with other short-chain acyl-CoAs.
	w2	pta	BioD-like N-terminal domain of phosphotransacetylase (fragment)	SCFA_v1_60005	0	0	0	5	9	4	0	0	1	0	1	1	0	0	1	1.50217	7.99519	1.41763	2.93048	0.750564	0.040472	0.785129	0.375274		2.3.1.8	Acetyl-CoA + phosphate = CoA + acetyl phosphate; Propanoyl-CoA + phosphate = CoA + propanoyl phosphate	unkonwn	Also acts with other short-chain acyl-CoAs.
	w3	acsB	CO-methylating acetyl-CoA synthase	missing																									2.3.1.169	acetyl-CoA + a [Co(I) corrinoid Fe-S protein] = CO + CoA + a [methyl-Co(III) corrinoid Fe-S protein]
	w4	acsE	5-methyltetrahydrofolate:corrinoid/iron-sulfur protein co-methyltransferase (fragment)	SCFA_v1_110003	0	0	0	11	9	10	0	0	0	0	0	0	0	1	0	1.50217	14.0035	0.727837	0.806941	0.794333	0.0493363	0.838728	0.890697		2.1.1.258	A [methyl-Co(III) corrinoid Fe-S protein] + tetrahydrofolate = a [Co(I) corrinoid Fe-S protein] + 5-methyltetrahydrofolate	Cytoplasmic	Desulfotomaculum thermosubterraneum DSM 16057
	w5	metF	methylenetetrahydrofolate reductase [NAD(P)H]	missing																									1.5.1.20	5-methyltetrahydrofolate + NAD(P)+ = 5,10-methylenetetrahydrofolate + NAD(P)H + H+
	w5 (candidate)	folN	5-formyltetrahydrofolate cyclo-ligase	SCFA_v1_3870003	5	9	4	55	69	86	4	3	4	15	7	9	20	30	29	0.673047	1.3308	0.199079	0.622383	0.180216	0.134567	4.05423e-06	0.0608517		6.3.3.2	ATP + 5-formyltetrahydrofolate = ADP + phosphate + 5,10- methenyltetrahydrofolate
	w6	folD	methylenetetrahydrofolate dehydrogenase; methenyltetrahydrofolate cyclohydrolase	SCFA_v1_2160007	0	0	0	16	17	17	0	0	0	0	0	0	0	0	2	0.819602	12.5668	0.397115	0.440275	0.862142	0.00192329	0.420167	0.473946		1.5.1.5	5,10-methylenetetrahydrofolate + NADP(+) = 5,10- methenyltetrahydrofolate + NADPH	Cytoplasmic	Desulfotomaculum australicum DSM 11792
	w7	folD	methylenetetrahydrofolate dehydrogenase; methenyltetrahydrofolate cyclohydrolase	SCFA_v1_2160007	0	0	0	16	17	17	0	0	0	0	0	0	0	0	2	0.819602	12.5668	0.397115	0.440275	0.862142	0.00192329	0.420167	0.473946		3.5.4.9	5,10-methenyltetrahydrofolate + H(2)O = 10-formyltetrahydrofolate	Cytoplasmic	Desulfotomaculum australicum DSM 11792
	w7	fchA	Methenyltetrahydrofolate cyclohydrolase	SCFA_v1_2160008	0	0	0	22	25	17	0	0	0	0	0	0	0	0	0	1	56.7086	1	1	1	4.18866e-06	1	1		3.5.4.9	5,10-methenyltetrahydrofolate + H(2)O = 10-formyltetrahydrofolate		Pelotomaculum thermopropionicum (strain DSM 13744 / JCM 10971 / SI)
			Respiratory-chain NADH dehydrogenase 24 Kd subunit	SCFA_v1_2130003	0	0	0	0	0	0	0	0	0	0	0	0	0	1	0	1.50219	0.253103	0.727847	0.806952	0.903787	0.683167	0.924819	0.949196				Cytoplasmic
	w8	fhs	Formate--tetrahydrofolate ligase	SCFA_v1_930004	1	0	2	107	117	118	9	3	9	1	2	0	6	11	6	0.384672	7.40716	1.30165	0.206267	0.126043	2.39073e-16	0.41449	0.0115081		6.3.4.3	ATP + formate + tetrahydrofolate = ADP + phosphate + 10-formyltetrahydrofolate	Cytoplasmic	In eukaryotes occurs as a trifunctional enzyme also having EC 1.5.1.5 and EC 3.5.4.9 activity
	w9	coxS	Aerobic-type carbon monoxide dehydrogenase, small subunit CoxS/CutS homologs	SCFA_v1_2010002	0	0	0	1	0	0	0	0	0	0	0	0	0	1	0	1.50217	0.49297	0.727842	0.806945	0.903789	0.833581	0.924818	0.949194		1.2.7.4	CO + H(2)O + 2 oxidized ferredoxin = CO(2) + 2 reduced ferredoxin + 2 H(+)	Cytoplasmic	Pelotomaculum thermopropionicum (strain DSM 13744 / JCM 10971 / SI)
	w9	cooC	CO dehydrogenase maturation factor (for Ni-insert)	SCFA_v1_110004	0	0	1	36	49	35	1	0	2	0	0	0	1	3	1	0.634106	11.7947	0.856343	0.174885	0.627994	2.04348e-07	0.834429	0.0636428		1.2.7.4	CO + H(2)O + 2 oxidized ferredoxin = CO(2) + 2 reduced ferredoxin + 2 H(+)	Cytoplasmic	Pelotomaculum thermopropionicum (strain DSM 13744 / JCM 10971 / SI)
	w9	coxL	Aerobic-type carbon monoxide dehydrogenase, large subunit CoxL/CutL homologs	SCFA_v1_2010001	0	0	0	2	9	3	0	0	0	0	0	0	1	0	1	0.781134	3.09091	0.378477	0.419612	0.888049	0.474521	0.579764	0.62065		1.2.7.4	CO + H(2)O + 2 oxidized ferredoxin = CO(2) + 2 reduced ferredoxin + 2 H(+)	Cytoplasmic	Pelotomaculum thermopropionicum (strain DSM 13744 / JCM 10971 / SI)
	w9	coxM	Aerobic-type carbon monoxide dehydrogenase, middle subunit CoxM/CutM-like protein	SCFA_v1_2010003	0	0	0	0	1	1	0	0	0	0	0	0	0	0	0	1	1.73013	1	1	1	0.869805	1	1		1.2.7.4	CO + H(2)O + 2 oxidized ferredoxin = CO(2) + 2 reduced ferredoxin + 2 H(+)	Cytoplasmic	Pelotomaculum thermopropionicum (strain DSM 13744 / JCM 10971 / SI)
	w9	coxM	Aerobic-type carbon monoxide dehydrogenase, middle subunit CoxM/CutM-like protein	SCFA_v1_550003	2	0	1	5	2	1	7	3	7	9	2	2	9	8	5	0.3964	0.177868	1.08598	0.920128	0.16105	0.000288057	0.83728	0.844229		1.2.7.4	CO + H2O + 2 oxidized ferredoxin = CO2 + 2 reduced ferredoxin + 2 H+	Cytoplasmic
	w9	coxL/CutL	Aerobic-type carbon monoxide dehydrogenase, large subunit CoxL/CutL-like protein	SCFA_v1_550001	1	0	0	10	15	7	8	5	4	3	1	2	8	15	12	0.0907693	0.448601	0.69338	0.271945	0.00445273	0.00377025	0.256168	0.00465205				Cytoplasmic
	w10	fdhA	Formate dehydrogenase, alpha subunit	SCFA_v1_240004	3	1	1	16	29	26	14	8	10	2	1	3	22	15	19	0.260576	0.617312	0.805922	0.168056	0.00538417	0.0270489	0.396429	6.64793e-05		1.17.1.9	formate + NAD+ = CO2 + NADH	Cytoplasmic	Mo-bis(molybdopterin guanine dinucleotide), 4Fe-4S, selenocysteine-containing, NAD-linked
	w10	fdhB	Formate dehydrogenase alpha subunit; (selenocysteine-containing, NAD dependent)	SCFA_v1_240003	0	2	0	11	14	6	4	3	6	3	1	6	7	8	13	0.210774	0.542459	0.663649	0.567585	0.0375016	0.0446126	0.268063	0.156598	[FeFe] Group A	1.17.1.9	formate + NAD+ = CO2 + NADH	Cytoplasmic	4Fe-4S, Molybdopterin, also similar to NADH dehydrogenase I chain G, cofactor Flavoprotein; (NADH + ubiquinone + 5 H(+)(In) = NAD(+) + ubiquinol + 4 H(+)(Out))
	w10		Bifunctional molybdenum cofactor biosynthesis protein MoaC/MogA (fragment)	SCFA_v1_240005	0	0	0	4	2	3	4	6	5	2	0	0	4	3	2	0.179041	0.492919	2.36263	0.347743	0.0606676	0.184704	0.0796699	0.198497				Cytoplasmic	Molybdopterin binding domain protein
	w10		ComEC family competence protein (fragment)	SCFA_v1_240001	1	1	0	2	2	2	2	8	0	5	3	0	4	5	3	0.486814	0.245801	1.18845	1.03555	0.403815	0.028249	0.767792	0.954146				Inner membrane
	w10	fdhA	Formate dehydrogenase subunit alpha (fragment)	SCFA_v1_2400001	0	0	0	0	0	0	0	0	0	0	0	0	0	1	0	1.50219	0.253103	0.727847	0.806952	0.903787	0.683167	0.924819	0.949196		1.17.1.9	formate + NAD+ = CO2 + NADH	Cytoplasmic	molybdopterin oxidoreductase fe4s4 region
	w10	fdnG	formate dehydrogenase-N, alpha subunit, nitrate-inducible (part 2), fragment	SCFA_v1_2400002	1	0	0	2	6	1	3	0	2	0	2	2	0	5	1	0.548141	0.729408	1.21893	1.10051	0.577649	0.687959	0.813193	0.911826				Unknown	formate dehydrogenase (NAD+) activity (GO:0008863); Molecular Function: electron transfer activity (GO:0009055); Molecular Function: molybdopterin cofactor binding (GO:0043546); Biological Process: cellular respiration (GO:0045333); Molecular Function: formate dehydrogenase (cytochrome-c-553) activity
	w10	fdhF	Formate dehydrogenase, alpha subunit	SCFA_v1_420001	1	1	0	100	179	93	6	4	1	1	0	1	11	6	3	0.290726	8.8522	0.771969	0.15618	0.102757	2.43075e-15	0.523104	0.0141562	[FeFe] Group A	1.17.99.7	Formate + acceptor = CO(2) + reduced acceptor	Cytoplasmic	Formate dehydrogenase H is a cytoplasmic enzyme that oxidizes formate without oxygen transfer, transferring electrons to a hydrogenase. The two enzymes form the formate-hydrogen lyase complex. The enzyme contains a selenocysteine residue. Formerly EC 1.1.99.33. formate dehydrogenase-H, selenopolypeptide subunit	Pelotomaculum thermopropionicum SI
	w10	mobB	Molybdopterin-guanine dinucleotide biosynthesis protein B	SCFA_v1_420003	4	3	0	39	41	33	4	2	4	13	11	9	11	8	15	0.605139	1.63722	0.418504	1.53134	0.239331	0.024682	0.0196112	0.106281				Cytoplasmic	Formate dehydrogenase H is a cytoplasmic enzyme that oxidizes formate without oxygen transfer, transferring electrons to a hydrogenase. The two enzymes form the formate-hydrogen lyase complex. The enzyme contains a selenocysteine residue. Formerly EC 1.1.99.33. formate dehydrogenase-H, selenopolypeptide subunit	Pelotomaculum thermopropionicum SI
	w10	fdhA	Formate dehydrogenase subunit alpha (fragment)	SCFA_v1_2470001	0	0	0	0	0	0	0	0	0	0	0	0	0	0	1	1.50219	0.253103	0.727847	0.806952	0.903787	0.683167	0.924819	0.949196		1.17.1.9	Formate + NAD(+) = CO(2) + NADH	Cytoplasmic
	w10		Signal-transduction and transcriptional-control protein	SCFA_v1_2470006	0	0	0	28	31	30	1	0	0	0	0	1	2	2	1	0.324594	8.81411	0.306326	0.339618	0.234888	9.62396e-06	0.21166	0.254247	[NiFe] Group 4b	1.17.1.9		Cytoplasmic
	w?	accD	Acetyl-coenzyme A carboxylase carboxyl transferase subunit beta	SCFA_v1_1580005	0	0	0	17	23	19	0	0	0	0	0	0	0	1	1	0.816943	14.607	0.395827	0.438847	0.855969	0.000488234	0.405414	0.459682		6.4.1.2	ATP + acetyl-CoA + HCO(3)(-) = ADP + phosphate + malonyl-CoA	Cytoplasmic	This enzyme is a multi-domain polypeptide that catalyzes three different activities - a biotin carboxyl-carrier protein (BCCP), a biotin carboxylase that catalyzes the transfer of a carboxyl group from hydrogencarbonate to the biotin molecule carried by the carrier protein, and the transfer of the carboxyl group from biotin to acetyl-CoA, forming malonyl-CoA. -!- In some organisms these activitie…
	w?	accA	acetyl-CoA carboxylase (carboxyltransferase alpha subunit)	SCFA_v1_1580006	1	0	0	12	32	21	2	2	0	1	0	0	2	2	2	0.526904	5.2262	0.946805	0.283043	0.496832	0.000706894	0.936658	0.180741		6.4.1.2	ATP + acetyl-CoA + HCO(3)(-) = ADP + phosphate + malonyl-CoA	Cytoplasmic	This enzyme is a multi-domain polypeptide that catalyzes three different activities - a biotin carboxyl-carrier protein (BCCP), a biotin carboxylase that catalyzes the transfer of a carboxyl group from hydrogencarbonate to the biotin molecule carried by the carrier protein, and the transfer of the carboxyl group from biotin to acetyl-CoA, forming malonyl-CoA. -!- In some organisms these activitie…
Glycine path	g3	tdcB	Threonine ammonia-lyase (Threonine deaminase)	missing																									4.3.1.19 (also act on 4.3.1.17)	L-threonine <=> 2-oxobutanoate + NH(3) (L-serine <=> pyruvate + NH(3))
	g2	gly	serine hydroxymethyltransferase	missing																									2.1.2.1	5,10-methylenetetrahydrofolate + glycine + H(2)O <=> tetrahydrofolate + L-serine
	g1	gcvT	aminomethyltransferase, tetrahydrofolate-dependent, subunit (T protein) of glycine cleavage complex	missing																									2.1.2.10	[Protein]-S(8)-aminomethyldihydrolipoyllysine + tetrahydrofolate = [protein]-dihydrolipoyllysine + 5,10-methylenetetrahydrofolate + NH(3)
	g1	gcvH	glycine cleavage system protein H (lipoyl acceptor protein)	missing																									2.1.2.10	[Protein]-S(8)-aminomethyldihydrolipoyllysine + tetrahydrofolate = [protein]-dihydrolipoyllysine + 5,10-methylenetetrahydrofolate + NH(3)
	g1	gcvPA	glycine dehydrogenase (decarboxylating) subunit 1	missing																									1.4.4.2	Glycine + [glycine-cleavage complex H protein]-N(6)-lipoyl-L-lysine = [glycine-cleavage complex H protein]-S-aminomethyl-N(6)-dihydrolipoyl-L- lysine + CO(2)
	g1	gcvPB	glycine dehydrogenase (decarboxylating) subunit 2	missing																									1.4.4.2	Glycine + [glycine-cleavage complex H protein]-N(6)-lipoyl-L-lysine = [glycine-cleavage complex H protein]-S-aminomethyl-N(6)-dihydrolipoyl-L- lysine + CO(2)
Hydrogenase complex
	HYD1 (Hyd-Hyb)	hydA	Hydrogenase, Fe-only (Ferredoxin hydrogenase)	SCFA_v1_620001	0	0	0	0	1	0	0	0	0	0	0	0	0	1	0	1.50217	0.49297	0.727842	0.806945	0.903789	0.833581	0.924818	0.949194	[FeFe] Group A	1.12.7.2	H(2) + 2 oxidized ferredoxin = 2 reduced ferredoxin + 2 H(+)	Cytoplasmic	Can use molecular hydrogen for the reduction of a variety of substances. -!- Formerly EC 1.12.1.1, EC 1.12.7.1, EC 1.18.3.1, EC 1.18.99.1 and EC 1.98.1.1
		hydA	Hydrogenase, Fe-only (Ferredoxin hydrogenase)	SCFA_v1_620002	0	0	0	4	7	3	1	0	0	1	0	0	0	0	0	1	12.0519	2.76113	3.06122	1	0.0839924	0.534008	0.493297	[FeFe] Group A	1.12.7.2	H(2) + 2 oxidized ferredoxin = 2 reduced ferredoxin + 2 H(+)	Cytoplasmic	Can use molecular hydrogen for the reduction of a variety of substances. -!- Formerly EC 1.12.1.1, EC 1.12.7.1, EC 1.18.3.1, EC 1.18.99.1 and EC 1.98.1.1
		hybB	Ni/Fe-hydrogenase 2 b-type cytochrome subunit	SCFA_v1_620003	0	0	0	4	4	4	0	0	0	0	0	0	0	0	0	1	10.8223	1	1	1	0.467583	1	1				Inner membrane
		comEA	Competence protein ComEA helix-hairpin-helix repeat protein (DNA binding)	SCFA_v1_620004	0	0	0	0	0	1	0	0	0	1	0	0	0	2	3	0.349353	0.114647	0.16927	0.365523	0.668895	0.378445	0.470098	0.682345				Unknown
			Putative membrane protein, DUF421 family	SCFA_v1_620005	0	0	0	0	0	0	0	0	0	0	0	0	0	0	0	0	0	0	0	0	0	0	0
	HYD2 (Hyd)	hydA	Ferredoxin hydrogenase, Fe-only	SCFA_v1_560006	0	1	0	84	166	80	4	2	1	3	1	1	1	1	6	0.397281	19.8492	1.24892	0.991188	0.307657	3.38462e-14	0.682537	0.988101	[FeFe] Group A	1.12.7.2	H(2) + 2 oxidized ferredoxin = 2 reduced ferredoxin + 2 H(+)	Cytoplasmic	Can use molecular hydrogen for the reduction of a variety of substances. -!- Formerly EC 1.12.1.1, EC 1.12.7.1, EC 1.18.3.1, EC 1.18.99.1 and EC 1.98.1.1
		gltA	Glutamate synthase (NADPH), homotetrameric	SCFA_v1_550004	11	10	12	5	7	5	40	57	34	33	21	19	44	58	54	0.623174	0.05352	1.19925	0.739188	0.0253831	3.13868e-27	0.221433	0.0717779		1.4.1.13	2 L-glutamate + NADP(+) = L-glutamine + 2-oxoglutarate + NADPH	Cytoplasmic
		ubiB	2-polyprenylphenol hydroxylase and related flavodoxin oxidoreductases	SCFA_v1_550005	0	1	2	4	0	0	1	0	2	13	7	7	8	10	15	0.268775	0.0600921	0.129984	1.29622	0.0357113	3.88381e-07	0.00111243	0.400929				Cytoplasmic
	HYD3 (Hnd)	hndD	hydrogen dehydrogenase (NADP+), delta subunit (hydrogenase active site)	SCFA_v1_1170008	0	1	0	0	2	0	0	0	0	0	0	0	1	3	0	0.800388	0.212578	0.199108	0.220747	0.927682	0.525407	0.510622	0.538017	[FeFe] Group A	1.12.1.3	H(2) + NADP(+) = H(+) + NADPH	Cytoplasmic	The protein from the bacterium Desulfovibrio fructosovorans exclusively functions as a hydrogen dehydrogenase, while the enzyme from the archaeon Pyrococcus furiosus is part of a heterotetrameric complex where the alpha and delta subunits function as a hydrogenase while the beta and gamma subunits function as sulfur reductase (EC 1.12.98.4). Different from EC 1.12.1.5.
		hndC	putative NADP-reducing hydrogenase subunit HndC	SCFA_v1_1170009	0	0	0	0	0	0	0	0	0	0	0	0	0	0	0	0	0	0	0	0	0	0	0		1.12.1.3	H(2) + NADP(+) = H(+) + NADPH	Cytoplasmic
		CaiC	Acyl-CoA synthetases (AMP-forming)/AMP-acid ligases II	SCFA_v1_1170007	0	1	0	1	1	1	3	0	1	1	2	1	1	2	4	0.457598	0.213785	0.815443	0.911851	0.424341	0.0508511	0.782	0.900207		6.2.1.3	ATP + a long-chain fatty acid + CoA = AMP + diphosphate + an acyl-CoA	Cytoplasmic	Acts on a wide range of long-chain saturated and unsaturated fatty acids, but the enzymes from different tissues show some variation in specificity. -!- The liver enzyme acts on acids from C(6) to C(20); that from brain shows high activity up to C(24)
Formate dehydrogenase complex
	FDH1 (FdhGH-HybB)	fdnG	formate dehydrogenase-N, alpha subunit, nitrate-inducible	SCFA_v1_2240001	0	1	1	21	23	16	3	1	0	0	0	0	1	0	0	5.44649	27.3171	5.24623	0.806939	0.12374	0.00010798	0.0913726	0.855088		1.1.5.6 (1.17.5.3)	Formate + a quinone = CO(2) + a quinol	Unknown
		fdnH	Formate dehydrogenase, nitrate-inducible, iron-sulfur subunit	SCFA_v1_2240002	0	0	0	11	13	9	0	0	1	1	0	0	0	0	0	1	29.2255	2.76115	3.06124	1	0.000431531	0.415409	0.369643		1.1.5.6 (1.17.5.3)	Formate + a quinone = CO(2) + a quinol	Inner membrane	Anaerobic dehydrogenases, typically selenocysteine-containing
		hybB	Ni/Fe-hydrogenase 2 b-type cytochrome subunit (NrfD family Polysulphide reductase)	SCFA_v1_2240003	0	0	0	6	9	3	0	0	0	0	0	0	1	0	0	1.50216	7.93434	0.727833	0.806937	0.846245	0.287691	0.879666	0.918578				Inner membrane
		tatA	Sec-independent protein translocase protein TatA (component of the twin-arginine pre-protein translocation pathway)	SCFA_v1_2240004	1	0	0	3	2	1	0	0	0	0	0	0	0	0	1	2.92582	2.7652	0.727836	0.80694	0.575206	0.567847	0.868293	0.910846				Innerr membrane
	FHD2 (putative)	fdnG	formate dehydrogenase-N, alpha subunit, nitrate-inducible	SCFA_v1_2400001	0	0	0	0	0	0	0	0	0	0	0	0	0	1	0	1.50219	0.253103	0.727847	0.806952	0.903787	0.683167	0.924819	0.949196		1.17.5.3	Formate + a quinone = CO(2) + a quinol	Cytoplasmic	Molybdopterin oxidoreductase fe4s4 region
		fdnG	formate dehydrogenase-N, alpha subunit, nitrate-inducible (part 2), fragment	SCFA_v1_2400002	1	0	0	2	6	1	3	0	2	0	2	2	0	5	1	0.548141	0.729408	1.21893	1.10051	0.577649	0.687959	0.813193	0.911826		1.17.5.3	Formate + a quinone = CO(2) + a quinol	Unknown	Formate dehydrogenase (NAD+) activity (GO:0008863); Molecular Function: electron transfer activity (GO:0009055); Molecular Function: molybdopterin cofactor binding (GO:0043546); Biological Process: cellular respiration (GO:0045333); Molecular Function: formate dehydrogenase (cytochrome-c-553) activity
	FDH3 (Fdh)	fdhA	Formate dehydrogenase, alpha subunit	SCFA_v1_240004	3	1	1	16	29	26	14	8	10	2	1	3	22	15	19	0.260576	0.617312	0.805922	0.168056	0.00538417	0.0270489	0.396429	6.64793e-05		1.17.1.9	formate + NAD+ = CO2 + NADH	Cytoplasmic	Mo-bis(molybdopterin guanine dinucleotide), 4Fe-4S, selenocysteine-containing, NAD-linked
		fdhB	Formate dehydrogenase alpha subunit; (selenocysteine-containing, NAD dependent)	SCFA_v1_240003	0	2	0	11	14	6	4	3	6	3	1	6	7	8	13	0.210774	0.542459	0.663649	0.567585	0.0375016	0.0446126	0.268063	0.156598	[FeFe] Group A	1.17.1.9	formate + NAD+ = CO2 + NADH	Cytoplasmic	4Fe-4S, Molybdopterin, also similar to NADH dehydrogenase I chain G, cofactor Flavoprotein; (NADH + ubiquinone + 5 H(+)(In) = NAD(+) + ubiquinol + 4 H(+)(Out))
			Bifunctional molybdenum cofactor biosynthesis protein MoaC/MogA (fragment)	SCFA_v1_240005	0	0	0	4	2	3	4	6	5	2	0	0	4	3	2	0.179041	0.492919	2.36263	0.347743	0.0606676	0.184704	0.0796699	0.198497			formate + NAD+ = CO2 + NADH	Cytoplasmic	Molybdopterin binding domain protein
			ComEC family competence protein (fragment)	SCFA_v1_240001	1	1	0	2	2	2	2	8	0	5	3	0	4	5	3	0.486814	0.245801	1.18845	1.03555	0.403815	0.028249	0.767792	0.954146				Inner membrane
	FDH4 (putative Fdh-Hyl))	fdhA	Formate dehydrogenase subunit alpha (fragment)	SCFA_v1_2470001	0	0	0	0	0	0	0	0	0	0	0	0	0	0	1	1.50219	0.253103	0.727847	0.806952	0.903787	0.683167	0.924819	0.949196		1.17.1.9	Formate + NAD(+) = CO(2) + NADH	Cytoplasmic
			Signal-transduction and transcriptional-control protein	SCFA_v1_2470006	0	0	0	28	31	30	1	0	0	0	0	1	2	2	1	0.324594	8.81411	0.306326	0.339618	0.234888	9.62396e-06	0.21166	0.254247	[NiFe] Group 4b	1.17.1.9		Cytoplasmic
		fdhF	Formate dehydrogenase, alpha subunit	SCFA_v1_420001	1	1	0	100	179	93	6	4	1	1	0	1	11	6	3	0.290726	8.8522	0.771969	0.15618	0.102757	2.43075e-15	0.523104	0.0141562	[FeFe] Group A	1.17.99.7	Formate + acceptor = CO(2) + reduced acceptor	Cytoplasmic	Formate dehydrogenase H is a cytoplasmic enzyme that oxidizes formate without oxygen transfer, transferring electrons to a hydrogenase. The two enzymes form the formate-hydrogen lyase complex. The enzyme contains a selenocysteine residue. Formerly EC 1.1.99.33. formate dehydrogenase-H, selenopolypeptide subunit	Pelotomaculum thermopropionicum SI
		mobB	Molybdopterin-guanine dinucleotide biosynthesis protein B	SCFA_v1_420003	4	3	0	39	41	33	4	2	4	13	11	9	11	8	15	0.605139	1.63722	0.418504	1.53134	0.239331	0.024682	0.0196112	0.106281				Cytoplasmic	Formate dehydrogenase H is a cytoplasmic enzyme that oxidizes formate without oxygen transfer, transferring electrons to a hydrogenase. The two enzymes form the formate-hydrogen lyase complex. The enzyme contains a selenocysteine residue. Formerly EC 1.1.99.33. formate dehydrogenase-H, selenopolypeptide subunit	Pelotomaculum thermopropionicum SI
			Formate hydrogenlyase subunit 6/NADH:ubiquinone oxidoreductase 23 kD subunit (chain I)	SCFA_v1_3080001	0	0	0	2	2	1	0	1	0	0	0	0	0	0	0	1	4.41634	2.76104	1	1	0.579655	0.713538	1
		rbr	Rubrerythrin	SCFA_v1_3080002	113	104	130	7417	9605	7767	66	40	56	269	291	244	124	173	182	2.13754	25.5749	0.482492	2.65621	5.03298e-22	0	7.51327e-14	2.16754e-47
			Predicted hydrolase (HAD superfamily) (FMN phosphatase YigB, HAD superfamily)	SCFA_v1_3080003	46	45	50	3755	5066	3692	27	29	33	101	128	108	55	67	72	2.14136	31.6841	0.654123	2.74677	1.14969e-11	0	0.00103297	4.64529e-28
			transposase (fragment)	SCFA_v1_3080004	1	0	2	146	252	145	2	0	1	6	8	7	3	3	5	0.803685	23.9399	0.38865	3.01923	0.740084	3.65728e-23	0.151524	0.00411868
		mogA	molybdochelatase MogA, involved in Moco biosynthesis	SCFA_v1_360003	0	0	0	1	0	1	0	0	1	0	0	0	1	0	1	0.775558	0.512991	0.73191	0.416617	0.905159	0.748896	0.883684	0.68148		2.7.7.75		Cytoplasmic
		moaC	molybdopterin biosynthesis, protein C	SCFA_v1_360004	0	0	0	1	0	0	0	0	0	0	0	0	0	0	0	1	0.96013	1	1	1	0.990357	1	1		4.6.1.17		Cytoplasmic
		moeA	Molybdopterin biosynthesis enzyme	SCFA_v1_360005	0	1	1	36	63	28	1	2	1	1	1	1	4	5	4	0.453031	4.71567	0.438534	0.364613	0.306594	2.38203e-06	0.163422	0.125337		2.10.1.1		Cytoplasmic
		moeA	Molybdopterin biosynthesis enzyme	SCFA_v1_360006	1	0	1	27	48	26	3	0	2	3	0	2	2	4	2	0.737101	6.13729	0.89046	0.989812	0.704532	4.72474e-06	0.843945	0.986129		2.10.1.1		Cytoplasmic
			Periplasmic molybdate-binding protein/domain	SCFA_v1_830001	9	13	14	8	24	23	1	3	2	15	16	10	15	20	18	2.00258	0.50876	0.161498	1.2212	0.00430743	0.00244477	4.17095e-05	0.397806				Periplasmic
Formate dehydrogenase translocation related
		fdhE	Formate dehydrogenase accessory protein FdhE	SCFA_v1_1140003	1	0	2	20	17	8	2	0	0	5	2	4	18	12	10	0.216378	0.542427	0.0695039	0.426246	0.0162769	0.0474447	0.000435878	0.0350122				Cytoplasmic
			Tetratricopeptide repeat protein	SCFA_v1_1140002	1	0	0	7	6	5	1	0	1	0	0	0	1	3	2	0.532374	1.50299	0.478416	0.146828	0.521648	0.495111	0.410409	0.0511598				Unknown
		tatAD	component of the twin-arginine pre-protein translocation pathway	SCFA_v1_1140004	0	0	0	6	3	8	1	0	1	1	2	0	6	6	6	0.0897865	0.475281	0.157238	0.260817	0.00739891	0.0969382	0.0211429	0.0519162				Unknown
		tatC	Sec-independent protein translocase protein TatC	SCFA_v1_1140005	0	0	0	26	17	18	0	0	0	0	1	0	2	1	0	0.534547	10.1288	0.259	0.559289	0.552226	0.000638602	0.199805	0.5813				Inner membrane
Heterodisulfide reductase (Hdr)-containing complex
	HDR1	hdrA	putative heterodisulfide reductase, subunit A (flxDCBA-associated) (or Putative adenylylsulfate reductase-associated electron transfer protein QmoA)	SCFA_v1_110001	16	13	12	43	62	38	35	24	21	12	9	15	22	34	22	1.54832	0.898503	1.45992	0.730562	0.0338806	0.499502	0.0305201	0.142485				Cytoplasmic
		hdrD	Fe-S oxidoreductase (putative heterodisulfide reductase, subunit D (flxDCBA-associated))	SCFA_v1_110002	0	0	0	56	53	36	0	1	0	1	0	1	0	0	2	0.814646	35.9374	0.768797	1.58528	0.851379	1.03115e-06	0.810097	0.64986				Cytoplasmic	Desulfotomaculum australicum DSM 11792
		hdrB	CoB--CoM heterodisulfide reductase subunit B 2 (fragment)	SCFA_v1_4000004	0	0	0	42	48	45	0	1	0	0	1	2	0	1	1	0.814234	33.4885	0.768409	2.37716	0.850362	1.3316e-06	0.808909	0.348473		1.8.98.1	CoB + CoM + methanophenazine = CoM-S-S-CoB + dihydromethanophenazine	Cytoplasmic
		hdrC	heterodisulfide reductase, C subunit (Fe-S oxidoreductase)	SCFA_v1_4000003	1	1	0	96	141	94	0	3	0	0	2	1	0	2	4	0.983491	27.0454	0.714297	0.791809	0.983832	5.3188e-15	0.636876	0.743312		1.8.98.1	CoB + CoM + methanophenazine = CoM-S-S-CoB + dihydromethanophenazine	Cytoplasmic
	HDR2	asrA	Anaerobic sulfite reductase subunit A (fragment)	SCFA_v1_3380001	0	0	0	17	21	27	0	1	0	0	0	0	1	0	0	1.50218	30.075	1.41763	0.806942	0.733766	0.000116248	0.770514	0.857707				Cytoplasmic
		mvhB	Coenzyme F420 hydrogenase/dehydrogenase beta subunit domain protein	SCFA_v1_3380002	0	0	0	86	126	94	0	0	1	1	0	0	0	2	0	0.813684	75.1341	0.767889	0.851346	0.849168	1.57771e-09	0.807532	0.881991		1.17.1.9	formate + NAD+ = CO2 + NADH	Cytoplasmic
		mvhD	Methyl-viologen-reducing hydrogenase, delta subunit (F420-non-reducing hydrogenase iron-sulfur subunit D)	SCFA_v1_3380003	0	0	0	7	9	12	0	0	0	0	0	0	0	0	0	1	25.3815	1	1	1	0.171846	1	1				Unknown
		hdrA	Heterodisulfide reductase, subunit A and related polyferredoxins (or Putative adenylylsulfate reductase-associated electron transfer protein QmoA)	SCFA_v1_3380004	0	0	0	102	103	80	2	1	0	0	0	1	0	1	0	1.50217	130.396	3.94744	1.5717	0.725961	3.94696e-09	0.172863	0.696923	[FeFe] Group A	1.8.98.1	2 CO2 + coenzyme B + coenzyme M + 2 reduced [2Fe-2S]-[ferredoxin] = coenzyme M-coenzyme B heterodisulfide + 2 formate + 2 oxidized [2Fe-2S]-[ferredoxin]	Cytoplasmic
	HDR3		hypothetical protein	SCFA_v1_1370001	0	0	0	0	0	0	1	0	0	0	0	0	0	0	0	1	1	2.76104	1	1	1	0.762885	1				Extracellular
		mvhD	Coenzyme F420-reducing hydrogenase, delta subunit	SCFA_v1_1370002	36	45	32	39	56	41	73	45	64	43	49	48	40	68	41	2.23636	0.448663	1.74077	1.48842	2.57765e-08	9.03263e-09	2.861e-05	0.00408633	[FeFe] Group A			Cytoplasmic
		hdrA	Heterodixulfide reductase subunit A (flxDCBA-associated) and related polyferredoxins (or Putative adenylylsulfate reductase-associated electron transfer protein QmoA)	SCFA_v1_1370003	87	57	79	87	129	87	168	131	178	128	99	78	91	144	112	1.8982	0.428683	1.96683	1.39021	1.38277e-07	4.31047e-13	1.27577e-09	0.00474009	[FeFe] Group A	1.8.98.5	2 CO2 + coenzyme B + coenzyme M + 2 reduced [2Fe-2S]-[ferredoxin] = coenzyme M-coenzyme B heterodisulfide + 2 formate + 2 oxidized [2Fe-2S]-[ferredoxin]	Cytoplasmic	Desulfotomaculum gibsoniae DSM 7213
		hdrA	Heterodisulfide reductase, subunit A and related polyferredoxins (or Putative adenylylsulfate reductase-associated electron transfer protein QmoB)	SCFA_v1_1370004	5	1	3	2	6	4	9	4	4	3	7	6	4	6	8	1.47538	0.327247	1.34538	1.40907	0.367373	0.0050546	0.41768	0.355009		1.8.98.5	2 CO2 + coenzyme B + coenzyme M + 2 reduced [2Fe-2S]-[ferredoxin] = coenzyme M-coenzyme B heterodisulfide + 2 formate + 2 oxidized [2Fe-2S]-[ferredoxin]	Unknown	Desulfosporosinus sp. BRH_c37
		fdhD	Sulfur carrier protein FdhD (required for formate dehydrogenase activity, subunit FdhD)	SCFA_v1_1370005	20	9	12	11	9	3	29	29	34	17	21	17	19	22	14	2.1885	0.204914	2.38165	1.57653	0.000485139	1.84242e-09	6.16513e-06	0.0303268		1.2.1.2	Formate + NAD(+) = CO(2) + NADH	Cytoplasmic
		fadF	Fe-S oxidoreductase (fragment)	SCFA_v1_1370006	2	6	5	7	5	4	23	11	17	12	15	7	13	18	14	0.85122	0.175022	1.61145	1.192	0.627746	1.83755e-08	0.0384655	0.483902				Cytoplasmic
	Hdr4	hdrA-mvhD	H(2)/formate:CoB-CoM heterodisulfide,ferredoxin reductase subunit A	SCFA_v1_1590001	0	0	0	0	0	0	0	0	1	0	0	1	0	1	1	0.868186	0.14628	0.819325	0.908371	0.957354	0.467103	0.939906	0.970998		1.8.98.5,1.8.98.6	2 CO2 + coenzyme B + coenzyme M + 2 reduced [2Fe-2S]-[ferredoxin] = coenzyme M-coenzyme B heterodisulfide + 2 formate + 2 oxidized [2Fe-2S]-[ferredoxin]	Cytoplasmic
		hdrC	Heterodisulfide reductase subunit C	SCFA_v1_1590002	0	0	0	0	0	0	0	1	1	1	0	0	0	0	0	1	1	5.32627	3.06107	1	1	0.616404	0.739634		1.8.98.5	2 reduced ferredoxin [iron-sulfur] cluster + CoB + CoM + 2 H(+) = 2 H(2) + 2 oxidized ferredoxin [iron-sulfur] cluster + CoM-S-S-CoB	Cytoplasmic
		hdrB	Heterodisulfide reductase, subunit B	SCFA_v1_1590003	1	1	2	1	4	5	1	1	0	2	0	0	2	4	3	1.31686	0.549088	0.317701	0.352331	0.682203	0.275899	0.17148	0.213471		1.8.98.5	2 reduced ferredoxin [iron-sulfur] cluster + CoB + CoM + 2 H(+) = 2 H(2) + 2 oxidized ferredoxin [iron-sulfur] cluster + CoM-S-S-CoB	Cytoplasmic
Sulfur metabolism related
	s1	sat	sulfate adenylyltransferase	SCFA_v1_3720005	0	0	0	0	0	2	0	0	0	0	0	0	0	0	0	1	1.97636	1	1	1	0.838133	1	1		2.7.7.4	ATP + sulfate = diphosphate + adenylyl sulfate
	s2		Adenylyl-sulfate reductase	missing																									1.8.99.2, 1.8.4.9	AMP + sulfite + acceptor = adenylyl sulfate + reduced acceptor; AMP + sulfite + glutathione disulfide = adenylyl sulfate + 2 glutathione
	s2	aprAB	Adenosine 5′-Phosphosulfate Reductase subunits A, B	missing
	s3	dsrA	Dissimilatory sulfite reductase subunit A	missing																									1.8.99.5	Hydrogen sulfide + a [DsrC protein]-disulfide + 2 acceptor + 3 H(2)O = sulfite + a [DsrC protein]-dithiol + 2 reduced acceptor + 2 H(+) A [DsrC protein]-S-sulfanyl-L-cysteine + 3 acceptor + 3 H(2)O = sulfite + a [DsrC protein]-disulfide + 3 reduced acceptor + 2 H(+)
	s3	dsrB	Dissimilatory sulfite reductase subunit B	missing																									1.8.99.5	Hydrogen sulfide + a [DsrC protein]-disulfide + 2 acceptor + 3 H(2)O = sulfite + a [DsrC protein]-dithiol + 2 reduced acceptor + 2 H(+) A [DsrC protein]-S-sulfanyl-L-cysteine + 3 acceptor + 3 H(2)O = sulfite + a [DsrC protein]-disulfide + 3 reduced acceptor + 2 H(+)
			conserved protein of unknown function	SCFA_v1_3540002	0	0	0	0	0	0	0	0	0	0	0	0	0	0	1	1.50219	0.253103	0.727847	0.806952	0.903787	0.683167	0.924819	0.949196				Inner membrane
	s3	dsrC	Sulfite reductase, dissimilatory-type subunit gamma	SCFA_v1_3540005	0	0	0	18	28	12	0	0	0	0	0	1	0	1	0	1.50218	25.8355	0.727838	1.57171	0.734771	0.000262556	0.791403	0.706577		1.8.99.5	Hydrogen sulfide + a [DsrC protein]-disulfide + 2 acceptor + 3 H(2)O = sulfite + a [DsrC protein]-dithiol + 2 reduced acceptor + 2 H(+) A [DsrC protein]-S-sulfanyl-L-cysteine + 3 acceptor + 3 H(2)O = sulfite + a [DsrC protein]-disulfide + 3 reduced acceptor + 2 H(+)	Cytoplasmic
			Sulfite reductase (assimilatory-type)	SCFA_v1_140004	0	0	0	32	25	23	0	0	0	1	0	0	2	3	1	0.270613	6.6591	0.131118	0.283139	0.165252	8.58668e-05	0.0310156	0.18038		1.8.99.5	Hydrogen sulfide + a [DsrC protein]-disulfide + 2 acceptor + 3 H(2)O = sulfite + a [DsrC protein]-dithiol + 2 reduced acceptor + 2 H(+) A [DsrC protein]-S-sulfanyl-L-cysteine + 3 acceptor + 3 H(2)O = sulfite + a [DsrC protein]-disulfide + 3 reduced acceptor + 2 H(+)	Cytoplasmic
		qmoB	quinone-interacting membrane-bound oxidoreductase complex, beta subunit	SCFA_v1_1590001	0	0	0	0	0	0	0	0	1	0	0	1	0	1	1	0.868186	0.14628	0.819325	0.908371	0.957354	0.467103	0.939906	0.970998				Cytoplasmic	Electron carrier involved in dissimilatory sulfate reduction
		tauE	putative sulfite/organosulfonate exporter TauE (Sulfite exporter TauE/SafE)	SCFA_v1_3110005	0	0	2	11	7	4	1	0	0	1	3	3	1	2	3	0.990893	1.83429	0.257359	1.86017	0.991639	0.275095	0.159347	0.330121				Inner membrane
		nasD/Sir	Nitrite/sulphite reductase 4Fe-4S domain (assimilatory)	SCFA_v1_420004	35	31	34	873	1113	904	42	35	43	60	87	48	51	61	56	1.75225	8.48085	1.01766	1.83136	2.84424e-05	1.18432e-121	0.890938	1.24003e-07		1.7.7.1	NH(3) + 2 H(2)O + 6 oxidized ferredoxin = nitrite + 6 reduced ferredoxin + 7 H(+)	Cytoplasmic
		asrB	Anaerobic sulfite reductase subunit B	SCFA_v1_3200003	6	9	2	137	200	147	27	22	15	12	11	4	20	22	25	0.746964	3.54297	1.35997	0.636373	0.294604	1.56705e-18	0.0968256	0.0555166		1.8.99.1	SO32− (sulfite) + electron donor = H2S (hydrogen sulfide) + oxidized donor + 3 H2O	Cytoplasmic	Now covered by EC 1.8.1.2, assimilatory sulfite reductase (NADPH) and EC 1.8.7.1, assimilatory sulfite reductase (ferredoxin)
		asrA	Anaerobic sulfite reductase subunit A	SCFA_v1_3200004	0	0	0	90	129	103	0	0	0	0	0	0	1	0	3	0.406609	39.5878	0.197011	0.218423	0.349613	6.73759e-13	0.0913218	0.113826		1.8.99.1	SO32− (sulfite) + electron donor = H2S (hydrogen sulfide) + oxidized donor + 3 H2O	Cytoplasmic	Now covered by EC 1.8.1.2, assimilatory sulfite reductase (NADPH) and EC 1.8.7.1, assimilatory sulfite reductase (ferredoxin)
		sirA	Predicted redox protein, regulator of disulfide bond formation	SCFA_v1_410001	0	0	0	2	3	1	0	1	0	0	0	0	0	0	0	1	5.15383	2.76104	1	1	0.531178	0.707918	1
		hppA	K(+)-insensitive pyrophosphate-energized proton pump	SCFA_v1_1430001	1	0	0	41	80	43	0	0	0	0	0	0	0	0	0	5.69872	142.466	1	1	0.135768	3.12482e-09	1	1		3.6.1.1	Diphosphate + H(2)O = 2 phosphate	Inner membrane
Other electron transfering proteins
		nfnB	Nitroreductase	SCFA_v1_3290005	0	0	0	7	10	12	0	1	1	0	0	0	1	1	3	0.326846	2.90176	0.576336	0.175576	0.268147	0.0870931	0.550158	0.084945		1.7.1.16	N-phenylhydroxylamine + 2 NADP(+) + H(2)O = nitrobenzene + 2 NADPH	Inner membrane	The enzyme, characterized from Pseudomonas species, catalyzes two successive reductions of nitrobenzene, via a nitrosobenzene intermediate. It is also active on 1-chloro-4-nitrobenzene.
			Ferredoxin--NAD(+) reductase	SCFA_v1_3200003	6	9	2	137	200	147	27	22	15	12	11	4	20	22	25	0.746964	3.54297	1.35997	0.636373	0.294604	1.56705e-18	0.0968256	0.0555166		1.18.1.3	Reduced ferredoxin + NAD(+) = oxidized ferredoxin + NADH	Cytoplasmic
			4Fe-4S ferredoxin iron-sulfur binding domain-containing protein	SCFA_v1_3200004	0	0	0	90	129	103	0	0	0	0	0	0	1	0	3	0.406609	39.5878	0.197011	0.218423	0.349613	6.73759e-13	0.0913218	0.113826				Cytoplasmic
		fixA	Electron transfer flavoproteins subunit beta	SCFA_v1_1630003	2	0	0	20	39	23	2	2	2	1	1	1	2	3	2	0.841152	5.69496	1.22224	0.677698	0.832249	3.93479e-05	0.728105	0.582146				Unknown
		fixB	Electron transfer flavoprotein, alpha subunit (partial)	SCFA_v1_1630004	0	0	0	2	2	2	0	0	0	0	0	0	0	0	0	1	5.40965	1	1	1	0.607999	1	1				Unknown
			Ferredoxin	SCFA_v1_1980008	0	0	0	1	1	0	0	0	0	0	0	0	0	0	0	1	1.71479	1	1	1	0.871929	1	1
		prpD	2-methylcitrate dehydratase PrpD (fragment)	SCFA_v1_1980011	0	0	0	0	0	0	0	0	0	0	0	0	0	0	0	0	0	0	0	0	0	0	0
		napF	Ferredoxin	SCFA_v1_410006	0	2	1	63	67	55	0	0	2	0	0	0	0	1	2	2.95101	30.5531	0.952451	0.29162	0.189813	8.80545e-09	0.9578	0.221179				Cytoplasmic
		fdxA	4Fe-4S ferredoxin iron-sulfur binding domain-containing protein	SCFA_v1_1990005	3	3	2	114	131	91	28	17	20	4	5	5	24	31	22	0.305674	2.145	1.20044	0.287162	0.00175387	1.90771e-07	0.320942	3.16166e-05
			Putative 4Fe-4S ferredoxin iron-sulfur binding domain protein	SCFA_v1_3070011	2	4	5	55	78	54	7	4	4	15	21	17	26	27	32	0.380913	1.07834	0.251192	0.984768	0.00321562	0.60958	1.65355e-06	0.934886
		opuAB	Glycine betaine/proline transport system permease protein	SCFA_v1_2090004	0	0	0	30	41	29	0	0	1	1	3	0	0	3	1	0.407895	12.3106	0.384939	1.58373	0.355224	2.49877e-06	0.325005	0.525567
			Cl-channel voltage-gated family protein (fragment)	SCFA_v1_600008	0	0	0	2	1	1	0	0	0	0	0	0	0	0	0	1	3.67984	1	1	1	0.693259	1	1
			NADH:flavin oxidoreductases, Old Yellow Enzyme family	SCFA_v1_2700001	0	0	0	1	4	0	0	0	0	0	0	0	1	0	0	1.50215	2.01257	0.72783	0.806932	0.903792	0.832194	0.924814	0.94919
		nuoL	NADH:ubiquinone oxidoreductase subunit 5 (chain L)/Multisubunit Na+/H+ antiporter, MnhA subunit	SCFA_v1_3090001	0	0	0	3	7	5	0	0	0	0	0	0	0	0	0	1	13.0352	1	1	1	0.417049	1	1		1.6.5.11	NADH + H+ + a quinone = NAD+ + a quinol	Inner membrane
			Putative NADH:flavin oxidoreductase/NADH oxidase	SCFA_v1_1700006	0	0	1	0	1	0	1	2	0	0	1	0	0	1	2	1.09445	0.184401	1.47792	0.58792	0.944866	0.19518	0.73862	0.684016		1.6.99.1	NADPH + acceptor = NADP(+) + reduced acceptor	Cytoplasmic	FMN in yeasts; FAD in plants
		nadH2	NADH:flavin oxidoreductase/NADH oxidase	SCFA_v1_2470007	0	0	0	13	18	9	0	0	0	0	0	0	0	0	1	1.50218	17.9251	0.727839	0.806943	0.751782	0.00415907	0.804966	0.867582		1.3.1.34	Trans-2,3-didehydroacyl-CoA + NADP(+) = trans,trans-2,3,4,5-tetradehydroacyl-CoA + NADPH	Cytoplasmic	Best substrates for reduction contain a 2,4-diene structure with chain length C(8) or C(10).
			2-polyprenylphenol hydroxylase and related flavodoxin oxidoreductases	SCFA_v1_2160004	0	0	0	30	43	31	0	0	0	0	0	0	2	3	3	0.203409	6.38177	0.0985562	0.109268	0.0774163	2.77456e-06	0.0101893	0.014091
			2-polyprenylphenol hydroxylase and related flavodoxin oxidoreductases	SCFA_v1_550005	0	1	2	4	0	0	1	0	2	13	7	7	8	10	15	0.268775	0.0600921	0.129984	1.29622	0.0357113	3.88381e-07	0.00111243	0.400929
ATP synthase
		atpA	ATP synthase (subunit alpha, component F1) (fragment)	SCFA_v1_2200001	0	0	1	8	7	2	0	0	0	1	0	0	3	0	1	0.741724	1.94677	0.184513	0.398441	0.804568	0.470327	0.16162	0.446011		3.6.3.14	ATP + H(2)O + H(+)(In) = ADP + phosphate + H(+)(Out)	Cytoplasmic	A multisubunit non-phosphorylated ATPase that is involved in the transport of ions. Large enzymes of mitochondria, chloroplasts and bacteria with a membrane sector (F(o), V(o), A(o)) and a cytoplasmic-compartment sector (F(1), V(1), A(1)). The F-type enzymes of the inner mitochondrial and thylakoid membranes act as ATP synthases. All of the enzymes included here operate in a rotational mode, wher…
		atpH	F0F1-type ATP synthase, delta subunit (mitochondrial oligomycin sensitivity protein)	SCFA_v1_2200002	0	0	0	2	5	7	1	0	0	0	0	0	1	0	1	0.79029	3.39242	0.745812	0.42453	0.869432	0.311203	0.837699	0.549574		3.6.3.14	ATP + H(2)O + H(+)(In) = ADP + phosphate + H(+)(Out)	Inner membrane
		atpF	F0F1-type ATP synthase, subunit b	SCFA_v1_2200003	0	0	0	5	6	3	0	1	0	0	0	1	0	0	1	1.50217	6.30947	1.41763	1.5717	0.769384	0.110586	0.80147	0.74459		3.6.3.14	ATP + H(2)O + H(+)(In) = ADP + phosphate + H(+)(Out)	Inner membrane
		atpE	F0F1-type ATP synthase, subunit c/Archaeal/vacuolar-type H+-ATPase, subunit K	SCFA_v1_2200004	1	0	0	2	6	2	2	0	1	0	0	0	1	4	1	0.535613	0.802594	0.715816	0.147721	0.554256	0.767375	0.705908	0.0700631		3.6.3.14	ATP + H(2)O + H(+)(In) = ADP + phosphate + H(+)(Out)	Inner membrane
		atpB	F0F1-type ATP synthase, subunit a	SCFA_v1_2200005	1	0	0	9	20	17	0	1	0	0	2	0	1	2	6	0.35607	2.52749	0.172524	0.354216	0.268357	0.0510588	0.0596282	0.216634		3.6.3.14	ATP + H(2)O + H(+)(In) = ADP + phosphate + H(+)(Out)	Inner membrane
		atpB	F0F1-type ATP synthase, subunit a	SCFA_v1_3300005	1	0	1	0	0	0	1	1	0	0	0	0	0	0	0	10.6142	1	5.05266	1	0.305312	1	0.482448	1		3.6.3.14	ATP + H(2)O + H(+)(In) = ADP + phosphate + H(+)(Out)	Inner membrane
		atpI	ATP synthase subunit i	SCFA_v1_3300004	0	0	0	0	0	1	0	0	2	0	0	1	1	0	1	0.77708	0.255013	1.4103	0.813048	0.899865	0.495405	0.860639	0.917758		3.6.3.14	ATP + H(2)O + H(+)(In) = ADP + phosphate + H(+)(Out)	Inner membrane
		atpE	F0F1-type ATP synthase, subunit c/Archaeal/vacuolar-type H+-ATPase, subunit K	SCFA_v1_3300006	0	0	0	0	0	0	0	0	0	0	0	0	0	0	0	0	0	0	0	0	0	0	0		3.6.3.14	ATP + H(2)O + H(+)(In) = ADP + phosphate + H(+)(Out)	Inner membrane
		cadA	putative Cadmium-translocating P-type ATPase	SCFA_v1_3000006	0	0	0	2	13	8	0	0	1	1	1	0	0	0	0	1	19.5261	2.76114	5.61871	1	0.0107615	0.470238	0.200537		3.6.3.3	ATP + Cd(2+)(in) + H2O = ADP + Cd(2+)(out) + H(+) + phosphate
Transporters (Carboxylate related)
	Carboxylate		Di- and tricarboxylate transporters	SCFA_v1_2190002	0	0	0	0	0	0	0	0	0	0	0	0	0	1	0	1.50219	0.253103	0.727847	0.806952	0.903787	0.683167	0.924819	0.949196				Inner membrane
		ybhI	Inner membrane protein YbhI (Di- and tricarboxylate transporters)	SCFA_v1_1100004	0	0	0	0	3	1	0	0	0	0	0	0	0	0	0	1	3.20319	1	1	1	0.724949	1	1
			C4-dicarboxylate ABC transporter permease	SCFA_v1_1660009	1	1	1	1	17	4	1	0	1	2	0	0	0	4	7	0.843367	0.943684	0.270982	0.300084	0.847763	0.934966	0.181843	0.218559
			TRAP-type C4-dicarboxylate transport system, small permease component (fragment)	SCFA_v1_1660010	0	0	0	2	1	0	0	0	0	0	0	0	0	0	0	1	2.68731	1	1	1	0.76567	1	1
			TRAP transporter, 4TM/12TM fusion protein (fragment)	SCFA_v1_2140001	0	0	0	0	0	0	1	1	0	0	0	0	0	0	0	1	1	5.04267	1	1	1	0.628403	1
			C4-dicarboxylate TRAP transporter large permease protein DctM	SCFA_v1_3970003	0	0	0	9	14	6	0	0	1	0	0	0	0	1	0	1.50218	12.8876	1.41763	0.806942	0.758569	0.0158046	0.792083	0.871287				Inner membrane
	Acetate	satP	GPR1/FUN34/yaaH family protein (Succinate-acetate/proton symporter SatP)	SCFA_v1_2960005	0	0	0	4	9	0	0	0	0	0	0	0	0	0	0	1	10.5022	1	1	1	0.473266	1	1				Inner membrane
			Acetate transporter GPR1/FUN34/SatP family	SCFA_v1_610002	0	0	0	2	4	1	3	0	1	0	4	2	0	4	5	0.188801	0.388195	0.650154	1.09857	0.115163	0.222511	0.608865	0.904991
	Monocarboxylate	ybfB	Putative Monocarboxylate transporter	SCFA_v1_2820001	1	1	0	1	0	2	2	1	0	1	0	0	3	0	0	1.76712	0.475299	1.26572	0.513679	0.647491	0.524007	0.841448	0.610838				Inner membrane
			putative MFS monocarboxylate transporter-like protein	SCFA_v1_540004	0	0	2	1	0	0	0	2	0	0	0	1	0	1	0	5.56696	0.492963	2.70259	1.5717	0.348026	0.706358	0.586793	0.80968				Inner membrane
		yhjX	putative Monocarboxylate transporter (MFS-type transporter YhjX)	SCFA_v1_1720001	2	2	5	30	44	26	5	13	11	10	7	9	34	37	44	0.230342	0.425407	0.359782	0.357166	3.74057e-05	1.04333e-07	5.00608e-06	9.74149e-06
	Formate	focA	Formate/nitrite family of transporters	SCFA_v1_3870005	1	0	0	155	222	140	7	4	3	4	5	2	10	12	11	0.0959473	7.65969	0.604231	0.52665	0.00515058	6.02722e-26	0.123291	0.0712314				Inner membrane
			unknown protein	SCFA_v1_3870004	1	2	0	29	21	28	0	1	0	1	0	1	2	3	1	1.46984	6.54845	0.255416	0.526916	0.603337	8.45307e-05	0.146259	0.448716				Secrated
			MotA/TolQ/ExbB proton channel family protein	SCFA_v1_2320002	0	0	0	1	0	2	0	0	0	0	0	0	0	0	0	1	2.95666	1	1	1	0.743443	1	1
		tauE	putative sulfite/organosulfonate exporter TauE (Sulfite exporter TauE/SafE)	SCFA_v1_3110005	0	0	2	11	7	4	1	0	0	1	3	3	1	2	3	0.990893	1.83429	0.257359	1.86017	0.991639	0.275095	0.159347	0.330121				inner membrane
		pitA	Phosphate/sulphate permeases	SCFA_v1_2310007	1	0	0	53	72	46	0	3	1	4	7	8	12	11	9	0.0986849	2.6111	0.177802	0.936704	0.00588969	8.41994e-06	0.00134941	0.830324				Inner membrane
		ykaA	putative PitB transporter accessory protein	SCFA_v1_2310006	3	7	7	59	81	49	0	1	1	8	14	6	12	14	11	1.35245	2.4977	0.0769844	1.19346	0.324358	5.27269e-06	0.000454888	0.506311				Inner membrane associated
Other transporters (no curation)
	Cobalt	cbiO	ABC-type cobalt transport system, ATPase component	SCFA_v1_110005	0	0	0	0	0	0	0	0	0	0	0	0	0	0	0	0	0	0	0	0	0	0	0				Inner membrane associated
	Cobalt	cbiO	ABC-type cobalt transport system, permease component CbiQ and related transporters (fragment)	SCFA_v1_110006	0	0	0	0	0	0	0	0	0	0	0	0	0	0	0	0	0	0	0	0	0	0	0				Inner membrane
	Cobalt		Cobalt ABC transporter ATP-binding protein (ATPase)	SCFA_v1_2470002	0	1	0	2	3	3	1	1	0	3	1	2	2	4	2	0.396834	0.493694	0.356689	1.19009	0.323862	0.2236	0.221769	0.777002				Inner membrane associated
	Cobalt	cbiQ	ABC-type cobalt transport system, permease component CbiQ and related transporters	SCFA_v1_840003	1	0	4	10	15	14	5	1	3	3	3	3	5	6	5	0.920558	1.19862	0.799596	0.888641	0.876198	0.581854	0.611469	0.788454
	Cobalt		ABC-type cobalt transport system, permease component CbiQ and related transporters (fragment)	SCFA_v1_110008	0	0	0	0	1	0	0	0	0	0	0	0	0	0	0	1	0.96013	1	1	1	0.990357	1	1
	Iron	feoB	Fe(2+) transporter FeoB homolog (fragment)	SCFA_v1_2560005	0	0	0	0	0	0	0	0	0	0	0	1	0	0	0	1	1	1	3.06111	1	1	1	0.739631
	Iron	feoA	Iron transporter FeoA (modular protein)	SCFA_v1_2760002	0	0	0	0	0	0	0	0	0	0	0	0	0	0	0	0	0	0	0	0	0	0	0
	Copper	copA	fragment of copper transporter (part 1)	SCFA_v1_2600001	2	1	1	30	44	34	3	4	2	1	1	0	1	2	2	2.3581	10.6167	2.56832	0.632651	0.207779	5.67187e-07	0.0979228	0.587921
	Copper	copA	fragment of copper transporter (part 2)	SCFA_v1_2600002	0	0	0	7	9	10	0	0	0	0	0	0	0	0	1	1.50217	12.0037	0.727836	0.806939	0.81421	0.106471	0.854433	0.901409
	Zinc	zupT	Zinc transporter ZupT	SCFA_v1_260006	0	0	0	0	2	1	0	0	0	0	0	0	0	0	0	1	2.46854	1	1	1	0.785564	1	1
	Potassium		Potassium transporter (fragment)	SCFA_v1_1180009	0	0	0	15	18	15	0	0	0	0	0	0	0	0	0	1	42.7323	1	1	1	7.03076e-05	1	1
	Magnesium	mgtE	Magnesium transporter MgtE	SCFA_v1_1300005	0	0	1	4	10	3	1	2	1	3	1	1	0	2	2	0.80163	2.05795	1.44627	1.99806	0.827198	0.265602	0.636298	0.354829
	Sodium/glucose	sglT	Sodium/glucose cotransporter	SCFA_v1_470004	2	0	1	8	12	8	2	1	3	0	0	1	0	5	1	1.49051	2.31349	1.44494	0.287193	0.597468	0.109002	0.562675	0.189541
	Sodium Na+/H+		sodium transporter component of a Na+/H+ antiporter (fragment)	SCFA_v1_3090001	0	0	0	3	7	5	0	0	0	0	0	0	0	0	0	1	13.0352	1	1	1	0.417049	1	1
	Calcium/sodium	yrbG	calcium/sodium:proton antiporter	SCFA_v1_3050002	1	0	0	18	31	30	4	2	1	4	3	0	0	4	1	0.637674	7.83706	2.0028	2.22021	0.636682	4.32317e-05	0.26239	0.198105
	Nitrate/sulfonate/bicarbonate	ssuC	ABC-type nitrate/sulfonate/bicarbonate transport system, permease component	SCFA_v1_3010002	0	0	0	26	50	35	0	1	0	1	1	1	1	2	1	0.406765	13.5333	0.383872	1.18658	0.354397	1.10654e-06	0.324264	0.82663				Inner membrane
	Nitrate/sulfonate/bicarbonate		ABC-type nitrate/sulfonate/bicarbonate transport systems, periplasmic components	SCFA_v1_3010001	0	0	0	41	42	42	0	2	1	2	0	0	1	4	0	0.325756	12.4594	0.858079	0.633137	0.235314	1.90096e-07	0.837845	0.591865				Periplasmic
	Phosphate	pstBA	phosphate ABC transporter (ATP-binding protein)	SCFA_v1_2060006	0	0	0	3	3	1	0	0	1	1	1	0	0	0	0	1	6.13839	2.76113	5.59357	1	0.192221	0.516979	0.256195
	Phosphate		Phosphate ABC transporter substrate-binding protein, PhoT family	SCFA_v1_2060009	0	0	0	0	1	2	0	0	0	0	0	0	0	0	0	1	2.7194	1	1	1	0.762899	1	1
	Ribose		Ribose ABC transporter permease protein (fragment)	SCFA_v1_2090001	0	0	0	0	1	0	0	0	0	0	0	0	0	0	0	1	0.96013	1	1	1	0.990357	1	1				Inner membrane associated
	Ribose		ABC transporter integral membrane protein, permease component	SCFA_v1_2090002	0	0	0	0	0	2	0	0	0	0	0	0	0	0	0	1	1.97636	1	1	1	0.838133	1	1				Inner membrane
	Leucine/isoleucine/valine	livF	leucine/isoleucine/valine transporter subunit ; ATP-binding component of ABC superfamily	SCFA_v1_810003	2	0	0	3	9	7	0	1	0	0	1	1	0	2	0	2.97186	4.67349	0.778468	1.60821	0.328841	0.0838392	0.832851	0.669651
	Leucine/isoleucine/valine	livG	leucine/isoleucine/valine transporter subunit ; ATP-binding component of ABC superfamily	SCFA_v1_810004	2	0	5	0	4	1	1	0	0	3	1	2	1	1	1	6.89311	0.78903	0.510222	3.16042	0.0155446	0.777455	0.53233	0.156972
	Leucine/isoleucine/valine		Leucine/isoleucine/valine transporter permease subunit	SCFA_v1_810005	4	1	2	2	0	1	1	3	0	3	2	1	1	1	3	4.12954	0.29958	1.1454	1.89834	0.0291957	0.122598	0.852006	0.337648
	Leucine/isoleucine/valine		Amino acid/amide ABC transporter membrane protein 1, HAAT family	SCFA_v1_810006	2	0	0	0	0	0	0	0	0	1	0	0	0	0	0	10.3132	1	1	3.06107	0.485257	1	1	0.739634
	Leucine/isoleucine/valine		leucine/isoleucine/valine transporter subunit ; membrane component of ABC superfamily (fragment)	SCFA_v1_2050001	0	0	0	0	0	0	0	0	0	0	0	0	0	0	0	0	0	0	0	0	0	0	0
	Leucine/isoleucine/valine		Branched chain amino acid ABC transporter permease	SCFA_v1_2050002	0	0	0	0	0	0	0	0	0	0	0	0	0	0	0	0	0	0	0	0	0	0	0
	Leucine/isoleucine/valine	livG	leucine/isoleucine/valine transporter subunit ; ATP-binding component of ABC superfamily	SCFA_v1_2050003	0	0	0	2	0	0	0	0	0	0	0	0	0	0	0	1	1.94494	1	1	1	0.841942	1	1
	Leucine/isoleucine/valine	livF	leucine/isoleucine/valine transporter subunit ; ATP-binding component of ABC superfamily	SCFA_v1_2050004	0	0	0	1	0	0	0	0	0	0	0	0	0	0	0	1	0.96013	1	1	1	0.990357	1	1
	Leucine/isoleucine/valine	livF	leucine/isoleucine/valine transporter subunit ; ATP-binding component of ABC superfamily	SCFA_v1_2050008	0	0	0	0	0	1	0	0	0	0	0	0	0	0	0	1	0.96013	1	1	1	0.990357	1	1
	Leucine/isoleucine/valine	livG	leucine/isoleucine/valine transporter subunit ; ATP-binding component of ABC superfamily	SCFA_v1_2050009	0	0	0	1	0	2	0	0	0	0	0	0	1	0	0	1.50215	1.51807	0.727832	0.806935	0.903792	0.899706	0.924815	0.949191
	Leucine/isoleucine/valine	livH	leucine/isoleucine/valine transporter subunit ; membrane component of ABC superfamily	SCFA_v1_2590001	0	0	0	0	3	3	0	0	0	0	0	0	1	0	1	0.771143	1.36686	0.373638	0.414246	0.924499	0.906155	0.719598	0.747927
	Leucine/isoleucine/valine		leucine/isoleucine/valine transporter subunit ; ATP-binding component of ABC superfamily (fragment)	SCFA_v1_3510001	0	0	0	0	0	0	0	0	0	0	0	0	0	0	0	0	0	0	0	0	0	0	0
	L-proline betaine and betonicine	opuAA	L-proline betaine and betonicine ABC transporter (ATP-binding protein)	SCFA_v1_2090003	0	2	1	146	201	163	1	2	1	5	7	9	8	19	16	0.206041	5.85174	0.132947	0.774445	0.00862003	3.48801e-24	0.000130906	0.353655
	L-proline betaine and betonicine		L-proline betaine and betonicine ABC transporter (permease) (fragment)	SCFA_v1_2090004	0	0	0	30	41	29	0	0	1	1	3	0	0	3	1	0.407895	12.3106	0.384939	1.58373	0.355224	2.49877e-06	0.325005	0.525567
	L-proline betaine and betonicine		ABC-type proline/glycine betaine transport systems, periplasmic components	SCFA_v1_2410001	0	0	0	7	11	14	0	0	0	0	0	0	0	0	2	0.845414	8.32801	0.409622	0.454142	0.916185	0.125177	0.575929	0.620824				Inner membrane associated	A bacterial enzyme that imports betaine and glycine
	L-proline betaine and betonicine	opuAB	L-proline betaine and betonicine ABC transporter (permease)	SCFA_v1_2410002	0	0	0	8	11	8	0	0	0	1	0	0	1	0	0	1.50218	12.2432	0.727838	1.57171	0.754239	0.0150004	0.806921	0.727942
	Glutamine	glnQ	glutamine ABC transporter (ATP-binding protein)	SCFA_v1_3910003	1	0	1	16	20	15	1	0	0	1	0	0	0	1	2	1.97311	8.40608	0.5139	0.569753	0.469417	0.000789861	0.51574	0.582867
	Oligopeptide		oligopeptide ABC transporter (ATP-binding protein) (modular protein)	SCFA_v1_1160001	0	0	0	13	17	8	0	0	0	0	0	0	0	0	0	1	33.1263	1	1	1	0.0787498	1	1
	Oligopeptide		oligopeptide ABC transporter (permease) (fragment)	SCFA_v1_1380004	0	0	0	0	1	0	0	0	0	0	0	1	1	0	0	1.50216	0.492966	0.727836	1.57169	0.90379	0.833579	0.924816	0.893153
	Dipeptide		dipeptide ABC transporter (permease) (fragment)	SCFA_v1_1200001	0	0	0	1	0	0	0	0	1	0	0	0	0	0	0	1	0.960122	2.76102	1	1	0.990355	0.762887	1
	Amino acid		Amino acid ABC transporter substrate-binding protein, PAAT family	SCFA_v1_1430006	0	0	1	35	69	31	0	2	0	2	1	0	2	5	2	0.352687	7.22233	0.317871	0.527495	0.247052	3.82101e-07	0.15304	0.354763
	Amino acid		Amino acid ABC transporter substrate-binding protein, PAAT family (fragment)	SCFA_v1_3910001	0	0	0	16	41	17	0	0	0	0	0	1	2	0	1	0.534796	11.5364	0.25912	0.559549	0.550866	0.000261029	0.198091	0.580029
	Amino acid		Amino acid ABC transporter membrane protein, PAAT family	SCFA_v1_3910002	0	1	0	18	31	35	0	0	0	0	0	1	1	0	1	1.57793	20.7476	0.39253	0.847637	0.681335	6.74752e-05	0.399838	0.881694
	Amino acid		Amino acid transporter (fragment)	SCFA_v1_3730004	0	0	0	0	0	0	0	0	0	0	0	0	2	1	0	0.493684	0.0831809	0.239203	0.2652	0.831264	0.452844	0.665876	0.688663
	Lipoprotein		Outer membrane-specific lipoprotein transporter subunit LolE	SCFA_v1_40002	0	0	0	19	35	26	1	2	3	1	0	0	2	3	0	0.324581	7.80253	1.71111	0.339604	0.235822	3.56317e-05	0.396055	0.255194
	Lipoprotein	lolD	outer membrane-specific lipoprotein transporter subunit ; ATP-binding component of ABC superfamily	SCFA_v1_2710003	0	0	0	2	2	3	0	0	0	1	1	1	2	3	0	0.320719	0.692966	0.155396	0.936334	0.311149	0.668911	0.0972856	0.945538
	Dipicolinic acid	spoVV	dipicolinic acid transporter (to the spore)	SCFA_v1_2820002	0	4	0	0	6	3	0	1	0	2	0	2	4	5	3	0.973847	0.350982	0.126867	0.527249	0.972295	0.118214	0.0388414	0.400739
	Queuosine		putative queuosine precursor transporter	SCFA_v1_40013	0	0	0	1	2	4	0	0	0	0	0	0	1	0	0	1.50216	3.29476	0.727832	0.806935	0.879953	0.645859	0.906136	0.93654
	Taurine		Taurine transporter substrate binding subunit	SCFA_v1_2360001	0	0	0	0	0	1	0	0	0	0	0	0	0	0	0	1	0.96013	1	1	1	0.990357	1	1
	Taurine		Taurine transporter substrate binding subunit (fragment)	SCFA_v1_3100001	0	0	0	0	0	0	0	0	0	0	0	0	0	0	0	0	0	0	0	0	0	0	0
	Taurine	tauB	taurine transporter subunit ; ATP-binding component of ABC superfamily	SCFA_v1_3120002	0	0	0	0	1	2	0	0	0	0	0	0	0	0	1	1.50215	1.39625	0.727833	0.806935	0.903791	0.919824	0.924815	0.949191
	Taurine		ABC transporter permease	SCFA_v1_3130005	0	0	0	2	3	2	0	1	2	1	2	1	1	3	0	0.408023	0.860086	1.08503	1.58249	0.400803	0.847757	0.927372	0.589216
	Taurine	tauB	taurine transporter subunit ; ATP-binding component of ABC superfamily	SCFA_v1_3130006	0	1	0	4	2	2	0	1	0	2	0	0	1	2	3	0.534116	0.677404	0.258791	0.531187	0.545241	0.593277	0.192299	0.507297
	Drug/metabolite		Permease of the drug/metabolite transporter (Dmt) superfamily	SCFA_v1_2950006	0	0	0	15	9	8	0	0	0	0	1	0	0	1	0	1.50218	14.9544	0.727838	1.57171	0.75765	0.0100148	0.809633	0.731689				Inner membrane
		yojE	Uncharacterized transporter YojE	SCFA_v1_340009	0	0	0	5	4	3	0	0	0	0	0	0	0	0	0	1	10.8053	1	1	1	0.467879	1	1
			Putative transporter (fragment)	SCFA_v1_390001	0	0	0	0	0	1	0	0	1	0	0	0	0	0	0	1	0.960122	2.76102	1	1	0.990355	0.762887	1
			ABC transporter (ATP-binding protein); efflux of cationic peptides (fragment)	SCFA_v1_450001	0	0	0	0	0	0	0	0	0	0	0	0	0	0	0	0	0	0	0	0	0	0	0
			Transporter	SCFA_v1_960006	0	0	0	4	0	2	0	0	0	0	0	0	0	0	0	1	5.89632	1	1	1	0.589578	1	1
		ecfT	Energy-coupling factor transporter transmembrane protein EcfT	SCFA_v1_1020006	0	0	0	0	2	0	0	0	0	0	0	0	0	0	0	1	1.49127	1	1	1	0.905238	1	1
		ecfA2	Energy-coupling factor transporter ATP-binding protein EcfA2	SCFA_v1_1020007	0	0	0	0	0	0	0	0	0	0	0	1	0	0	0	1	1	1	3.06111	1	1	1	0.739631
			Energy-coupling factor transporter ATP-binding protein EcfA1 (fragment)	SCFA_v1_1020008	0	0	0	0	1	0	0	0	0	0	0	0	0	0	0	1	0.96013	1	1	1	0.990357	1	1
		ecfT	Energy-coupling factor transporter transmembrane protein EcfT	SCFA_v1_2630002	0	0	0	0	1	2	0	0	0	0	0	0	0	0	0	1	2.7194	1	1	1	0.762899	1	1
			Energy-coupling factor transporter ATP-binding protein EcfA1 (fragment)	SCFA_v1_2630003	0	0	0	0	0	1	0	0	0	0	0	0	0	0	0	1	0.96013	1	1	1	0.990357	1	1
		yitG	Uncharacterized MFS-type transporter YitG	SCFA_v1_1170003	0	0	0	6	5	7	0	0	0	0	0	0	0	0	0	1	16.4981	1	1	1	0.331703	1	1
		ydiF	Uncharacterized ABC transporter ATP-binding protein YdiF	SCFA_v1_1320006	0	0	1	20	30	21	2	4	2	0	1	1	1	5	4	0.318172	3.49559	1.14676	0.317746	0.197293	0.00070535	0.782971	0.146064
			MFS transporter, DHA3 family, macrolide efflux protein	SCFA_v1_1750003	1	0	0	2	4	2	1	0	0	0	0	0	0	0	0	5.69864	6.89621	2.76112	1	0.323615	0.228593	0.564569	1
		ybhF	fragment of putative transporter fused subunits of ABC superfamily: ATP-binding components (part 2)	SCFA_v1_1820006	0	0	1	12	15	15	0	0	0	1	1	1	0	0	1	2.92583	19.2337	0.727837	4.38269	0.365643	0.00072686	0.788933	0.154097
		ybhF	fragment of putative transporter fused subunits of ABC superfamily: ATP-binding components (part 1)	SCFA_v1_1820007	0	0	0	6	8	15	0	0	0	0	0	0	2	1	0	0.514057	4.67243	0.249072	0.276142	0.614845	0.144487	0.293221	0.33052
		macB	fragment of fused macrolide transporter subunits of ABC superfamily: ATP-binding component ; membrane component (part 1)	SCFA_v1_1900003	0	0	1	1	1	0	1	0	0	1	0	0	0	1	2	1.09605	0.335179	0.531062	0.588779	0.944869	0.388127	0.633235	0.689608
		macB	fragment of fused macrolide transporter subunits of ABC superfamily: ATP-binding component ; membrane component (part 2)	SCFA_v1_1900004	0	0	0	1	1	1	0	0	0	0	0	0	0	0	0	1	2.70335	1	1	1	0.76428	1	1
			Potassium-tellurite ethidium and proflavin transporter	SCFA_v1_1920006	0	0	0	2	0	1	0	0	0	0	0	0	0	0	0	1	2.94045	1	1	1	0.744718	1	1
		ytrB	ABC transporter ATP-binding protein YtrB	SCFA_v1_1940004	0	0	0	5	12	7	0	0	0	0	0	0	0	0	1	1.50217	10.6053	0.727835	0.806938	0.827251	0.162165	0.864716	0.908412
		yhcG	putative ABC transporter ATP-binding protein	SCFA_v1_2650007	0	0	1	2	1	1	0	0	0	0	0	0	0	1	0	2.92582	1.88166	0.727837	0.80694	0.590277	0.737395	0.873412	0.914327
			Putative ABC transporter ATP-binding protein YbhF (fragment)	SCFA_v1_3320004	0	0	0	2	0	0	0	0	0	0	0	0	1	1	0	0.772527	0.513562	0.374309	0.41499	0.938384	0.840355	0.76851	0.792224
			Putative ABC transporter ATP-binding protein YbhF (fragment)	SCFA_v1_3430001	1	1	1	12	12	10	4	12	4	6	2	4	7	7	12	0.340061	0.645636	1.10083	0.730621	0.0867557	0.15079	0.775166	0.412301
	Bacteriocin		Bacteriocin ABC transporter ATP-binding protein (fragment)	SCFA_v1_3740001	0	0	0	0	0	0	0	0	0	0	0	0	0	0	0	0	0	0	0	0	0	0	0
			ABC transporter	SCFA_v1_3740002	0	0	0	0	0	0	0	0	0	0	0	0	0	0	0	0	0	0	0	0	0	0	0
			2,3-diketo-L-gulonate TRAP transporter small permease protein YiaM	SCFA_v1_3970002	0	0	0	3	3	4	0	0	0	0	0	0	0	0	0	1	9.11122	1	1	1	0.500671	1	1
			ABC transporter related	SCFA_v1_3990004	0	1	0	0	0	0	0	0	0	1	0	0	0	0	0	5.69839	1	1	3.06109	0.605201	1	1	0.739632
Mobility related
	Pilus	pilM2	Type IV pilus assembly protein PilM	SCFA_v1_1040001	0	0	0	22	38	31	0	0	0	0	0	1	2	1	1	0.405045	11.1134	0.196253	0.423793	0.354528	1.00464e-05	0.0952876	0.379135				Inner membrane
	Flagellin		Flagellin N-methylase	SCFA_v1_3180004	19	23	22	31	47	28	3	9	9	47	51	32	23	35	39	1.94789	0.536634	0.309573	2.11977	0.000129851	6.37041e-05	2.63322e-06	5.30223e-07				Cytoplasmic
	Flagellin		Flagellum site-determining protein YlxH/ Fe-S cluster assembling factor NBP35	SCFA_v1_2100004	2	1	0	53	46	35	0	0	0	8	0	3	0	5	2	1.27631	9.65076	0.113974	2.51865	0.73938	8.21131e-07	0.0199345	0.0888929				Inner membrane
	Flagellin		Flagellum site-determining protein YlxH/ Fe-S cluster assembling factor NBP35	SCFA_v1_480004	0	0	0	1	9	4	1	1	0	1	0	0	3	1	3	0.227384	0.91617	0.396853	0.237909	0.162911	0.904819	0.34624	0.176145				Inner membrane

## Sheet: F81
Function	ID in specific metabolic pathway	Gene(s)	Gene product	CDS ID_F81 (Microscope)	Number of cDNA reads mapped to each CDS															DEseq2 fold change compared with before				DEseq2 p-value for fold change compared with before				Hydrogenase subunit	EC no.	Reaction	Localization	Comments
					Acetate1	Acetate2	Acetate3	Propionate1	Propionate2	Propionate3	Butyrate1	Butyrate2	Butyrate3	Control1	Control2	Control3	Before1	Before2	Before3	Acetate	Propionate	Butyrate	Control	Acetate	Propionate	Butyrate	Control	classified using the HydDB tool (Søndergaard et al., 2016).
				Total reads mapped to MAG F81	3955	3812	4367	3203	3992	3041	20059	18944	18340	9141	9177	7033	9085	11999	10942
Butyrate beta oxidation
Acyl-CoA synthetase	b1	acs	Butyrate--CoA ligase	SCFA_v1_170016	3	6	1	1	1	2	14	21	27	8	6	10	13	32	19	0.414067	0.216569	0.608559	0.464386	0.0187916	0.00458082	0.0383422	0.00772356		6.2.1.2	ATP + a carboxylate + CoA = AMP + diphosphate + an acyl-CoA	Cytoplasmic
Acyl-CoA synthetase	b1	fadD	Acyl-CoA synthetases (AMP-forming)/AMP-acid ligases II	SCFA_v1_220062	45	47	69	45	64	51	153	135	128	136	122	83	111	120	91	1.28879	1.68468	0.791486	1.27013	0.0332793	1.2463e-05	0.0217135	0.0222294		6.2.1.3	ATP + a long-chain fatty acid + CoA = AMP + diphosphate + an acyl-CoA	Cytoplasmic
Acyl-CoA synthetase		sucD	Succinyl-CoA ligase (ADP-forming) subunit alpha	SCFA_v1_170015	4	7	7	3	7	7	18	12	17	12	4	6	15	11	9	1.32688	1.64398	0.822118	0.754985	0.372308	0.123067	0.446664	0.350364		6.2.1.5	ATP + succinate + CoA = ADP + phosphate + succinyl-CoA	Cytoplasmic
Acyl-CoA synthetase			Acyl-CoA synthetase/AMP-acid ligase II	SCFA_v1_730010	0	1	0	0	0	0	0	0	1	2	0	1	2	1	1	0.668425	0.452253	0.158241	0.872384	0.800147	0.618006	0.24661	0.926669				Cytoplasmic
Acyl-CoA synthetase			Acyl-CoA synthetase (NDP forming) (Succinyl-CoA synthetase)	SCFA_v1_1010014	0	0	0	4	2	1	14	20	16	0	2	0	1	1	1	0.479324	7.98757	10.2847	0.805077	0.473253	0.0042185	0.000248577	0.817873				Cytoplasmic
Acyl-CoA synthetase		fadD15	Long-chain-fatty-acid--CoA ligase FadD15	SCFA_v1_1100004	14	13	10	7	8	7	49	44	53	30	31	18	35	34	33	0.939633	0.733672	0.880337	0.932523	0.764281	0.212055	0.400222	0.680779		6.2.1.3	ATP + a long-chain fatty acid + CoA = AMP + diphosphate + an acyl-CoA	Inner membrane
Acyl-CoA synthetase			Long-chain-fatty-acid--CoA ligase	SCFA_v1_1190001	1	0	2	3	0	1	7	5	4	3	4	1	3	2	4	0.855785	1.52439	1.08757	1.0627	0.827423	0.516674	0.863262	0.911778		6.2.1.3	ATP + a long-chain fatty acid + CoA = AMP + diphosphate + an acyl-CoA
Acyl-CoA synthetase		sucC3	Succinyl-CoA synthetase subunit alpha	SCFA_v1_1290006	0	1	0	2	1	2	11	10	9	3	6	2	2	9	1	0.237451	1.45486	1.56655	1.12353	0.110242	0.522048	0.286225	0.810321		6.2.1.5	ATP + succinate + CoA = ADP + phosphate + succinyl-CoA	Cytoplasmic
Acyl-CoA synthetase			Long-chain-fatty-acid--CoA ligase FadD15 (fragment)	SCFA_v1_1460001	2	3	3	0	1	2	12	12	10	9	12	6	8	17	11	0.580995	0.286348	0.585761	0.911943	0.190907	0.0426819	0.0536776	0.751389
CoA-transferase	b1	ydiF	Acetyl-CoA transferase	SCFA_v1_90022	1	2	1	1	1	2	6	7	4	2	3	2	4	3	4	0.94215	1.23836	0.946168	0.767315	0.923858	0.731746	0.901127	0.618264		2.8.3.8	Acyl-CoA + acetate = a fatty acid anion + acetyl-CoA	Unknown	The enzyme belongs to family I of CoA-transferases, which operate with a ping-pong kinetic mechanism. The reaction takes place in two half-reactions and involves the formation of a CoA thioester intermediate with a glutamate residue. Unlike EC 2.8.3.9, butyrate---acetoacetate CoA-transferase, this enzyme exhibits maximal activity using acetate as the CoA acceptor. Substrate range depends on the s…
CoA-transferase	b1; b6	ach	Acetyl-CoA hydrolase/transferase C-terminal domain	SCFA_v1_970003	1	3	2	0	4	0	13	7	6	5	0	3	5	6	4	1.04137	0.893622	1.06176	0.647029	0.940303	0.855493	0.882946	0.385725		3.1.2.1	Acetyl-CoA + H(2)O = CoA + acetate	Cytoplasmic
CoA-transferase	b1		Acetyl-CoA hydrolase/transferase (fragment) (Butyryl-CoA:acetate CoA-transferase)	SCFA_v1_1310008	1	0	0	0	0	0	0	1	2	1	0	2	2	1	2	0.542889	0.367316	0.366016	0.749992	0.658774	0.469038	0.422985	0.81799		2.8.3.-
CoA-transferase		bbsF	Succinyl-CoA:(R)-benzylsuccinate CoA-transferase subunit BbsF	SCFA_v1_210013	0	3	2	2	1	0	3	3	4	0	1	1	0	2	0	6.66538	5.20635	3.1401	1.23983	0.0386729	0.0951009	0.184434	0.840473		2.8.3.15	Succinyl-CoA + (R)-2-benzylsuccinate = succinate + (R)-2-benzylsuccinyl-CoA	Cytoplasmic
CoA-transferase		frc	Formyl-coenzyme A transferase	SCFA_v1_610015	8	5	16	11	16	6	40	34	26	36	27	17	18	17	21	1.33605	1.99937	1.09631	1.71784	0.242947	0.00382392	0.6324	0.0065055		2.8.3.16	formyl-CoA + oxalate = formate + oxalyl-CoA	Cytoplasmic
CoA-transferase			3-oxoadipate CoA-transferase subunit B (Acyl CoA:acetate/3-ketoacid CoA transferase, beta subunit)	SCFA_v1_890054	0	3	0	0	2	0	11	4	4	0	2	0	0	3	1	2.09079	1.71194	3.00116	0.618876	0.421942	0.597821	0.147187	0.636263		2.8.3.6		Cytoplasmic
CoA-transferase			3-oxoadipate CoA-transferase subunit A (Acyl CoA:acetate/3-ketoacid CoA transferase, alpha subunit)	SCFA_v1_890055	0	1	1	1	0	2	8	9	6	2	3	0	0	2	1	1.75312	3.4912	4.77033	2.01597	0.559617	0.150607	0.0226858	0.376936		2.8.3.6
CoA-transferase			Succinyl-CoA:coenzyme A transferase (fragment) (Acetyl-CoA hydrolase/transferase)	SCFA_v1_1170006	0	0	1	1	0	0	3	1	1	0	1	0	0	1	0	2.58663	3.40873	2.81288	1.21172	0.581791	0.477262	0.514176	0.911383		2.8.3.-		Cytoplasmic
CoA-transferase		fldA	Flavodoxin	SCFA_v1_1170005	0	0	3	0	0	0	0	1	1	2	0	1	0	0	0	13.0293	1	2.25483	6.58356	0.209554	1	0.69557	0.355514				Unknown
Acyl-CoA dehydrogenase	b2	acdH/bcd	putative Acyl-CoA dehydrogenase	SCFA_v1_1140015	4	5	11	5	3	0	31	21	37	17	22	12	15	25	17	0.911887	0.480613	0.968769	1.08495	0.747329	0.0643584	0.87842	0.719517		1.3.8.1	a short-chain acyl-CoA + electron-transfer flavoprotein = a short-chain trans-2,3-dehydroacyl-CoA + reduced electron-transfer flavoprotein	Cytoplasmic
Acyl-CoA dehydrogenase	b2		putative Acyl-CoA dehydrogenase	SCFA_v1_1140016	10	8	11	3	4	0	38	28	36	20	32	20	12	25	19	1.35055	0.428103	1.12954	1.56654	0.227688	0.0400126	0.528388	0.027491		1.3.8.1	a short-chain acyl-CoA + electron-transfer flavoprotein = a short-chain trans-2,3-dehydroacyl-CoA + reduced electron-transfer flavoprotein	Unkown
Acyl-CoA dehydrogenase		fadR	Fatty acid metabolism regulator protein	SCFA_v1_1140012	3	4	2	2	4	0	26	21	22	9	10	7	9	17	25	0.46169	0.402437	0.838757	0.620963	0.0438426	0.0435799	0.434412	0.0812077				Cytoplasmic
Acyl-CoA dehydrogenase			conserved protein of Unknown function	SCFA_v1_1140013	1	2	1	0	3	4	18	19	22	7	14	8	14	11	15	0.258329	0.593325	0.905473	0.873404	0.0124169	0.22663	0.68595	0.627806
Acyl-CoA dehydrogenase			conserved protein of Unknown function	SCFA_v1_1140014	1	4	5	0	2	1	18	18	11	8	15	7	3	11	7	1.24944	0.491193	1.39014	1.7438	0.593025	0.26567	0.28508	0.0893871
Acyl-CoA dehydrogenase	b2	bcd	Butyryl-CoA dehydrogenase (Swol_1933)	SCFA_v1_270044	57	60	70	55	95	59	562	470	496	112	114	102	154	228	180	0.866942	1.26615	1.68106	0.711752	0.184371	0.0247393	3.69414e-10	0.00041364		1.3.8.1	A short-chain acyl-CoA + electron-transfer flavoprotein = a short-chain trans-2,3-dehydroacyl-CoA + reduced electron-transfer flavoprotein; butanoyl-CoA + H(+) + oxidized [electron-transfer flavoprotein] = (2E)-butenoyl-CoA + reduced [electron-transfer flavoprotein]	Cytoplasmic	Syntrophomonas wolfei subsp. wolfei (strain DSM 2245B / Goettingen)
		ytpA	Phospholipase YtpA	SCFA_v1_270045	3	3	3	0	4	1	11	15	13	2	9	2	7	3	7	1.36022	0.983536	1.4001	0.911104	0.50048	0.975796	0.337305	0.823864		3.1.-.-		Cytoplasmic
Acyl-CoA dehydrogenase	b2		Acyl-CoA dehydrogenase, short chain-specific	SCFA_v1_1190004	0	1	2	0	0	0	2	0	2	1	5	2	0	6	2	1.0257	0.250737	0.327487	1.28097	0.977361	0.193209	0.186126	0.747149				Cytoplasmic
Acyl-CoA dehydrogenase		abfD	4-hydroxybutyryl-CoA dehydratase / vinylacetyl-CoA-Delta-isomerase	SCFA_v1_1190003	3	1	1	0	0	0	9	4	6	4	5	1	5	2	8	0.853593	0.124734	0.769855	0.787042	0.787658	0.0208628	0.556429	0.629735		4.2.1.120, 5.3.3.3
Acyl-CoA dehydrogenase		crt	3-hydroxybutyryl-CoA dehydratase (Crotonase)	SCFA_v1_1190005	0	0	1	0	0	0	0	1	0	0	0	0	0	1	0	2.58659	1.75008	0.61235	0.622116	0.777708	0.867959	0.884164	0.887876		4.2.1.55	(3R)-3-hydroxybutanoyl-CoA = crotonoyl-CoA + H(2)O	Cytoplasmic
Acyl-CoA dehydrogenase		lcfB	long-chain fatty-acid-CoA ligase (degradative)	SCFA_v1_1190001	1	0	2	3	0	1	7	5	4	3	4	1	3	2	4	0.855785	1.52439	1.08757	1.0627	0.827423	0.516674	0.863262	0.911778		6.2.1.3	ATP + a long-chain fatty acid + CoA = AMP + diphosphate + an acyl-CoA	Cytoplasmic
Acyl-CoA dehydrogenase			conserved protein of Unknown function	SCFA_v1_1190002	0	0	0	0	0	0	0	0	0	0	1	0	0	0	0	1	1	1	2.35999	1	1	1	0.798668
Acyl-CoA dehydrogenase	b2	acd/bcd	Acyl-CoA dehydrogenase, short-chain specific	SCFA_v1_1320001	0	4	5	1	2	3	12	8	9	9	12	3	12	7	5	0.959203	0.840796	0.73254	1.17817	0.92357	0.725576	0.352256	0.635651		1.3.8.1	a short-chain acyl-CoA + electron-transfer flavoprotein = a short-chain trans-2,3-dehydroacyl-CoA + reduced electron-transfer flavoprotein	Cytoplasmic
Acyl-CoA dehydrogenase			Outer membrane receptor for ferric coprogen and ferric-rhodotorulic acid	SCFA_v1_1320002	0	0	1	0	0	0	0	1	1	1	0	0	0	1	0	2.58658	1.75007	1.16062	1.2117	0.743767	0.847355	0.958709	0.947341				Cytoplasmic
	b2	fadE	Acyl-CoA dehydrogenases	SCFA_v1_170014	14	22	14	14	18	15	116	98	105	73	58	55	69	100	93	0.497242	0.613346	0.752171	0.862373	2.05334e-05	0.00362373	0.00455037	0.182365		1.3.8.1	A short-chain acyl-CoA + electron-transfer flavoprotein = a short-chain trans-2,3-dehydroacyl-CoA + reduced electron-transfer flavoprotein; butanoyl-CoA + H(+) + oxidized [electron-transfer flavoprotein] = (2E)-butenoyl-CoA + reduced [electron-transfer flavoprotein]	Cytoplasmic
Acyl-CoA dehydrogenase	b2	bcd	Acyl-CoA dehydrogenase, short-chain specific	SCFA_v1_30011	0	0	0	0	0	1	0	0	0	1	0	0	2	2	3	0.203666	0.522762	0.0482154	0.185829	0.379385	0.720114	0.0939465	0.352548		1.3.8.1	A short-chain acyl-CoA + electron-transfer flavoprotein = a short-chain trans-2,3-dehydroacyl-CoA + reduced electron-transfer flavoprotein; butanoyl-CoA + H(+) + oxidized [electron-transfer flavoprotein] = (2E)-butenoyl-CoA + reduced [electron-transfer flavoprotein]	Unknown	One of several enzymes that catalyze the first step in fatty acids beta-oxidation. The enzyme catalyzes the oxidation of saturated short-chain acyl-CoA thioesters to give a trans 2,3-unsaturated product by removal of the two pro-R hydrogen atoms. The enzyme from beef liver accepts substrates with acyl chain lengths of 3 to 8 carbon atoms. The highest activity was reported with either butanoyl-CoA…
Acyl-CoA dehydrogenase	b2	bcd	Acyl-CoA dehydrogenase	SCFA_v1_30010	0	0	0	0	0	0	2	3	3	0	2	0	0	0	0	1	1	8.92801	4.0976	1	1	0.465838	0.645961				Cytoplasmic
Acyl-CoA dehydrogenase	b2	bcd/acd	Acyl-CoA dehydrogenase	SCFA_v1_1390013	0	0	0	0	0	0	3	1	1	0	0	0	0	1	0	1.328	1.75006	2.8062	0.622109	0.932844	0.867961	0.754295	0.887874		1.3.8.1	A short-chain acyl-CoA + electron-transfer flavoprotein = a short-chain trans-2,3-dehydroacyl-CoA + reduced electron-transfer flavoprotein; butanoyl-CoA + H(+) + oxidized [electron-transfer flavoprotein] = (2E)-butenoyl-CoA + reduced [electron-transfer flavoprotein]	Cytoplasmic
Acyl-CoA dehydrogenase	b2	bcd/acd	Acyl-CoA dehydrogenase	SCFA_v1_1390014	1	0	0	0	1	0	0	0	3	1	2	0	0	0	1	2.58662	3.4087	1.78769	3.16495	0.624003	0.527037	0.75311	0.535062		1.3.8.1	A short-chain acyl-CoA + electron-transfer flavoprotein = a short-chain trans-2,3-dehydroacyl-CoA + reduced electron-transfer flavoprotein; butanoyl-CoA + H(+) + oxidized [electron-transfer flavoprotein] = (2E)-butenoyl-CoA + reduced [electron-transfer flavoprotein]	Cytoplasmic
Acyl-CoA dehydrogenase		dsrL	NADPH-dependent glutamate synthase beta chain and related oxidoreductase	SCFA_v1_1390015	0	0	1	0	0	0	1	0	1	0	0	1	0	0	0	5.03768	1	2.23771	2.35993	0.630995	1	0.809488	0.798673				Cytoplasmic
Acyl-CoA dehydrogenase			Acetyl-CoA acetyltransferase	SCFA_v1_1390016	0	0	0	1	0	0	1	0	0	0	0	0	0	0	1	1.32801	3.40866	0.61235	0.622116	0.932842	0.715643	0.884164	0.887876		2.3.1.16	Acyl-CoA + acetyl-CoA = CoA + 3-oxoacyl-CoA	Unknown
Acyl-CoA dehydrogenase			putative oxidoreductase, short chain dehydrogenase/reductase family	SCFA_v1_1390011	0	0	1	1	0	0	2	2	2	1	0	1	0	0	0	5.03802	6.63922	6.66145	4.49461	0.316929	0.241359	0.191791	0.335293		1.1.1.100	(3R)-3-hydroxyacyl-[acyl-carrier-protein] + NADP(+) = 3-oxoacyl-[acyl-carrier-protein] + NADPH	Inner membrane
Acyl-CoA dehydrogenase	b2	acdA_10	Acyl-CoA dehydrogenase	SCFA_v1_140028	5	3	6	1	3	3	18	17	8	7	8	3	9	8	11	1.29096	0.849865	0.94048	0.772825	0.474842	0.715448	0.827624	0.441274		1.3.8.1	A short-chain acyl-CoA + electron-transfer flavoprotein = a short-chain trans-2,3-dehydroacyl-CoA + reduced electron-transfer flavoprotein; butanoyl-CoA + H(+) + oxidized [electron-transfer flavoprotein] = (2E)-butenoyl-CoA + reduced [electron-transfer flavoprotein]	Cytoplasmic
Acyl-CoA dehydrogenase	b2	acdA_10	Acyl-CoA dehydrogenase	SCFA_v1_140029	7	3	9	4	7	1	28	21	22	15	14	7	18	20	18	0.877012	0.727873	0.780011	0.774768	0.644989	0.342523	0.227756	0.282026		1.3.8.1	A short-chain acyl-CoA + electron-transfer flavoprotein = a short-chain trans-2,3-dehydroacyl-CoA + reduced electron-transfer flavoprotein; butanoyl-CoA + H(+) + oxidized [electron-transfer flavoprotein] = (2E)-butenoyl-CoA + reduced [electron-transfer flavoprotein]	Unknown
Acyl-CoA dehydrogenase		acrR	HTH-type transcriptional regulator AcrR	SCFA_v1_140030	2	5	2	1	1	0	6	13	10	6	8	6	3	2	3	2.93063	0.849179	2.23152	3.02411	0.0395652	0.8409	0.0704425	0.016379				Cytoplasmic
Acyl-CoA dehydrogenase		sadH	putative oxidoreductase SadH (Dehydrogenases with different specificities (related to short-chain alcohol dehydrogenases))	SCFA_v1_140027	2	2	1	3	2	2	11	11	4	4	4	4	7	5	8	0.646157	1.18987	0.793132	0.724063	0.411878	0.714727	0.507259	0.429268
Acyl-CoA dehydrogenase	b2	bcd/acd	Acyl-CoA dehydrogenase, short-chain specific	SCFA_v1_1530004	0	2	0	0	0	0	2	3	0	1	0	2	0	0	1	5.23088	1.75009	2.78848	3.62285	0.343709	0.756561	0.539771	0.450115		1.3.8.1	A short-chain acyl-CoA + electron-transfer flavoprotein = a short-chain trans-2,3-dehydroacyl-CoA + reduced electron-transfer flavoprotein; butanoyl-CoA + H(+) + oxidized [electron-transfer flavoprotein] = (2E)-butenoyl-CoA + reduced [electron-transfer flavoprotein]	Unknown
Acyl-CoA dehydrogenase	b2	bcd/acd	Acyl-CoA dehydrogenase	SCFA_v1_220049	0	0	2	1	1	1	6	5	5	2	2	2	2	3	2	0.738589	1.46681	1.41102	1.04279	0.720721	0.605015	0.513627	0.945953		1.3.8.1	A short-chain acyl-CoA + electron-transfer flavoprotein = a short-chain trans-2,3-dehydroacyl-CoA + reduced electron-transfer flavoprotein; butanoyl-CoA + H(+) + oxidized [electron-transfer flavoprotein] = (2E)-butenoyl-CoA + reduced [electron-transfer flavoprotein]	Cytoplasmic
Acyl-CoA dehydrogenase			Anaerobic benzoate catabolism transcriptional regulator	SCFA_v1_220050	2	0	1	2	0	0	2	4	4	3	3	3	1	4	1	1.30767	1.16134	1.04421	1.84921	0.729522	0.864044	0.943001	0.317052				Cytoplasmic
Acyl-CoA dehydrogenase	b2	bcd/acd	Acyl-CoA dehydrogenase	SCFA_v1_220051	0	0	1	0	0	0	1	8	4	2	2	0	5	5	2	0.229845	0.155512	0.660087	0.387787	0.142871	0.0636687	0.520117	0.220578		1.3.8.1		Cytoplasmic
Acyl-CoA dehydrogenase		mmgC	Acyl-CoA dehydrogenase	SCFA_v1_210014	1	1	2	2	2	0	4	4	5	3	4	1	5	4	2	0.934528	1.22663	0.72372	0.867466	0.91458	0.746427	0.4952	0.785977		1.3.99.-		Cytoplasmic
	b2		Acyl-CoA dehydrogenase (partial), short-chain specific	SCFA_v1_900009	0	0	0	0	0	0	0	1	1	0	2	0	0	0	0	1	1	2.26203	4.09149	1	1	0.806937	0.673841
Enoyl-CoA hydratase	b3		Enoyl-CoA hydratase (or 3-hydroxybutyryl-CoA dehydratase)	SCFA_v1_100018	3	1	5	3	1	3	25	22	17	10	15	7	7	19	13	0.602455	0.619648	1.01866	0.999671	0.195571	0.264958	0.93854	0.999031		4.2.1.17	(3S)-3-hydroxyacyl-CoA = trans-2(or 3)-enoyl-CoA + H(2)O	Cytoplasmic	Acts in the reverse direction. With cis-compounds, yields (3R)-3-hydroxyacyl-CoA (cf. EC 4.2.1.74).
Enoyl-CoA hydratase	b3	fadB	Enoyl-CoA hydratase	SCFA_v1_110017	1	1	2	1	1	1	7	6	6	2	2	3	7	10	4	0.493969	0.488079	0.557916	0.406089	0.228068	0.271354	0.124841	0.0626265		4.2.1.17		Cytoplasmic
Enoyl-CoA hydratase	b3		Enoyl-CoA hydratase	SCFA_v1_110022	0	0	3	0	2	0	7	10	6	8	6	3	13	8	5	0.29099	0.254693	0.532774	0.767735	0.0595233	0.0769047	0.0889369	0.499362		4.2.1.17		Cytoplasmic
Enoyl-CoA hydratase	b3		Enoyl-CoA hydratase	SCFA_v1_1190005	0	0	1	0	0	0	0	1	0	0	0	0	0	1	0	2.58659	1.75008	0.61235	0.622116	0.777708	0.867959	0.884164	0.887876		4.2.1.17		Cytoplasmic
Enoyl-CoA hydratase	b3		Enoyl-CoA hydratase	SCFA_v1_1240012	0	0	0	0	0	0	0	0	1	0	0	0	1	0	1	0.66649	0.878315	0.307321	0.312222	0.903229	0.968985	0.723667	0.727223				Cytoplasmic
Enoyl-CoA hydratase			Putative enoyl-CoA hydratase	SCFA_v1_210008	0	1	1	0	0	2	3	4	1	1	5	7	5	2	5	0.424814	0.563297	0.400795	1.32788	0.305997	0.491308	0.109209	0.588776				Cytoplasmic
3-hydroxybutyryl-CoA dehydratase			Enoyl-CoA hydratase (or 3-hydroxybutyryl-CoA dehydratase)	SCFA_v1_210010	0	0	1	1	0	0	2	2	2	3	0	1	3	4	2	0.310644	0.409375	0.410472	0.534648	0.24458	0.374041	0.212203	0.417039
Enoyl-CoA hydratase	b3		Enoyl-CoA hydratase	SCFA_v1_210012	0	0	3	0	0	0	2	6	1	1	2	3	2	5	4	0.705447	0.17497	0.50944	0.686212	0.658398	0.0735915	0.282836	0.573038		4.2.1.17		Cytoplasmic
Enoyl-CoA hydratase	b3		Enoyl-CoA hydratase	SCFA_v1_230003	1	1	2	1	0	1	3	5	2	2	7	2	1	3	2	1.74072	1.15543	1.03372	2.22508	0.43493	0.867508	0.95551	0.173349		4.2.1.17		Cytoplasmic
Enoyl-CoA hydratase		echA8_5	Putative enoyl-CoA hydratase echA8	SCFA_v1_540035	0	1	0	1	3	7	8	5	8	4	3	0	4	11	4	0.149322	2.01571	0.691087	0.446726	0.0306767	0.115237	0.348173	0.108742				Cytoplasmic
Enoyl-CoA hydratase			Bifunctional enoyl-CoA hydratase/phosphate acetyltransferase	SCFA_v1_610019	1	0	1	2	2	0	4	5	5	3	0	1	3	2	4	0.57067	1.49996	0.954218	0.533593	0.501132	0.54315	0.927378	0.345913				Unknown
Enoyl-CoA hydratase	b3		Short chain enoyl-CoA hydratase	SCFA_v1_630003	0	1	5	0	4	2	8	10	6	4	11	3	2	7	9	0.870243	1.14152	0.831056	1.21705	0.792205	0.802075	0.635111	0.630329		4.2.1.17		Cytoplasmic
Enoyl-CoA hydratase	b3		Short chain enoyl-CoA hydratase	SCFA_v1_730014	0	0	0	1	0	0	1	1	0	0	0	1	1	0	0	1.32801	3.40869	1.11275	1.21171	0.911932	0.632566	0.966378	0.940319		4.2.1.17		Cytoplasmic
Enoyl-CoA hydratase	b3		Putative enoyl-CoA hydratase	SCFA_v1_880005	0	0	0	0	1	0	2	3	0	0	0	0	1	0	2	0.460136	1.18106	0.963864	0.215553	0.740518	0.9434	0.98691	0.512667		4.2.1.17		Cytoplasmic
Enoyl-CoA hydratase	b3		Enoyl-CoA hydratase	SCFA_v1_880005	0	0	0	0	1	0	2	3	0	0	0	0	1	0	2	0.460136	1.18106	0.963864	0.215553	0.740518	0.9434	0.98691	0.512667		4.2.1.17		Cytoplasmic
Enoyl-CoA hydratase	b3	phaJ	crotonase	SCFA_v1_450041	0	1	1	0	0	0	2	2	0	0	0	0	0	3	0	1.96973	0.704954	0.895247	0.250594	0.756669	0.875251	0.958625	0.534321		4.2.1.55	(3R)-3-hydroxybutanoyl-CoA = crotonoyl-CoA + H(2)O	Cytoplasmic
Enoyl-CoA hydratase	b3		Enoyl-CoA hydratase/isomerase	SCFA_v1_210010	0	0	1	1	0	0	2	2	2	3	0	1	3	4	2	0.310644	0.409375	0.410472	0.534648	0.24458	0.374041	0.212203	0.417039		4.2.1.17, 5.1.2.3		Cytoplasmic
Enoyl-CoA hydratase			2-Enoyl-CoA hydratase	SCFA_v1_990005	1	0	0	0	0	0	1	0	1	0	0	0	0	0	0	5.03771	1	2.23773	1	0.630993	1	0.809487	1		4.2.1.119	(3R)-3-hydroxyacyl-CoA = (2E)-2-enoyl-CoA + H(2)O	Cytoplasmic
3-hydroxybutyryl-CoA dehydratase			3-hydroxybutyryl-CoA dehydratase	SCFA_v1_20018	1	0	2	1	1	1	6	4	3	4	2	3	3	6	8	0.458958	0.606868	0.473526	0.647187	0.244754	0.454798	0.0865962	0.358268
3-hydroxybutyryl-CoA dehydratase			3-hydroxybutyryl-CoA dehydratase	SCFA_v1_270074	2	1	2	1	4	4	10	5	13	8	4	5	4	12	4	0.655666	1.55123	0.876594	1.04238	0.432848	0.327096	0.709281	0.914145
Enoyl-CoA hydratase	b3, b4	fadN	bifunctional enoyl-CoA hydratase / 3-hydroxyacyl-CoA dehydrogenase; Enoyl-CoA hydratase/Delta(3)-cis-Delta(2)-trans-enoyl-CoA isomerase/3-hydroxybutyryl-CoA epimerase / 3-hydroxyacyl-CoA dehydrogenase	SCFA_v1_1130009	75	59	75	67	91	57	454	415	443	198	166	129	208	268	243	0.75354	1.01706	1.12525	0.828092	0.00386933	0.862042	0.11358	0.0226292		4.2.1.17, 1.1.1.35	(3S)-3-hydroxyacyl-CoA = trans-2(or 3)-enoyl-CoA + H(2)O; (S)-3-hydroxyacyl-CoA + NAD(+) = 3-oxoacyl-CoA + NADH	Cytoplasmic
Enoyl-CoA hydratase	b3, b4		Bifunctional Enoyl-CoA hydratase/isomerase family (3-hydroxybutyryl-CoA dehydratase (Crotonase))	SCFA_v1_130011	5	1	6	5	10	2	42	53	48	14	7	12	19	19	23	0.508062	0.944576	1.44331	0.655638	0.0418246	0.846064	0.0469449	0.0780645		4.2.1.17, 1.1.1.35, 5.1.2.3		Cytoplasmic
Enoyl-CoA hydratase	b3, b4	fadN	bifunctional enoyl-CoA hydratase / 3-hydroxyacyl-CoA dehydrogenase; Enoyl-CoA hydratase/Delta(3)-cis-Delta(2)-trans-enoyl-CoA isomerase/3-hydroxybutyryl-CoA epimerase / 3-hydroxyacyl-CoA dehydrogenase	SCFA_v1_1410004	12	19	19	9	23	15	186	164	166	32	32	23	32	69	47	0.88315	1.08792	2.16256	0.716034	0.479552	0.638857	9.89952e-12	0.0256972		4.2.1.17, 1.1.1.35		Cytoplasmic
3-hydroxybutyryl-CoA dehydrogenase	b4	hbd	3-hydroxybutyryl-CoA dehydrogenase	SCFA_v1_100019	33	15	32	16	35	12	120	137	129	87	62	51	60	94	81	0.88401	0.913004	1.01712	1.03206	0.400604	0.564449	0.874487	0.789696		1.1.1.157	(S)-3-hydroxybutanoyl-CoA + NADP(+) = 3-acetoacetyl-CoA + NADPH	Unknown
3-hydroxybutyryl-CoA dehydrogenase	b4	hbd	3-hydroxybutyryl-CoA dehydrogenase	SCFA_v1_120021	1	0	0	0	0	0	3	4	1	1	2	0	1	1	0	1.37607	0.93104	2.39396	1.70806	0.830033	0.961678	0.499562	0.697472		1.1.1.157	(S)-3-hydroxybutanoyl-CoA + NADP(+) = 3-acetoacetyl-CoA + NADPH	Cytoplasmic
3-hydroxybutyryl-CoA dehydrogenase	b4	hbd	3-hydroxybutyryl-CoA dehydrogenase	SCFA_v1_450050	2	2	0	0	1	0	3	3	3	0	2	0	1	3	0	2.68617	0.937568	1.41042	0.607826	0.255522	0.952592	0.662359	0.621489		1.1.1.157, 1.1.1.35	(S)-3-hydroxybutanoyl-CoA + NADP(+) = 3-acetoacetyl-CoA + NADPH, (S)-3-hydroxyacyl-CoA + NAD(+) = 3-oxoacyl-CoA + NADH	Cytoplasmic
3-hydroxybutyryl-CoA dehydrogenase	b4	hbd	3-hydroxybutyryl-CoA dehydrogenase	SCFA_v1_650004	0	0	0	0	0	0	1	0	0	0	2	0	2	4	1	0.208759	0.275107	0.0962588	0.333381	0.468553	0.550412	0.2788	0.606119		1.1.1.157	(S)-3-hydroxybutanoyl-CoA + NADP(+) = 3-acetoacetyl-CoA + NADPH	Cytoplasmic
3-hydroxybutyryl-CoA dehydrogenase	b4	hbd	3-hydroxybutyryl-CoA dehydrogenase	SCFA_v1_1240002	13	5	9	4	1	5	15	12	11	18	17	17	12	12	10	2.05325	1.0055	0.687292	1.85449	0.00989746	0.988314	0.147362	0.0116092		1.1.1.35	(S)-3-hydroxyacyl-CoA + NAD(+) = 3-oxoacyl-CoA + NADH	Cytoplasmic
Acetyl-CoA acetyltransferase	b5	fadA	acetyl-CoA C-acyltransferase	SCFA_v1_1130010	36	21	26	15	19	14	123	125	141	52	61	38	67	92	80	0.90192	0.685865	1.00605	0.765138	0.462005	0.0254828	0.952386	0.0250918		2.3.1.16	Acyl-CoA + acetyl-CoA = CoA + 3-oxoacyl-CoA	Cytoplasmic	include reaction ec 2.3.1.9 : 2 acetyl-CoA <=> CoA + acetoacetyl-CoA
Acetyl-CoA acetyltransferase	b5	fadA	acetyl-CoA C-acyltransferase	SCFA_v1_1410005	10	5	6	4	8	6	87	117	71	22	35	19	27	30	24	0.670685	0.755143	2.08248	1.13153	0.134123	0.318052	8.27241e-06	0.518715		2.3.1.16	Acyl-CoA + acetyl-CoA = CoA + 3-oxoacyl-CoA	Cytoplasmic	include reaction ec 2.3.1.9 : 2 acetyl-CoA <=> CoA + acetoacetyl-CoA
Acetyl-CoA acetyltransferase	b5	yqeF	Acetyl-CoA acetyltransferase	SCFA_v1_120020	0	0	1	0	1	0	2	4	1	2	1	0	1	0	2	0.91168	1.20143	1.3936	1.13784	0.942486	0.886142	0.75383	0.910681		2.3.1.9	2 acetyl-CoA = CoA + acetoacetyl-CoA	Cytoplasmic
Acetyl-CoA acetyltransferase	b5	yqeF	Acetyl-CoA acetyltransferase	SCFA_v1_270020	2	0	2	2	6	3	21	28	25	7	11	10	13	14	8	0.2953	1.06609	1.30128	0.970398	0.0247584	0.862228	0.274973	0.915578		2.3.1.9	2 acetyl-CoA = CoA + acetoacetyl-CoA	Cytoplasmic
Acetyl-CoA acetyltransferase	b5		Acetyl-CoA acetyltransferase	SCFA_v1_300017	0	3	2	0	4	0	21	9	16	3	2	4	5	4	3	1.07913	1.11224	2.34518	0.909466	0.895693	0.865154	0.0331339	0.84911		2.3.1.9	2 acetyl-CoA = CoA + acetoacetyl-CoA	Cytoplasmic
Acetyl-CoA acetyltransferase	b5	pat	Acetyltransferase Pat (putative Butanoate coenzyme A-transferase)	SCFA_v1_1660002	5	4	6	2	3	4	9	11	11	4	7	6	5	16	6	1.4555	1.15064	0.715844	0.773136	0.289429	0.733489	0.267728	0.452878		2.3.1.-		Cytoplasmic
Acetyl-CoA acetyltransferase	b5		Acetyl-CoA acetyltransferase	SCFA_v1_910003	0	0	0	0	0	0	0	1	3	0	0	0	1	1	1	0.472315	0.622427	0.840766	0.221259	0.79451	0.869235	0.950698	0.600442		2.3.1.9	2 acetyl-CoA = CoA + acetoacetyl-CoA	Cytoplasmic
			Acetyltransferase (GNAT) family protein	SCFA_v1_220059	0	0	0	0	1	0	0	0	0	0	0	0	1	0	0	1.32802	3.40869	0.314396	0.622121	0.93284	0.715641	0.731052	0.887878				Unknown
Acyl-CoA dehydrogenase	a1	adc	Acetoacetate decarboxylase (ADC)	SCFA_v1_140026	7	5	8	7	1	3	33	34	36	23	15	13	13	24	10	1.10784	0.805162	1.35796	1.31739	0.722171	0.537413	0.138102	0.229324		4.1.1.4	acetoacetate + H+ = acetone + CO2	Unknown
Acetate--CoA ligase			Succinyl-CoA synthetase subunit alpha	SCFA_v1_1630005	2	0	3	0	1	1	7	6	7	10	3	5	5	10	4	0.683298	0.36116	0.653689	1.15368	0.487476	0.188675	0.27142	0.716792		6.2.1.13	ATP + acetate + CoA = ADP + phosphate + acetyl-CoA	Cytoplasmic
Acetate--CoA ligase	b6	acs	Acetyl-CoA synthetase (Acetate--CoA ligase)	SCFA_v1_130013	11	3	6	6	2	6	95	88	105	20	15	11	29	50	29	0.482062	0.445781	1.65476	0.517213	0.00515918	0.00682728	0.000580523	0.000949756		6.2.1.1	ATP + acetate + CoA = AMP + diphosphate + acetyl-CoA	Cytoplasmic
Acetate--CoA ligase	b6	acsA	Acetyl-CoA synthetase	SCFA_v1_780014	1	0	0	45	53	45	389	365	410	0	1	0	1	0	0	2.58662	451.009	664.029	1.21171	0.411183	1.13435e-13	2.18748e-15	0.868109		6.2.1.1	ATP + acetate + CoA = AMP + diphosphate + acetyl-CoA	Cytoplasmic
	b6	ydiF	Acetate CoA-transferase	SCFA_v1_90022	1	2	1	1	1	2	6	7	4	2	3	2	4	3	4	0.94215	1.23836	0.946168	0.767315	0.923858	0.731746	0.901127	0.618264		2.8.3.8	Acyl-CoA + acetate = a fatty acid anion + acetyl-CoA	Unknown	The enzyme belongs to family I of CoA-transferases, which operate with a ping-pong kinetic mechanism. The reaction takes place in two half-reactions and involves the formation of a CoA thioester intermediate with a glutamate residue. Unlike EC 2.8.3.9, butyrate---acetoacetate CoA-transferase, this enzyme exhibits maximal activity using acetate as the CoA acceptor. Substrate range depends on the s…
			putative Oxidoreductase, short chain dehydrogenase/reductase family (NAD(P)-binding domain superfamily)	SCFA_v1_1170002	0	0	0	0	0	0	0	0	0	0	0	0	0	0	0	0	0	0	0	0	0	0	0		1.-.-.-
Butyrate isomerization
isomerase	i1	icmF	Isobutyryl-CoA mutase / P-loop GTPase	SCFA_v1_300020	6	7	3	4	11	1	27	28	27	19	9	13	20	11	15	0.894794	1.16044	1.08533	1.0679	0.727731	0.642659	0.71913	0.795247		5.4.99.13, 3.6.5.-	2-methylpropanoyl-CoA = butanoyl-CoA	Cytoplasmic
isomerase	i1	icmF	Isobutyryl-CoA mutase / P-loop GTPase (fragment)	SCFA_v1_120001	3	1	2	1	3	2	17	19	13	9	6	5	6	7	8	0.740709	0.973274	1.43646	1.15172	0.53595	0.955465	0.223937	0.681495		3.6.5.-, 5.4.99.13	2-methylpropanoyl-CoA = butanoyl-CoA	Cytoplasmic
Electron bi(con)furcating complex
Bcd/Etf (Electron transfer flavoprotein) complex : electron ETF ↔ MK
bcd/etf1 (membrane bound)	b3	paaF	Enoyl-CoA hydratase/isomerase family (3-hydroxybutyryl-CoA dehydratase (Crotonase))	SCFA_v1_130011	5	1	6	5	10	2	42	53	48	14	7	12	19	19	23	0.508062	0.944576	1.44331	0.655638	0.0418246	0.846064	0.0469449	0.0780645		4.2.1.17, 5.1.2.3	(3S)-3-hydroxyacyl-CoA = trans-2(or 3)-enoyl-CoA + H(2)O; (S)-3-hydroxybutanoyl-CoA = (R)-3-hydroxybutanoyl-CoA	Cytoplasmic
		ysiA	Fatty acid degradation regulator YsiA, TetR family	SCFA_v1_130012	2	1	2	0	0	1	18	14	16	2	3	3	3	4	8	0.865609	0.246569	1.97709	0.649545	0.793668	0.110751	0.0537729	0.367089				Cytoplasmic
	b1; b6	acs	acetyl-CoA synthetase (Acetate--CoA ligase)	SCFA_v1_130013	11	3	6	6	2	6	95	88	105	20	15	11	29	50	29	0.482062	0.445781	1.65476	0.517213	0.00515918	0.00682728	0.000580523	0.000949756		6.2.1.1	ATP + acetate + CoA = AMP + diphosphate + acetyl-CoA	Cytoplasmic
	b2, electron transfer	etfB	Electron transfer flavoprotein subunit beta	SCFA_v1_130010	2	4	1	2	2	1	31	21	31	18	4	3	13	10	11	0.531919	0.496169	1.49183	0.867901	0.165926	0.174052	0.15094	0.663934				Unknown
	b2, electron transfer	etfA	Electron transfer flavoprotein subunit alpha	SCFA_v1_130009	8	7	7	3	4	5	22	40	35	17	8	18	16	16	20	1.09564	0.785932	1.14947	1.00791	0.749617	0.486406	0.519356	0.97424				Cytoplasmic
	b2, electron transfer	eqoA	membrane-bound EtfBA:quinone oxidoreductase (Fe-S oxidoreductase)	SCFA_v1_130008	18	20	21	15	12	14	109	85	108	46	32	30	50	50	53	0.998302	0.913213	1.21399	0.851783	0.992002	0.633003	0.11445	0.269115		1.18.-.-		Inner membrane
			putative peroxiredoxin	SCFA_v1_450059	5	4	6	1	4	1	18	26	13	17	9	10	11	18	21	0.781081	0.409764	0.70425	0.87502	0.44037	0.0477167	0.12905	0.596707
			Carbonic anhydrases/acetyltransferases, isoleucine patch superfamily	SCFA_v1_450058	2	4	3	1	3	1	4	4	6	0	3	4	5	3	4	1.9386	1.40186	0.714847	0.708951	0.178045	0.557823	0.455224	0.509771				Cytoplasmic
			Thiol-disulfide oxidoreductase ResA	SCFA_v1_450060	0	1	1	2	0	4	11	10	7	6	6	4	8	8	7	0.225014	0.894165	0.746458	0.838453	0.0488506	0.819028	0.376529	0.6332				Unknown
bcd/etf2 (soluble?)	b2, electron transfer	etfB	Electron transfer flavoprotein subunit beta	SCFA_v1_450056	1	0	0	0	0	0	2	7	3	1	0	1	1	4	1	0.482369	0.326369	1.2735	0.424715	0.528433	0.332934	0.780717	0.427442				Cytoplasmic
	b2, electron transfer	etfA	Acryloyl-CoA reductase electron transfer flavoprotein subunit beta	SCFA_v1_450057	1	1	0	0	0	0	3	0	3	0	1	0	1	1	4	0.890557	0.317099	0.62326	0.21955	0.924501	0.374582	0.66234	0.241142				Cytoplasmic
			Histidine phosphatase superfamily (Branch 1)	SCFA_v1_450055	2	0	0	0	1	0	3	2	5	4	5	4	3	7	2	0.436244	0.310719	0.52115	1.32986	0.310932	0.201065	0.208722	0.565646				Cytoplasmic
	b2	fadE	Acyl-CoA dehydrogenase	SCFA_v1_450054	2	3	3	3	6	3	21	14	22	11	2	9	16	16	14	0.449721	0.883691	0.761688	0.579683	0.049512	0.725742	0.258701	0.0628229		1.3.99.-		Unknown
		tetR	putative transcriptional regulator, TetR family (Fatty acid metabolism regulator protein)	SCFA_v1_450053	1	2	5	2	2	2	9	11	7	6	4	3	4	6	8	1.15347	1.1413	0.925923	0.87499	0.755259	0.791944	0.825233	0.739783
			Putative aminoglycoside phosphotransferase	SCFA_v1_450052	1	1	0	2	2	1	5	7	0	0	2	1	5	4	7	0.323393	1.05722	0.454808	0.22598	0.161904	0.925494	0.105919	0.0329533		2.7.1.-
			short-chain dehydrogenase reductase (related to short-chain alcohol dehydrogenases)	SCFA_v1_450051	0	0	1	0	0	0	3	4	1	2	2	0	1	2	1	0.707857	0.478932	1.23342	1.1754	0.779001	0.549889	0.831808	0.878192		1.1.1.100	(3R)-3-hydroxyacyl-[acyl-carrier-protein] + NADP(+) = 3-oxoacyl-[acyl-carrier-protein] + NADPH	Cytoplasmic
			3-hydroxybutyryl-CoA dehydrogenase	SCFA_v1_450050	2	2	0	0	1	0	3	3	3	0	2	0	1	3	0	2.68617	0.937568	1.41042	0.607826	0.255522	0.952592	0.662359	0.621489		1.1.1.157, 1.1.1.35
bcd/etf3 (soluble)	b2, electron transfer	etfA	Electron transfer flavoprotein subunit alpha	SCFA_v1_500012	0	1	0	0	0	1	5	7	3	3	1	0	0	4	0	0.739437	0.974449	2.4262	1.23515	0.792774	0.982029	0.296502	0.82519				Cytoplasmic
	b2, electron transfer	etfB	Electron transfer flavoprotein, beta subunit	SCFA_v1_500013	0	0	0	0	0	1	0	1	0	1	0	1	0	1	0	1.32801	3.40869	0.612349	2.34565	0.911097	0.629332	0.846931	0.733535				Cytoplasmic
	b2	bcd	Short-chain specific acyl-CoA dehydrogenase (SCAD) (Butyryl-CoA dehydrogenase)	SCFA_v1_500014	2	2	0	1	0	0	3	5	1	2	2	1	2	0	2	2.57724	0.903681	1.34971	1.47376	0.244822	0.922445	0.679667	0.621698		1.3.99.2 (1.3.8.1)	a short-chain acyl-CoA + electron-transfer flavoprotein = a short-chain trans-2,3-dehydroacyl-CoA + reduced electron-transfer flavoprotein	Cytoplasmic
		wrbA	NAD(P)H dehydrogenase (quinone) (Flavoprotein wrbA; trp repressor-binding protein)	SCFA_v1_500011	2	0	1	0	0	0	5	5	5	3	0	2	2	3	6	0.706693	0.173104	0.845245	0.556379	0.638234	0.0609469	0.748951	0.359185		1.6.5.2	NAD(P)H + a quinone = NAD(P)(+) + a hydroquinone	Cytoplasmic	The enzyme catalyzes a two-electron reduction and has a preference for short-chain acceptor quinones, such as ubiquinone, benzoquinone, juglone and duroquinone. The animal, but not the plant, form of the enzyme is inhibited by dicoumarol. Formerly EC 1.6.99.2.
			Ferredoxin (4Fe-4S )	SCFA_v1_980003	1	0	2	3	2	0	19	17	17	5	8	10	3	8	5	0.488634	1.07282	2.05555	1.77069	0.271449	0.896161	0.028842	0.117171
Rnf (Rhodobacter nitrogen fixation complex) complex : electron NADH ↔ Fd, Na+
Rnf1	Ion-translocation, reverse electron transfer	rnfE	Ion-translocating oxidoreductase complex subunit E (Predicted NADH:ubiquinone oxidoreductase, subunit RnfE)	SCFA_v1_420045	2	0	0	0	0	0	6	4	4	0	0	1	1	0	1	2.48762	0.916382	4.15884	0.634475	0.478426	0.948299	0.196675	0.735483		1.18.1.- (1.18.1.7)	2 reduced ferredoxin [iron-sulfur] cluster + NAD(+) + H(+) + Na(+)[side 1] = 2 oxidized ferredoxin [iron-sulfur] cluster + NADH + Na(+)[side 2]	Inner membrane	This electron transport complex, isolated from the bacterium Acetobacterium woodii, couples the energy from reduction of NAD(+) by ferredoxin to pumping sodium ions out of the cell, generating a gradient across the cytoplasmic membrane.
	reverse electron transfer	rnfG	Electron transport complex subunit G	SCFA_v1_420044	0	2	0	0	0	0	2	4	1	0	0	0	1	0	0	5.29928	1.75009	3.94343	0.622115	0.421197	0.792128	0.492023	0.823143		1.18.1.-		Unknown	Ferredoxin-NAD(+) oxidoreductase (Na(+)-transporting)
	reverse electron transfer	rnfD	Electron transport complex subunit D	SCFA_v1_420043	1	1	0	0	1	1	4	9	4	0	0	1	0	2	2	1.3345	1.73358	2.66677	0.334539	0.765006	0.570039	0.163036	0.296929		1.18.1.-		Inner membrane
	reverse electron transfer	rnfC	Electron transport complex subunit RnfC	SCFA_v1_420042	1	0	0	2	0	0	3	4	6	0	1	0	3	1	2	0.454031	1.12489	1.30971	0.212692	0.444315	0.900825	0.695521	0.133729		1.18.1.-		Cytoplasmic
	reverse electron transfer	rnfB	electron transport complex protein RnfB	SCFA_v1_420041	0	0	0	0	0	0	4	10	4	0	2	0	1	2	1	0.363599	0.479159	2.79614	0.597479	0.421716	0.559035	0.297658	0.667191		1.18.1.7		Cytoplasmic
	reverse electron transfer	rnfA	Electron transport complex protein rnfA	SCFA_v1_420040	0	0	2	2	2	2	1	8	4	1	5	1	0	2	0	2.60986	10.4409	4.0828	4.26724	0.371405	0.00927254	0.0980131	0.102812		1.18.1.-		Inner membrane
			conserved protein of Unknown function	SCFA_v1_420039	7	5	6	5	7	1	63	59	57	14	15	12	8	26	30	0.736883	0.697996	1.74067	0.783973	0.284997	0.262899	0.00180555	0.278285				membrane
	ATP synthase	atpE	F0F1-type ATP synthase, subunit c/Archaeal/vacuolar-type H+-ATPase, subunit K	SCFA_v1_420038	2	0	0	1	2	0	19	22	19	0	0	6	7	8	0	0.33345	0.637598	2.40729	0.548554	0.396535	0.71513	0.419929	0.600551				Inner membrane
	mobility	pilT	Twitching mobility protein	SCFA_v1_420036	0	0	1	0	0	0	4	1	3	1	0	0	0	2	2	0.740917	0.501301	1.30531	0.347086	0.84504	0.652641	0.843107	0.490371
	No Fe-S oxidoreductase		Flagellin N-methylase	SCFA_v1_530005	0	0	0	0	0	0	0	0	0	0	0	0	0	0	0	0	0	0	0	0	0	0	0				Unknown
			Methyl-accepting chemotaxis sensory transducer, class 34H	SCFA_v1_530004	0	0	2	0	1	0	4	0	0	2	0	1	1	0	2	1.59879	1.19244	0.774443	1.18027	0.746689	0.906603	0.85058	0.904753				Inner membrane
			Putative Fe-S oxidoreductase (Uncharacterised protein family UPF0313)	SCFA_v1_140014	0	0	1	0	0	0	1	4	3	4	1	3	2	2	3	0.398544	0.269653	0.704983	1.39357	0.366499	0.198247	0.619491	0.637369				Cytoplasmic
Nfn (NADH-dependent Fdred:NADP+ oxidoreductase) complex : electron NADPH ↔ Fd, NADH
nfnAB	nfn complex for RET	nfnA	Fd:NADP oxidoreductase subunit alpha	SCFA_v1_420047	1	0	0	0	2	2	11	10	12	2	5	2	4	7	2	0.216233	1.05136	1.57313	0.839992	0.0855544	0.935032	0.252774	0.720948		1.4.1.13		Cytoplasmic
		nfnB	Fd:NADP oxidoreductase subunit beta	SCFA_v1_420046	0	0	1	2	0	2	5	12	4	1	2	1	3	4	2	0.311089	1.53878	1.43317	0.537763	0.210991	0.521287	0.473937	0.358027		1.18.1.2, 1.8.1.19		Cytoplasmic
Formate dehydrogenase complex
Formate ↔ MK	FDH1 (fdoIGH-fdhA)	fdoI	Formate dehydrogenase, cytochrome b556 (Fdo) subunit	SCFA_v1_1580004	6	8	7	3	2	3	28	28	40	14	16	11	23	23	16	0.876537	0.438941	0.953185	0.797055	0.63253	0.0354362	0.807582	0.323741				Inner membrane
		fdoH	formate dehydrogenase-O, Fe-S subunit	SCFA_v1_1580003	18	16	12	5	9	14	59	53	57	17	14	19	31	43	26	1.19719	0.957658	1.04306	0.608491	0.362864	0.851073	0.782489	0.0101742	[FeFe] Group B	1.97.1.9	Selenite + H(2)O + acceptor = selenate + reduced acceptor	Inner membrane	The periplasmic enzyme from Thauera selenatis is a complex comprising three heterologous subunits (alpha, beta and gamma). -!- Nitrate, nitrite, chlorate and sulfate are not substrates. -!- A number of compounds, including acetate, lactate, pyruvate, and certain sugars, amino acids, fatty acids, di- and tricarboxylic acids, and benzoate can serve as electron donors
		fdoG	formate dehydrogenase-O, large subunit	SCFA_v1_1580002	32	32	45	29	26	30	190	171	156	95	90	72	93	138	123	0.800676	0.822782	0.901841	0.881553	0.065089	0.135701	0.225708	0.189698		1.7.99.4	Nitrite + acceptor = nitrate + reduced acceptor	Periplasmic	The Pseudomonas enzyme is a cytochrome, but the enzyme from Micrococcus halodenitrificans is an iron protein containing molybdenum. -!- Reduced benzyl viologen and other dyes bring about the reduction of nitrate
		fdhA	Formate dehydrogenase-O, large subunit (Anaerobic dehydrogenases, typically selenocysteine-containing)	SCFA_v1_1580001	11	8	19	6	15	7	65	75	57	35	44	27	46	57	49	0.647274	0.626704	0.798116	0.84339	0.0256676	0.0319499	0.0810442	0.240943		1.2.1.2	Formate + NAD(+) = CO(2) + NADH	Periplasmic	The Pseudomonas enzyme is a cytochrome, but the enzyme from Micrococcus halodenitrificans is an iron protein containing molybdenum. -!- Reduced benzyl viologen and other dyes bring about the reduction of nitrate
Formate ↔ MK	FDH2 (fdoIGH-fdhA)	fdoI	Formate dehydrogenase, cytochrome b556 (Fdo) subunit	SCFA_v1_270068	0	0	0	0	0	0	1	0	0	0	0	0	0	0	1	1.32802	1.75009	0.612355	0.622121	0.93284	0.867957	0.884166	0.887878				Inner membrane
		fdoH	formate dehydrogenase-O, Fe-S subunit	SCFA_v1_270067	0	0	1	0	0	0	2	2	0	0	0	0	0	0	2	1.43848	0.973271	1.23374	0.345977	0.911135	0.993365	0.947571	0.744574		1.97.1.9	Selenite + H(2)O + acceptor = selenate + reduced acceptor	Inner membrane	The periplasmic enzyme from Thauera selenatis is a complex comprising three heterologous subunits (alpha, beta and gamma). -!- Nitrate, nitrite, chlorate and sulfate are not substrates. -!- A number of compounds, including acetate, lactate, pyruvate, and certain sugars, amino acids, fatty acids, di- and tricarboxylic acids, and benzoate can serve as electron donors
		fdoG	formate dehydrogenase-O, large subunit	SCFA_v1_270066	0	1	3	0	0	1	4	4	4	3	2	2	1	2	1	2.59241	0.926675	1.85822	2.12898	0.220553	0.939884	0.348214	0.283472		1.7.99.4	Nitrite + acceptor = nitrate + reduced acceptor	Periplasmic	The Pseudomonas enzyme is a cytochrome, but the enzyme from Micrococcus halodenitrificans is an iron protein containing molybdenum. -!- Reduced benzyl viologen and other dyes bring about the reduction of nitrate
		fdhA	Formate dehydrogenase-O, large subunit (Anaerobic dehydrogenases, typically selenocysteine-containing)	SCFA_v1_270065	0	0	0	0	0	0	1	0	0	0	0	0	0	1	0	1.32802	1.75009	0.612355	0.622121	0.93284	0.867957	0.884166	0.887878		1.2.1.2	Formate + NAD(+) = CO(2) + NADH	Periplasmic	The Pseudomonas enzyme is a cytochrome, but the enzyme from Micrococcus halodenitrificans is an iron protein containing molybdenum. -!- Reduced benzyl viologen and other dyes bring about the reduction of nitrate
			putative oxidoreductase with Rieske [2Fe-2S] center or Cytochrome b6-f complex iron-sulfur subunit 1 (fragment)	SCFA_v1_1250001	1	0	0	0	0	0	1	0	0	0	0	0	0	0	0	5.03775	1	1.19264	1	0.630992	1	0.958264	1		1.1.1.-		Cytoplasmic
Formate ↔ MK	FDH3 (fdoIGH-fdhA)	fdoI	Formate dehydrogenase-O subunit gamma (Cytochrome b subunit of formate dehydrogenase)	SCFA_v1_1350005	1	0	2	0	0	1	3	0	3	2	2	0	2	0	3	1.47845	0.716728	0.721791	0.912254	0.679159	0.762863	0.700382	0.918788				Inner membrane
		fdnH	Formate dehydrogenase, nitrate-inducible, iron-sulfur subunit (Twin-arginine translocation pathway, signal sequence)	SCFA_v1_1350004	1	1	3	0	3	2	1	4	9	4	7	3	2	3	6	1.17855	1.54467	0.79579	1.53981	0.786459	0.473845	0.639124	0.37697				Inner membrane
	formate trasnporter	focA	Formate/nitrite transporter (antiporter)	SCFA_v1_120007	0	0	1	0	0	0	5	1	2	1	0	1	0	0	0	5.03795	1	8.77658	4.53911	0.419313	1	0.243509	0.439404				Inner membrance
Formate ↔ NADH	FDH4 (fdhA)	fdhA	Formate dehydrogenase, alpha subunit	SCFA_v1_120008	1	2	1	0	0	1	18	16	27	5	9	11	12	14	15	0.253311	0.0898996	0.920097	0.745712	0.0121873	0.00444381	0.747261	0.328472		1.17.1.9	Formate + NAD(+) = CO(2) + NADH	Cytoplasmic	The enzyme from most aerobic organisms is devoid of redox-active centers but that from the proteobacterium Methylosinus trichosporium contains iron-sulfur centers, flavin and a molybdenum center. Together with EC 1.12.1.2, forms a system previously known as formate hydrogenlyase. Formerly EC 1.2.1.2.
		fdhA-2	formate dehydrogenase, alpha subunit (selenocysteine-containing)	SCFA_v1_120009	0	1	1	1	1	0	13	10	9	2	3	1	1	3	9	0.403736	0.52889	1.52882	0.561751	0.260541	0.430137	0.319286	0.306645	[FeFe] Group A	1.17.1.9	Formate + NAD(+) = CO(2) + NADH	Cytoplasmic	The enzyme from most aerobic organisms is devoid of redox-active centers but that from the proteobacterium Methylosinus trichosporium contains iron-sulfur centers, flavin and a molybdenum center. Together with EC 1.12.1.2, forms a system previously known as formate hydrogenlyase. Formerly EC 1.2.1.2.
	monocarboxylate trasnporter	yhjX	putative MFS-type transporter YhjX (or Oxalate:formate antiporter)	SCFA_v1_120010	5	4	5	2	3	5	41	41	48	12	16	14	15	23	20	0.62783	0.590205	1.38717	0.881301	0.136529	0.137797	0.0757879	0.572362				Inner membrance
H2 ↔ NADPH? (putative)	HYD4 (hndABC?)	hndC	NADP-reducing hydrogenase subunit HndC	SCFA_v1_120012	3	8	5	13	5	4	79	58	66	11	14	10	17	22	23	0.671758	1.21559	2.01931	0.684517	0.179298	0.462946	5.43198e-05	0.102865		1.12.1.3	H(2) + NADP(+) = H(+) + NADPH	Cytoplasmic	The protein from the bacterium Desulfovibrio fructosovorans exclusively functions as a hydrogen dehydrogenase, while the enzyme from the archaeon Pyrococcus furiosus is part of a heterotetrameric complex where the alpha and delta subunits function as a hydrogenase while the beta and gamma subunits function as sulfur reductase (EC 1.12.98.4). Different from EC 1.12.1.5.
		hndB	NADP-reducing hydrogenase subunit HndB	SCFA_v1_120013	1	1	0	1	0	1	8	11	7	3	6	1	1	0	1	2.59208	3.41816	7.96185	5.95103	0.358338	0.235605	0.0081825	0.0303807		1.12.1.3	H(2) + NADP(+) = H(+) + NADPH	Cytoplasmic	The protein from the bacterium Desulfovibrio fructosovorans exclusively functions as a hydrogen dehydrogenase, while the enzyme from the archaeon Pyrococcus furiosus is part of a heterotetrameric complex where the alpha and delta subunits function as a hydrogenase while the beta and gamma subunits function as sulfur reductase (EC 1.12.98.4). Different from EC 1.12.1.5.
		hndA	NADP-reducing hydrogenase subunit HndA (or Fe-hydrogenase gamma subunit)	SCFA_v1_120014	0	0	0	1	1	1	13	10	10	2	3	1	5	4	2	0.129674	0.923985	1.83249	0.652771	0.02356	0.909203	0.15067	0.447224		1.12.1.3	H(2) + NADP(+) = H(+) + NADPH	Cytoplasmic	The protein from the bacterium Desulfovibrio fructosovorans exclusively functions as a hydrogen dehydrogenase, while the enzyme from the archaeon Pyrococcus furiosus is part of a heterotetrameric complex where the alpha and delta subunits function as a hydrogenase while the beta and gamma subunits function as sulfur reductase (EC 1.12.98.4). Different from EC 1.12.1.5.
		mobA	Molybdenum cofactor guanylyltransferase	SCFA_v1_120015	0	0	0	0	0	0	0	0	0	0	0	0	0	0	0	0	0	0	0	0	0	0	0		2.7.7.77	GTP + molybdenum cofactor = diphosphate + guanylyl molybdenum cofactor	Cytoplasmic
Formate ↔ NADH	FDH5	fdhA	formate dehydrogenase, alpha subunit (selenocysteine-containing) (fragment)	SCFA_v1_100028	0	0	0	0	0	0	0	0	0	0	0	0	0	0	0	0	0	0	0	0	0	0	0	[FeFe] Group A	1.2.1.2	Formate + NAD(+) = CO(2) + NADH	Cytoplasmic
		phoP	Alkaline phosphatase synthesis transcriptional regulatory protein PhoP	SCFA_v1_100027	0	0	0	0	0	0	0	0	0	0	0	0	0	0	0	0	0	0	0	0	0	0	0				Cytoplasmic
		nqo1 nuoF	NADH-quinone oxidoreductase subunit F	SCFA_v1_100026	0	0	0	0	0	0	0	0	0	0	0	0	0	0	0	0	0	0	0	0	0	0	0		1.6.5.3	NADH + ubiquinone + 5 H(+)(In) = NAD(+) + ubiquinol + 4 H(+)(Out)	Cytoplasmic	The complex is present in mitochondria and aerobic bacteria. -!- Breakdown of the complex can release EC 1.6.99.3. -!- In photosynthetic bacteria, reversed electron transport through this enzyme can reduce NAD(+) to NADH
		nqo2 nuoE	NADH-quinone oxidoreductase subunit E 2	SCFA_v1_100025	0	0	0	0	0	0	0	0	0	0	0	0	0	0	0	0	0	0	0	0	0	0	0				Unknown
	molybdate transport	modA	ABC-type molybdate transport system, periplasmic component	SCFA_v1_100024	5	4	6	3	3	3	17	19	16	10	14	9	17	12	14	0.898967	0.710036	0.740611	0.923599	0.739601	0.371846	0.201104	0.757597				Periplasmic
	molybdate transport	modB	Molybdenum transport system permease protein ModB	SCFA_v1_100023	2	3	0	1	2	2	10	9	9	3	4	1	2	5	6	1.01083	1.32052	1.33627	0.74628	0.984697	0.621437	0.457828	0.552411				Inner membrane
	molybdate transport	modC	molybdate transporter subunit, ABC-type transporter, ATPase component: MolT family	SCFA_v1_100022	3	0	2	1	3	2	13	19	10	2	2	4	7	8	5	0.645072	1.01889	1.28915	0.486772	0.411131	0.970207	0.438628	0.11444		3.6.3.29	ATP + H(2)O + molybdate(Out) = ADP + phosphate + molybdate(In)	Inner membrane-associated	A bacterial enzyme that imports molybdate anions
			FmdE, Molybdenum formylmethanofuran dehydrogenase operon	SCFA_v1_100021	1	1	4	3	3	0	15	6	10	1	6	1	5	11	2	0.868099	1.14288	1.07123	0.539989	0.795897	0.807044	0.864786	0.224459				Cytoplasmic
		mopIII	Molybdenum-pterin-binding protein 3	SCFA_v1_100020	1	2	4	1	1	2	6	8	9	4	1	1	4	7	9	0.911098	0.687513	0.71403	0.363765	0.847238	0.520455	0.356994	0.046439				Unknown
Hydrogenase complex
H2 ↔ NADH	HYD1	hoxS (HymC like)	NAD-reducing hydrogenase, HoxS gamma subunit (NADH dehydrogenase)	SCFA_v1_1670006	3	8	5	4	6	4	65	61	65	33	28	18	23	33	36	0.452932	0.519963	1.2831	1.03921	0.00500422	0.0281016	0.0960898	0.824083	[FeFe] Group A	1.12.1.2	H(2) + NAD(+) = H(+) + NADH	Cytoplasmic	Bidirectional hydrogenase. H(2):NAD(+) oxidoreductase. Hydrogenase. NAD-linked hydrogenase
H2 ↔ NADH, Fd ? (putative)	HYD2 (hyd? hnd?)	hydA (or HndC)	putative [Fe] hydrogenase, (NADH dehydrogenase or NADP-reducing hydrogenase subunit HndC)	SCFA_v1_560026	0	0	0	0	0	0	1	1	3	2	1	0	2	1	2	0.278406	0.366891	0.607767	0.668123	0.373508	0.485274	0.693316	0.76063	[FeFe] Group A	1.6.99.3	NADH + acceptor = NAD(+) + reduced acceptor	Cytoplasmic	The protein from the bacterium Desulfovibrio fructosovorans exclusively functions as a hydrogen dehydrogenase, while the enzyme from the archaeon Pyrococcus furiosus is part of a heterotetrameric complex where the alpha and delta subunits function as a hydrogenase while the beta and gamma subunits function as sulfur reductase (EC 1.12.98.4). Different from EC 1.12.1.5.
Sieber et al., (2010)		hydB (or HndC)	Fe-hydrogenase beta subunit (NADP-reducing hydrogenase subunit HndC)	SCFA_v1_560027	0	0	0	0	0	0	9	5	8	3	3	1	0	3	2	0.295506	0.389426	2.79061	1.71765	0.236911	0.360201	0.122313	0.462254	[FeFe] Group A	1.6.5.11	NADH + H+ + a quinone = NAD+ + a quinol	Cytoplasmic
		hydC (or HndA)	Fe-hydrogenase gamma subunit (NADP-reducing hydrogenase subunit HndA)	SCFA_v1_560028	0	1	0	0	0	0	1	2	2	1	0	0	0	0	0	5.03784	1	5.59453	2.36	0.533439	1	0.491812	0.740866		1.6.5.11	NADH + H+ + a quinone = NAD+ + a quinol	Cytoplasmic
H2 ↔ NADH	HYD2		NADH dehydrogenase/NADH:ubiquinone oxidoreductase 75 kD subunit (chain G)	SCFA_v1_560026	0	0	0	0	0	0	1	1	3	2	1	0	2	1	2	0.278406	0.366891	0.607767	0.668123	0.373508	0.485274	0.693316	0.76063	[FeFe] Group A	7.1.1.2	NADH + ubiquinone + 5 H(+)(In) = NAD(+) + ubiquinol + 4 H(+)(Out)	Cytoplasmic
			NADH-ubiquinone oxidoreductase 51kDa subunit, FMN-binding domain superfamily	SCFA_v1_560027	0	0	0	0	0	0	9	5	8	3	3	1	0	3	2	0.295506	0.389426	2.79061	1.71765	0.236911	0.360201	0.122313	0.462254	[FeFe] Group A	1.6.5.11	NADH + H+ + a quinone = NAD+ + a quinol	Cytoplasmic
			NADH-quinone oxidoreductase subunit E-like	SCFA_v1_560028	0	1	0	0	0	0	1	2	2	1	0	0	0	0	0	5.03784	1	5.59453	2.36	0.533439	1	0.491812	0.740866		1.6.5.11	NADH + H+ + a quinone = NAD+ + a quinol	Cytoplasmic
		ffh	Signal recognition particle GTPase	SCFA_v1_560024	3	2	4	4	3	1	17	13	18	6	6	10	2	15	10	0.878721	1.02873	1.11691	1.01516	0.758211	0.948217	0.705843	0.963839
			protein of Unknown function	SCFA_v1_560025	0	0	0	0	0	0	0	1	0	0	0	0	2	0	0	0.606137	0.798781	0.279492	0.283949	0.880517	0.94622	0.701914	0.70544
H2 ↔ NADPH	putative HYD3 (hnd)	hndA	NADP-reducing hydrogenase subunit HndA or putative NADH dehydrogenase (Ubiquinone) 24 kDa subunit	SCFA_v1_220024	0	1	0	0	0	0	1	3	2	1	0	0	1	1	3	0.560708	0.379372	0.743595	0.262666	0.673657	0.48049	0.801374	0.330495		1.6.5.11	NADH + H+ + a quinone = NAD+ + a quinol	Cytoplasmic
		hndC	Hydrogen dehydrogenase (NADP+), gamma HndC-like subunit (NADP+-reducing)	SCFA_v1_220025	1	1	0	0	0	0	1	4	4	2	1	2	4	4	2	0.517917	0.187591	0.552809	0.604966	0.452401	0.0837951	0.33661	0.463102		1.12.1.3	H(2) + NADP(+) = H(+) + NADPH	Cytoplasmic
		hndD (HymC like)	Hydrogen dehydrogenase (NADP+), delta subunit or NADH-quinone oxidoreductase, subunit G	SCFA_v1_220026	0	0	0	0	0	0	0	0	2	1	0	0	0	0	1	1.328	1.75007	1.20015	1.2117	0.932844	0.86796	0.956407	0.954512		1.12.1.3	H(2) + NADP(+) = H(+) + NADPH	Cytoplasmic
			FMN-binding glutamate synthase family protein	SCFA_v1_220027	0	0	0	0	1	0	2	3	1	0	1	0	0	0	1	1.32802	3.40871	3.38272	1.21171	0.891507	0.555445	0.53335	0.926436		1.4.1.13	2 L-glutamate + NADP(+) = L-glutamine + 2-oxoglutarate + NADPH	Cytoplasmic
		zraR	Transcriptional regulatory protein ZraR	SCFA_v1_220022	1	1	0	0	2	0	4	1	5	2	0	0	0	4	3	0.783205	0.982304	0.925133	0.353885	0.801746	0.985548	0.916576	0.2901	[FeFe] Group B			Cytoplasmic
H2 ↔ NADPH? (putative)	HYD4 (hndABC?)	hndC	NADP-reducing hydrogenase subunit HndC	SCFA_v1_120012	3	8	5	13	5	4	79	58	66	11	14	10	17	22	23	0.671758	1.21559	2.01931	0.684517	0.179298	0.462946	5.43198e-05	0.102865		1.12.1.3	H(2) + NADP(+) = H(+) + NADPH	Cytoplasmic	The protein from the bacterium Desulfovibrio fructosovorans exclusively functions as a hydrogen dehydrogenase, while the enzyme from the archaeon Pyrococcus furiosus is part of a heterotetrameric complex where the alpha and delta subunits function as a hydrogenase while the beta and gamma subunits function as sulfur reductase (EC 1.12.98.4). Different from EC 1.12.1.5.
		hndB	NADP-reducing hydrogenase subunit HndB	SCFA_v1_120013	1	1	0	1	0	1	8	11	7	3	6	1	1	0	1	2.59208	3.41816	7.96185	5.95103	0.358338	0.235605	0.0081825	0.0303807		1.12.1.3	H(2) + NADP(+) = H(+) + NADPH	Cytoplasmic	The protein from the bacterium Desulfovibrio fructosovorans exclusively functions as a hydrogen dehydrogenase, while the enzyme from the archaeon Pyrococcus furiosus is part of a heterotetrameric complex where the alpha and delta subunits function as a hydrogenase while the beta and gamma subunits function as sulfur reductase (EC 1.12.98.4). Different from EC 1.12.1.5.
		hndA (HymA like)	NADP-reducing hydrogenase subunit HndA (or Fe-hydrogenase gamma subunit)	SCFA_v1_120014	0	0	0	1	1	1	13	10	10	2	3	1	5	4	2	0.129674	0.923985	1.83249	0.652771	0.02356	0.909203	0.15067	0.447224		1.12.1.3	H(2) + NADP(+) = H(+) + NADPH	Cytoplasmic	The protein from the bacterium Desulfovibrio fructosovorans exclusively functions as a hydrogen dehydrogenase, while the enzyme from the archaeon Pyrococcus furiosus is part of a heterotetrameric complex where the alpha and delta subunits function as a hydrogenase while the beta and gamma subunits function as sulfur reductase (EC 1.12.98.4). Different from EC 1.12.1.5.
		mobA	Molybdenum cofactor guanylyltransferase	SCFA_v1_120015	0	0	0	0	0	0	0	0	0	0	0	0	0	0	0	0	0	0	0	0	0	0	0		2.7.7.77	GTP + molybdenum cofactor = diphosphate + guanylyl molybdenum cofactor	Cytoplasmic
	putative HYD5?		putative hydrogenase, 4Fe-4S ferredoxin-type component	SCFA_v1_510008	0	1	0	0	1	0	0	1	2	0	0	1	1	1	0	1.36912	1.80425	0.926491	0.641368	0.85319	0.728134	0.9618	0.793619				Periplasmic
		aorA	Aldehyde:ferredoxin oxidoreductase	SCFA_v1_510007	1	1	0	0	0	2	1	5	7	2	0	2	2	3	1	0.873876	1.15784	1.35443	0.820596	0.884176	0.873924	0.645999	0.799756		1.2.7.5	An aldehyde + H(2)O + 2 oxidized ferredoxin = a carboxylate + 2 H(+) + 2 reduced ferredoxin	Unknown
Formate extrution related (from formate dehydrogenase)
		fdhE	Formate dehydrogenase accessory protein FdhE	SCFA_v1_180061	4	1	2	0	1	1	4	4	6	3	4	4	2	5	8	1.21763	0.458051	0.581407	0.900017	0.699903	0.320794	0.212043	0.817456				Cytoplasmic
		tatAd	Sec-independent protein translocase protein TatA	SCFA_v1_180059	0	0	0	0	0	0	1	0	1	0	0	1	0	0	0	1	1	2.23773	2.35995	1	1	0.809487	0.798672				Inner membrane
		tatC	Sec-independent protein translocase protein TatC	SCFA_v1_180060	0	0	1	1	0	0	5	2	2	0	1	0	1	3	0	0.718592	0.946978	1.41053	0.336627	0.794604	0.965767	0.737939	0.391037				membrane
		yfkN	Trifunctional nucleotide phosphoesterase protein YfkN (Metallophosphoesterase)	SCFA_v1_180062	6	2	5	7	3	3	35	34	38	32	23	17	13	22	20	0.614623	0.810594	1.2043	1.586	0.131266	0.514566	0.32936	0.0226737				Periplasmic
		fdHA	Anaerobic selenocysteine-containing dehydrogenase (Molybdopterin oxidoreductase)	SCFA_v1_180063	2	0	8	1	2	1	5	5	10	5	7	1	3	6	7	1.60643	0.856522	0.780659	0.97701	0.318231	0.800278	0.552084	0.958732		1.17.1.9	Formate + NAD(+) = CO(2) + NADH	Cytoplasmic
		acuR	Transcriptional regulator AcuR	SCFA_v1_180064	1	1	2	0	0	2	0	0	0	2	2	0	3	1	0	2.4681	1.67386	0.0814268	1.12558	0.318017	0.616081	0.0239008	0.896388				Cytoplasmic
Ferredoxin
			Ferredoxin-2	SCFA_v1_30014	0	0	0	0	0	0	1	0	0	0	0	0	0	0	0	1	1	1.19265	1	1	1	0.958262	1				Unknown
			Ferredoxin	SCFA_v1_140020	0	0	1	0	0	0	1	0	1	0	1	0	0	0	0	5.03768	1	2.23771	2.35993	0.630995	1	0.809488	0.798673	[FeFe] Group A			Cytoplasmic
			Ferredoxin	SCFA_v1_660090	0	0	0	0	0	0	6	3	9	0	0	2	2	4	3	0.16175	0.213159	1.26119	0.286103	0.0848187	0.14366	0.744187	0.194107	[FeFe] Group A			Cytoplasmic
			Ferredoxin (4Fe-4S )	SCFA_v1_820015	0	0	0	0	1	0	3	2	1	1	1	1	2	1	0	0.456838	1.1726	1.16279	1.16424	0.558765	0.905411	0.894656	0.899919	[FeFe] Group C1			Unknown
			Ferredoxin	SCFA_v1_980003	1	0	2	3	2	0	19	17	17	5	8	10	3	8	5	0.488634	1.07282	2.05555	1.77069	0.271449	0.896161	0.028842	0.117171	[FeFe] Group A			Cytoplasmic
			Ferredoxin (4Fe-4S ferredoxin-type, iron-sulphur binding domain)	SCFA_v1_1550009	0	0	0	0	0	0	0	0	0	0	0	0	0	0	0	0	0	0	0	0	0	0	0	[FeFe] Group C1			Periplasmic
Polymer synthesis (PHB/PHA)
			PHB/PHA accumulation regulator DNA-binding domain protein (Polyhydroxyalkanoate synthesis repressor)	SCFA_v1_450048	0	0	0	0	1	1	0	1	3	1	0	1	1	2	2	0.291253	1.36997	0.510603	0.500845	0.311369	0.784493	0.514408	0.545877				Cytoplasmic
		phaE	Poly(R)-hydroxyalkanoic acid synthase subunit (PHA_synth_III_E)	SCFA_v1_450038	0	0	0	1	0	0	0	0	0	0	0	0	0	0	0	1	6.63891	1	1	1	0.573901	1	1				Cytoplasmic
		phaC	Poly(3-hydroxyalkanoate) polymerase subunit PhaC	SCFA_v1_450039	1	0	0	0	0	0	0	1	0	2	0	0	0	2	0	1.56821	1.06105	0.371258	1.24907	0.887386	0.98512	0.755145	0.943873		2.3.1.-		Cytoplasmic
			Fused phosphoenolpyruvate-protein phosphotransferase PtsP/GAF domain protein	SCFA_v1_450040	0	0	0	0	0	0	0	0	0	0	0	0	1	1	0	0.694288	0.914948	0.164366	0.325244	0.913011	0.978768	0.588772	0.736659				Cytoplasmic
			putative PHB de-polymerase domain protein	SCFA_v1_450049	0	0	0	0	0	1	4	3	6	3	3	1	2	1	3	0.237128	0.608652	1.32966	1.37915	0.151993	0.62115	0.659857	0.645482				Unknown
			3-hydroxybutyryl-CoA dehydrogenase	SCFA_v1_450050	2	2	0	0	1	0	3	3	3	0	2	0	1	3	0	2.68617	0.937568	1.41042	0.607826	0.255522	0.952592	0.662359	0.621489		1.1.1.157, 1.1.1.35	(S)-3-hydroxyacyl-CoA + NAD(+) = 3-oxoacyl-CoA + NADH	Cytoplasmic
			short-chain dehydrogenase reductase	SCFA_v1_450051	0	0	1	0	0	0	3	4	1	2	2	0	1	2	1	0.707857	0.478932	1.23342	1.1754	0.779001	0.549889	0.831808	0.878192
Pyrophosphatase (PMF related)
		hppA	Putative K(+)-stimulated pyrophosphate-energized sodium pump	SCFA_v1_280018	3	4	7	6	9	2	76	73	62	13	14	8	12	28	16	0.652287	1.03942	2.33428	0.760312	0.171564	0.894605	1.42684e-06	0.241921		3.6.1.1	Diphosphate + H(2)O = 2 phosphate	Inner membrane
			dITP/XTP pyrophosphatase	SCFA_v1_630009	2	0	1	1	0	0	2	3	2	1	0	0	2	0	1	2.44077	1.17612	1.37436	0.418081	0.386726	0.890544	0.732565	0.459421		3.6.1.66	XTP + H(2)O = XMP + diphosphate, dITP + H(2)O = dIMP + diphosphate, ITP + H(2)O = IMP + diphosphate	Cytoplasmic
			Magnesium dependent soluble inorganic pyrophosphatase	SCFA_v1_270041	0	0	0	0	0	0	0	0	0	0	0	0	0	0	0	0	0	0	0	0	0	0	0		3.6.1.1	Diphosphate + H(2)O = 2 phosphate	Cytoplasmic
ATP synthesis
	F-type ATPase1	atpD	F1 sector of membrane-bound ATP synthase, beta subunit	SCFA_v1_30033	0	1	0	0	0	0	0	0	1	0	1	0	0	0	0	5.03771	1	1.19263	2.35995	0.630993	1	0.958266	0.798672
		atpA	ATP synthase subunit alpha 2	SCFA_v1_30027	1	0	0	0	0	0	0	0	0	0	0	0	0	0	0	5.03779	1	1	1	0.63099	1	1	1
			putative ATP synthase subunit b 1	SCFA_v1_30028	0	0	0	0	0	0	0	0	1	0	0	0	0	0	0	1	1	1.19265	1	1	1	0.958262	1
		atpE	ATP synthase subunit c 2	SCFA_v1_30029	0	0	0	0	0	0	0	0	0	0	0	0	0	0	0	0	0	0	0	0	0	0	0
		atpB	ATP synthase subunit a 1	SCFA_v1_30030	0	0	0	0	0	0	1	0	0	0	0	0	0	1	0	1.32802	1.75009	0.612355	0.622121	0.93284	0.867957	0.884166	0.887878
		atpC	ATP synthase epsilon chain	SCFA_v1_30032	0	0	0	0	0	0	0	0	0	0	0	0	1	0	0	1.32803	1.75011	0.314398	0.622126	0.932838	0.867955	0.731054	0.88788
	F-type ATPase2	atpC	ATP synthase epsilon chain	SCFA_v1_190009	1	0	3	0	1	0	10	8	9	2	1	1	1	2	1	2.57978	0.926196	4.17788	1.21398	0.215489	0.938868	0.0187078	0.799633
		atpD	membrane-bound ATP synthase , F1 sector, beta-subunit	SCFA_v1_190010	6	5	9	2	4	1	41	51	51	6	3	4	17	12	13	1.22614	0.563862	2.0896	0.372603	0.487951	0.176285	0.000396197	0.0033533
		atpG	ATP synthase gamma chain	SCFA_v1_190011	1	0	2	2	5	3	37	22	31	4	3	3	9	7	9	0.309385	1.35502	2.20943	0.482451	0.0619138	0.449244	0.00312205	0.0692236
		atpA	F1 sector of membrane-bound ATP synthase, alpha subunit	SCFA_v1_190012	0	1	3	2	5	5	62	50	41	6	7	6	18	17	11	0.224445	0.885617	2.03581	0.498556	0.00513096	0.723858	0.000469794	0.0185617
		atpH	ATP synthase subunit delta	SCFA_v1_190013	2	0	0	0	0	2	11	15	18	5	5	1	4	3	4	0.468909	0.620168	2.46467	1.19203	0.344658	0.550192	0.0260238	0.716381
		atpF	ATP synthase subunit b	SCFA_v1_190014	0	1	2	2	2	1	16	17	15	8	4	7	0	3	7	0.784518	1.71959	2.98369	2.33315	0.723239	0.349846	0.00576554	0.0509973
		atpF	ATP synthase subunit b	SCFA_v1_190015	5	0	3	0	1	2	29	13	18	7	7	4	5	5	7	1.21277	0.601622	2.16707	1.27605	0.679713	0.436159	0.0193005	0.526973
		atpE	ATP synthase subunit c	SCFA_v1_190016	0	1	0	0	1	0	9	4	4	1	3	1	1	4	1	0.475928	0.627189	1.76963	1.02418	0.460613	0.642946	0.369922	0.97425
			F0F1-ATPase subunit, Ca2+/Mg2+ transporter	SCFA_v1_190017	0	1	0	2	0	0	5	7	3	2	3	1	3	0	3	0.454998	1.12125	1.49564	1.17072	0.425927	0.898611	0.512943	0.820109
	F-type ATPase3	atpE	ATP synthase subunit c (F0F1-type ATP synthase, subunit c/Archaeal/vacuolar-type H+-ATPase, subunit K)	SCFA_v1_660020	1	2	3	2	0	0	8	15	5	0	2	1	1	3	3	2.24209	0.98964	2.4753	0.524767	0.197572	0.990227	0.0763561	0.388321
		atpB	ATP synthase subunit a	SCFA_v1_660021	6	12	8	6	7	9	45	38	36	8	6	1	14	7	13	1.9791	2.19772	2.14168	0.528388	0.0154446	0.00743173	0.00062026	0.052406
		atpI	ATP synthase I chain	SCFA_v1_660022	1	1	3	3	4	1	15	10	16	7	4	3	5	5	3	0.9938	2.08824	1.94315	1.29709	0.991043	0.126275	0.0661504	0.537754
		atpI	ATP synthase protein I	SCFA_v1_660023	6	4	6	6	7	3	15	9	15	3	5	4	8	9	9	1.59502	2.09555	0.925013	0.559504	0.170832	0.0300524	0.781858	0.116585
	V-type ATPase1	ntpD	V-type ATP synthase subunit D	SCFA_v1_280008	0	1	0	0	0	0	2	0	0	0	0	0	0	0	0	5.03772	1	2.13879	1	0.630993	1	0.820176	1
		atpB	V-type ATP synthase beta chain	SCFA_v1_280009	0	2	0	0	1	1	0	0	3	0	0	1	0	0	0	10.2115	12.089	3.47664	2.36006	0.194899	0.167835	0.477175	0.642418
		atpA	V-type ATP synthase alpha chain	SCFA_v1_280010	1	1	0	1	0	0	1	2	0	2	1	1	0	1	1	2.70198	1.88874	0.937643	2.46739	0.410795	0.618899	0.955042	0.413683
			V-type ATP synthase subunit F	SCFA_v1_280011	0	0	0	0	0	0	0	1	0	0	0	0	0	0	0	1	1	1.19265	1	1	1	0.958262	1
			V-type ATP synthase subunit C	SCFA_v1_280012	0	0	1	1	1	0	1	1	1	0	0	0	0	3	0	1.01552	2.43111	0.671231	0.244245	0.992032	0.551331	0.780378	0.360613
		atpE	V-type proton ATPase subunit E	SCFA_v1_280013	1	0	0	0	0	0	1	1	2	0	0	0	0	0	2	1.4354	0.971183	1.28236	0.345233	0.891806	0.99122	0.923118	0.688984
		ntpK	V-type sodium ATPase subunit K	SCFA_v1_280014	0	0	0	0	0	0	1	1	0	0	0	0	0	0	1	1.32801	1.75008	1.11054	0.622116	0.932842	0.867958	0.974985	0.887876
			V-type ATP synthase subunit I	SCFA_v1_280015	1	2	0	1	1	1	3	2	2	1	1	0	0	2	1	2.68194	3.4815	1.46174	0.813895	0.277284	0.170679	0.634828	0.83698
	V-type ATPase2	ntpK	V-type sodium ATPase subunit K	SCFA_v1_840016	1	0	0	2	1	2	10	10	8	3	2	2	3	7	3	0.216976	1.32771	1.3358	0.656838	0.0853997	0.617233	0.46653	0.414634
		atpI	V-type ATP synthase subunit I	SCFA_v1_840017	1	5	0	2	3	0	28	21	22	1	2	5	3	16	4	0.743919	0.762819	1.99502	0.463929	0.660312	0.701375	0.212878	0.232272
		atpD	V-type ATP synthase subunit D	SCFA_v1_840018	0	0	0	0	0	0	15	5	5	0	1	1	1	3	1	0.293184	0.386366	3.10455	0.502279	0.266632	0.389247	0.141533	0.50094
		atpB	V-type ATP synthase beta chain	SCFA_v1_840019	3	1	3	1	1	2	30	27	30	7	6	3	11	10	9	0.602608	0.453865	1.78308	0.641988	0.248337	0.14869	0.0190701	0.185714
		atpA	V-type ATP synthase alpha chain	SCFA_v1_840020	7	5	4	5	6	2	76	60	54	13	7	8	18	23	15	0.741942	0.791088	2.08773	0.605515	0.318731	0.467844	4.33088e-05	0.0454722
		atpE	V-type ATP synthase subunit E	SCFA_v1_840022	5	5	8	6	14	7	27	22	41	10	16	9	15	8	6	1.58693	3.11093	1.89774	1.44069	0.167299	0.00020681	0.0134518	0.210038
			Putative F0F1-ATPase subunit, Ca2+/Mg2+ transporter	SCFA_v1_750058	7	3	2	39	41	52	81	64	55	0	1	0	0	1	0	28.7683	418.722	113.632	1.21171	0.000114001	2.67555e-13	9.39207e-09	0.868302			(3R)-3-hydroxybutanoyl-CoA = crotonoyl-CoA + H(2)O
			Putative F0F1-ATPase subunit, Ca2+/Mg2+ transporter	SCFA_v1_890062	0	6	0	14	25	16	40	42	35	0	0	0	0	0	0	28.1156	336.373	129.674	1	0.000279063	2.98329e-12	4.18895e-09	1			2-methylpropanoyl-CoA = butanoyl-CoA;	Cytoplasmic	Cofactor: Cobalt cation.
Dissimilatory Phosphite Oxidation related
Phosphite oxidation?			LysR family transcriptional regulator	SCFA_v1_560033	5	7	8	1	4	2	7	9	8	5	12	10	7	3	5	3.43979	1.57607	0.979857	2.1786	0.000887066	0.344444	0.954955	0.0276581				Cytoplasmic
Phosphite oxidation?		cysL	HTH-type transcriptional regulator CysL	SCFA_v1_890035	2	0	3	0	4	2	4	8	4	3	7	2	5	6	3	0.918784	1.44656	0.702604	1.03003	0.881827	0.494165	0.412762	0.948176				Cytoplasmic
Phosphite oxidation/transport		ptdC	putative phosphite transporter PtdC (major facilitator superfamily transporter)	SCFA_v1_880008	0	0	0	1	0	0	0	1	1	0	1	0	0	0	0	1	6.63875	2.26203	2.35993	1	0.573906	0.806937	0.798673				Inner membrance	Desulfotignum phosphitoxidans DSM 13687
Phosphite oxidation		ptdF	Putative epimerase/dehydratase PtdF (nucleoside-diphosphate-sugar epimerase)	SCFA_v1_880007	0	1	0	0	1	1	0	2	1	1	2	0	0	1	0	2.58664	6.23824	1.71694	3.22816	0.514349	0.191614	0.686138	0.383292				Cytoplasmic	Desulfotignum phosphitoxidans DSM 13687
Phosphite oxidation		ptdH	B12-dependent radical SAM family protein	SCFA_v1_880009	0	0	1	0	1	0	2	1	1	0	0	1	0	0	0	5.03796	6.63914	4.40297	2.36005	0.426724	0.35213	0.442451	0.672972				Cytoplasmic	Desulfotignum phosphitoxidans DSM 13687
Phosphite oxidation		ptdI	putative ptdI (hypothetical protein)	SCFA_v1_880010	1	0	0	0	1	0	0	3	1	1	1	0	0	0	0	5.03795	6.63913	4.44831	4.11761	0.420438	0.345594	0.432212	0.473402
Phosphite oxidation		ptxD	Phosphonate dehydrogenase (fragment) (phosphite dehydrogenase)	SCFA_v1_880011	0	2	2	1	3	0	4	7	6	2	4	1	2	3	0	2.08417	2.69847	2.10214	1.6855	0.312462	0.173772	0.201158	0.422365		1.20.1.1	Phosphonate + NAD(+) + H(2)O = phosphate + NADH or phosphite + H2O + NAD+ = phosphate + NADH	Cytoplasmic	NADP(+) is a poor substitute for NAD(+) in the enzyme from Pseudomonas stutzeri WM88
Phosphite oxidation		ptxD	Phosphonate dehydrogenase (NAD-dependent phosphite dehydrogenase) (fragment)	SCFA_v1_1140001	5	2	0	2	0	2	11	12	6	6	4	8	4	4	5	1.39883	1.05551	1.36822	1.69352	0.510458	0.928842	0.421472	0.204822		1.20.1.1	Phosphonate + NAD(+) + H(2)O = phosphate + NADH or phosphite + H2O + NAD+ = phosphate + NADH	Cytoplasmic	NADP(+) is a poor substitute for NAD(+) in the enzyme from Pseudomonas stutzeri WM88
Phosphite oxidation		ptxE	LysR family transcriptional regulator PtxE (transcriptional regulator)	SCFA_v1_1140002	5	4	4	4	2	3	15	10	13	10	9	10	7	9	15	1.09038	0.994575	0.756755	1.13834	0.806888	0.989126	0.307815	0.652577				Cytoplasmic	Desulfotignum phosphitoxidans DSM 13687
Phosphate transport			Sodium/phosphate symporter	SCFA_v1_20045	2	0	0	1	0	1	9	9	11	5	1	1	2	4	6	0.434706	0.575553	1.50304	0.705469	0.301354	0.492009	0.341203	0.519385				Inner membrane
Phosphate transport		pstS	Phosphate ABC transporter substrate-binding protein, PhoT family	SCFA_v1_380020	0	0	0	0	0	0	0	0	1	0	0	0	0	0	0	1	1	1.19265	1	1	1	0.958262	1				Inner membrane-associated (Cytoplasmic-membrane)
Phosphate transport		pstC	Phosphate transport system permease protein	SCFA_v1_380021	0	0	0	0	0	0	0	0	0	0	0	0	0	0	1	1.32803	1.75011	0.314398	0.622126	0.932838	0.867955	0.731054	0.88788				Inner membrane-associated (Cytoplasmic-membrane)
Phosphate transport		pstS	Phosphate ABC transporter, periplasmic phosphate-binding protein PstS (TC 3.A.1.7.1)	SCFA_v1_850008	0	0	0	0	0	0	0	0	0	0	0	1	0	0	0	1	1	1	2.35999	1	1	1	0.798668				Inner membrane-associated
Phosphate transport		pstC	Binding-protein-dependent transport systems Inner membrane component	SCFA_v1_850009	0	0	0	0	0	0	0	0	0	0	0	0	0	0	0	0	0	0	0	0	0	0	0				Inner membrane
Phosphate transport		pstB	phosphate transporter subunit ; ATP-binding component of ABC superfamily	SCFA_v1_1020017	0	0	0	0	0	0	0	0	0	0	0	0	0	1	0	1.32803	1.75011	0.314398	0.622126	0.932838	0.867955	0.731054	0.88788		3.6.3.27	ATP + H(2)O + phosphate(Out) = ADP + phosphate + phosphate(In)	Inner membrane-associated
Phosphate transport		phoU	Phosphate-specific transport system accessory protein PhoU (regulator)	SCFA_v1_1020016	0	1	0	0	0	0	1	0	0	0	0	0	0	0	0	5.03775	1	1.19264	1	0.630992	1	0.958264	1				Cytoplasmic
Phosphate transport		pstA	Phosphate transport system permease protein PstA	SCFA_v1_1020018	0	0	0	0	0	0	0	0	0	0	0	0	0	0	0	0	0	0	0	0	0	0	0				Inner membrane
Inorganic Carbon Assimilation (Reductive Glycine Pathway) related
Wood-Ljungdal pathway		cooC	CO dehydrogenase maturation factor (CooC type)	SCFA_v1_1140003	1	1	1	0	0	1	1	2	3	0	1	0	0	0	0	14.0602	6.63927	6.73119	2.36009	0.0383668	0.176612	0.114657	0.539905				Inner membrane associated
Wood-Ljungdal pathway	w2	acsB (cdhC)	CO dehydrogenase/acetyl-CoA synthase beta subunit	SCFA_v1_1140004	2	3	0	0	1	2	3	0	4	1	3	1	3	6	6	0.882673	0.689365	0.291087	0.405983	0.832415	0.592519	0.0224548	0.128108		2.3.1.169	Acetyl-CoA + a [Co(I) corrinoid Fe-S protein] = CO + CoA + a [methyl-Co(III) corrinoid Fe-S protein]	Cytoplasmic
Wood-Ljungdal pathway	w1	acsM	acetyl-CoA synthetase (Acetate--CoA ligase)	SCFA_v1_780014	1	0	0	45	53	45	389	365	410	0	1	0	1	0	0	2.58662	451.009	664.029	1.21171	0.411183	1.13435e-13	2.18748e-15	0.868109		6.2.1.1	ATP + acetate + CoA = AMP + diphosphate + acetyl-CoA	Cytoplasmic	Also acts on propanoate and propenoate
Wood-Ljungdal pathway		acs	Acyl-CoA synthetase/AMP-acid ligase II	SCFA_v1_730010	0	1	0	0	0	0	0	0	1	2	0	1	2	1	1	0.668425	0.452253	0.158241	0.872384	0.800147	0.618006	0.24661	0.926669
Wood-Ljungdal pathway	w3	metF	5,10-methylenetetrahydrofolate reductase	SCFA_v1_350005	2	0	0	0	0	0	2	6	0	4	2	3	0	4	1	1.08888	0.400171	1.02768	2.32216	0.936692	0.423828	0.975202	0.332542		1.5.1.20	5-methyltetrahydrofolate + NAD(P)(+) = 5,10-methylenetetrahydrofolate + NAD(P)H	Cytoplasmic
Wood-Ljungdal pathway	w4, w5	folD	bifunctional 5,10-methylene-tetrahydrofolate dehydrogenase and 5,10-methylene-tetrahydrofolate cyclohydrolase	SCFA_v1_520019	2	0	1	0	1	0	5	9	8	1	1	0	4	4	2	0.769442	0.366698	1.35171	0.239165	0.718788	0.279634	0.538204	0.0868608		1.5.1.5, 3.5.4.9	5,10-methylenetetrahydrofolate + NADP(+) = 5,10- methenyltetrahydrofolate + NADPH; 5,10-methenyltetrahydrofolate + H(2)O = 10-formyltetrahydrofolate	Cytoplasmic
Wood-Ljungdal pathway	w6	fhs	Formate--tetrahydrofolate ligase	SCFA_v1_1020007	0	0	0	0	0	0	1	1	0	0	0	0	1	0	2	0.458867	0.604704	0.383723	0.214959	0.814219	0.879395	0.771074	0.642839		6.3.4.3	ATP + formate + tetrahydrofolate = ADP + phosphate + 10-formyltetrahydrofolat	Cytoplasmic
Glycine pathway	g3	tdcB	Threonine ammonia-lyase (Threonine deaminase)	SCFA_v1_430010	4	3	5	2	1	2	19	20	15	12	10	12	9	12	13	0.916257	0.503048	0.979317	1.21686	0.805671	0.163139	0.932824	0.465482		4.3.1.19 (also act on 4.3.1.17)	L-threonine = 2-oxobutanoate + NH(3) (L-serine = pyruvate + NH(3))	Cytoplasmic
Glycine pathway	g2	gly	serine hydroxymethyltransferase	SCFA_v1_1210002	1	0	1	1	0	0	0	3	2	1	2	0	0	1	2	1.7422	1.26324	1.06396	1.20386	0.641786	0.852495	0.953105	0.868693		2.1.2.1	5,10-methylenetetrahydrofolate + glycine + H(2)O = tetrahydrofolate + L-serine	Cytoplasmic	The reaction catalyzed by both types of enzymes involves the initial elimination of water to form an enamine intermediate (hence the enzyme's original classification as EC 4.2.1.16), followed by tautomerization to an imine form and hydrolysis of the C-N bond. The latter reaction, which can occur spontaneously, is also be catalyzed by EC 3.5.99.10. The enzymes from a number of sources also act on …
Glycine pathway	g1	lpd	Dihydrolipoyl dehydrogenase	SCFA_v1_40049	0	1	1	1	0	0	9	7	3	2	4	1	2	3	5	0.521922	0.370459	1.16744	0.844311	0.434894	0.284463	0.755466	0.771164		1.8.1.4	Protein N(6)-(dihydrolipoyl)lysine + NAD(+) = protein N(6)-(lipoyl)lysine + NADH	Cytoplasmic
Glycine pathway	g1	gcvT	aminomethyltransferase, tetrahydrofolate-dependent, subunit (T protein) of glycine cleavage complex	SCFA_v1_520020	1	0	0	1	1	0	4	4	8	1	3	2	4	5	1	0.279031	0.67769	0.989905	0.727425	0.173108	0.645083	0.984517	0.604608		2.1.2.10	[Protein]-S(8)-aminomethyldihydrolipoyllysine + tetrahydrofolate = [protein]-dihydrolipoyllysine + 5,10-methylenetetrahydrofolate + NH(3)	Cytoplasmic
Glycine pathway	g1	gcvH	glycine cleavage system protein H (lipoyl acceptor protein)	SCFA_v1_520021	0	1	0	2	0	1	6	2	2	0	1	0	2	1	3	0.461221	1.72357	1.00743	0.216061	0.448778	0.516515	0.991456	0.133697		2.1.2.10	[Protein]-S(8)-aminomethyldihydrolipoyllysine + tetrahydrofolate = [protein]-dihydrolipoyllysine + 5,10-methylenetetrahydrofolate + NH(3)	Cytoplasmic
Glycine pathway	g1	gcvPA	glycine dehydrogenase (decarboxylating) subunit 1	SCFA_v1_520022	0	0	4	2	2	0	8	6	7	3	5	1	5	2	7	0.725615	0.959901	0.913889	0.762384	0.606815	0.94755	0.833456	0.586093		1.4.4.2	Glycine + [glycine-cleavage complex H protein]-N(6)-lipoyl-L-lysine = [glycine-cleavage complex H protein]-S-aminomethyl-N(6)-dihydrolipoyl-L- lysine + CO(2)	Cytoplasmic
Glycine pathway	g1	gcvPB	glycine dehydrogenase (decarboxylating) subunit 2	SCFA_v1_520023	0	0	0	0	0	0	5	5	4	1	2	1	2	1	1	0.350317	0.461656	2.09858	1.17808	0.358669	0.498791	0.379287	0.862189		1.4.4.2	Glycine + [glycine-cleavage complex H protein]-N(6)-lipoyl-L-lysine = [glycine-cleavage complex H protein]-S-aminomethyl-N(6)-dihydrolipoyl-L- lysine + CO(2)	Cytoplasmic	A component of the glycine cleavage system, which is composed of four components that only loosely associate: the P protein (EC 1.4.4.2), the T protein (EC 2.1.2.10), the L protein (EC 1.8.1.4) and the lipoyl-bearing H protein. -!- Previously known as glycine synthase
Nitrite reduction
Nitrite		nrfA	Nitrite reductase (cytochrome; ammonia-forming)	SCFA_v1_630002	1	0	0	0	0	0	5	4	1	1	0	0	2	4	1	0.405258	0.274196	0.878589	0.189845	0.454435	0.2839	0.891048	0.1688		1.7.2.2	NH(3) + 2 H(2)O + 6 ferricytochrome c <= nitrite + 6 ferrocytochrome c + 7 H(+)	Periplasmic	The enzyme also reduces nitric oxide and hydroxylamine to ammonia, and sulfite to sulfide (Formate-dependent nitrite reductase, periplasmic cytochrome c552 subunit)
Nitrite		nrfH	Nitrate/TMAO reductases, membrane-bound tetraheme cytochrome c subunit	SCFA_v1_630001	1	0	0	0	0	0	0	0	2	0	1	0	1	0	2	0.89558	0.605946	0.413958	0.419539	0.964876	0.841456	0.720622	0.728722		1.9.6.1	2 ferrocytochrome + nitrate + 2 H(+) = 2 ferricytochrome + nitrite	Unknown
Nitrogen metabolism related		nifA	Mo/Fe nitrogenase specific transcriptional regulator, NifA	SCFA_v1_1030002	0	0	0	0	0	0	2	1	1	1	0	0	1	0	1	0.670838	0.884046	1.14137	0.612088	0.869514	0.959554	0.955003	0.839925				Cytoplasmic
Nitrogen metabolism related:ammonium transporter		amtB	ammonium transporter	SCFA_v1_1030004	0	0	0	0	0	0	0	0	0	1	0	0	0	0	0	1	1	1	2.35999	1	1	1	0.798668				Inner membrane
Nitrite (or sulphite)			Nitrite and sulphite reductase 4Fe-4S region	SCFA_v1_880006	0	0	0	0	1	0	0	0	0	0	2	0	0	0	0	1	6.63881	1	4.09152	1	0.573904	1	0.67384		1.8.99.5	Hydrogen sulfide + a [DsrC protein]-disulfide + 2 acceptor + 3 H(2)O = sulfite + a [DsrC protein]-dithiol + 2 reduced acceptor + 2 H(+) A [DsrC protein]-S-sulfanyl-L-cysteine + 3 acceptor + 3 H(2)O = sulfite + a [DsrC protein]-disulfide + 3 reduced acceptor + 2 H(+)	Cytoplasmic	The enzyme is essential in prokaryotic sulfur-based energy metabolism, including sulfate/sulfite reducing organisms, sulfur- oxidizing bacteria, and organosulfonate reducers. In sulfur reducers it catalyzes the reduction of sulfite to sulfide, while in sulfur oxidizers it catalyzes the opposite reaction. The reaction involves the small protein DsrC, which is present in all the organisms that cont…
			Crotonase	SCFA_v1_630003	0	1	5	0	4	2	8	10	6	4	11	3	2	7	9	0.870243	1.14152	0.831056	1.21705	0.792205	0.802075	0.635111	0.630329		4.2.1.55	(3R)-3-hydroxybutanoyl-CoA = crotonoyl-CoA + H(2)O	Cytoplasmic	Also acts on crotonoyl thioesters of pantetheine and acyl-carrier protein
Formate/Nitrite		focA	Formate/nitrite transporter (antiporter)	SCFA_v1_120007	0	0	1	0	0	0	5	1	2	1	0	1	0	0	0	5.03795	1	8.77658	4.53911	0.419313	1	0.243509	0.439404				Inner membrance
Formate/Nitrite		fdhA	Formate dehydrogenase, alpha subunit	SCFA_v1_120008	1	2	1	0	0	1	18	16	27	5	9	11	12	14	15	0.253311	0.0898996	0.920097	0.745712	0.0121873	0.00444381	0.747261	0.328472		1.17.1.9	Formate + NAD(+) = CO(2) + NADH	Cytoplasmic	The enzyme from most aerobic organisms is devoid of redox-active centers but that from the proteobacterium Methylosinus trichosporium contains iron-sulfur centers, flavin and a molybdenum center. Together with EC 1.12.1.2, forms a system previously known as formate hydrogenlyase. Formerly EC 1.2.1.2.
Formate/Nitrite		fdhA-2	formate dehydrogenase, alpha subunit (selenocysteine-containing)	SCFA_v1_120009	0	1	1	1	1	0	13	10	9	2	3	1	1	3	9	0.403736	0.52889	1.52882	0.561751	0.260541	0.430137	0.319286	0.306645		1.17.1.9	Formate + NAD(+) = CO(2) + NADH	Cytoplasmic	The enzyme from most aerobic organisms is devoid of redox-active centers but that from the proteobacterium Methylosinus trichosporium contains iron-sulfur centers, flavin and a molybdenum center. Together with EC 1.12.1.2, forms a system previously known as formate hydrogenlyase. Formerly EC 1.2.1.2.
Alcohol metabolism
	c1	aorA	Aldehyde:ferredoxin oxidoreductase	SCFA_v1_510007	1	1	0	0	0	2	1	5	7	2	0	2	2	3	1	0.873876	1.15784	1.35443	0.820596	0.884176	0.873924	0.645999	0.799756		1.2.7.5	An aldehyde + H(2)O + 2 oxidized ferredoxin = a carboxylate + 2 H(+) + 2 reduced ferredoxin	Cytoplasmic
	c1	aorA	Aldehyde ferredoxin oxidoreductase	SCFA_v1_1260001	0	0	0	0	0	0	0	0	0	0	0	0	0	0	0	0	0	0	0	0	0	0	0		1.2.7.5	An aldehyde + H(2)O + 2 oxidized ferredoxin = a carboxylate + 2 H(+) + 2 reduced ferredoxin	Cytoplasmic
	c1	ywdH	putative aldehyde dehydrogenase YwdH	SCFA_v1_660085	0	1	0	2	0	0	1	0	0	0	0	0	0	0	0	5.03778	13.1743	1.19264	1	0.588538	0.383125	0.953002	1		1.2.1.3	An aldehyde + NAD(+) + H(2)O = a carboxylate + NADH	Cytoplasmic
	c1		Aldehyde dehydrogenase	SCFA_v1_1670003	0	0	0	1	0	0	2	1	4	0	1	1	0	0	0	1	6.63916	7.90357	4.56678	1	0.324112	0.244803	0.416974		1.2.1.3	An aldehyde + NAD(+) + H(2)O = a carboxylate + NADH	Cytoplasmic
	c2	yqhD	alcohol dehydrogenase, NAD(P)-dependent	SCFA_v1_990008	1	3	1	1	4	0	7	6	11	4	8	2	7	1	5	0.980475	1.25824	1.11425	1.25663	0.973238	0.698012	0.803207	0.625879		1.1.1.1	(1) A primary alcohol + NAD(+) = an aldehyde + NADH. (2) A secondary alcohol + NAD(+) = a ketone + NADH	Cytoplasmic
Transporter (carboxylate related)																															Inner membrane
	formate trasnporter	focA	Formate/nitrite transporter (antiporter)	SCFA_v1_120007	0	0	1	0	0	0	5	1	2	1	0	1	0	0	0	5.03795	1	8.77658	4.53911	0.419313	1	0.243509	0.439404				Inner membrance
	monocarboxylate	yhjX	putative MFS-type transporter YhjX	SCFA_v1_120010	5	4	5	2	3	5	41	41	48	12	16	14	15	23	20	0.62783	0.590205	1.38717	0.881301	0.136529	0.137797	0.0757879	0.572362				Inner membrance
	C4-dicarboxylate		TRAP-type C4-dicarboxylate transport system, periplasmic component	SCFA_v1_1240009	1	1	2	0	4	1	11	9	5	6	10	7	5	5	7	0.609047	0.994216	0.90217	1.64028	0.396817	0.991462	0.777102	0.179074			H(2) + NADP(+) = H(+) + NADPH	Cytoplasmic	The protein from the bacterium Desulfovibrio fructosovorans exclusively functions as a hydrogen dehydrogenase, while the enzyme from the archaeon Pyrococcus furiosus is part of a heterotetrameric complex where the alpha and delta subunits function as a hydrogenase while the beta and gamma subunits function as sulfur reductase (EC 1.12.98.4). Different from EC 1.12.1.5.
	C4-dicarboxylate		TRAP C4-dicarboxylate transport system permease DctM subunit	SCFA_v1_1240007	4	3	5	3	4	2	7	3	6	6	6	7	1	4	6	2.84346	2.80317	0.902024	2.11412	0.0197958	0.0312544	0.808017	0.0695164			H(2) + NADP(+) = H(+) + NADPH	Cytoplasmic	The protein from the bacterium Desulfovibrio fructosovorans exclusively functions as a hydrogen dehydrogenase, while the enzyme from the archaeon Pyrococcus furiosus is part of a heterotetrameric complex where the alpha and delta subunits function as a hydrogenase while the beta and gamma subunits function as sulfur reductase (EC 1.12.98.4). Different from EC 1.12.1.5.
	C4-dicarboxylate		putative TRAP-type C4-dicarboxylate transport system, small membrane protein component	SCFA_v1_1240008	0	0	0	0	0	0	0	0	0	1	1	0	0	1	0	1.32801	1.75008	0.314394	2.07929	0.932841	0.867958	0.73105	0.826943			H(2) + NADP(+) = H(+) + NADPH	Cytoplasmic	The protein from the bacterium Desulfovibrio fructosovorans exclusively functions as a hydrogen dehydrogenase, while the enzyme from the archaeon Pyrococcus furiosus is part of a heterotetrameric complex where the alpha and delta subunits function as a hydrogenase while the beta and gamma subunits function as sulfur reductase (EC 1.12.98.4). Different from EC 1.12.1.5.
		fadR	Fatty acid metabolism regulator protein	SCFA_v1_1240001	2	5	5	4	0	1	4	1	0	1	3	1	1	7	4	2.65993	1.47071	0.260625	0.513593	0.0464408	0.517849	0.0248778	0.266186				Periplasmic
	dicarboxylate		TRAP dicarboxylate transporter-DctP subunit	SCFA_v1_470007	1	1	0	1	3	0	14	18	8	4	4	2	5	11	6	0.238395	0.621196	1.12573	0.553212	0.0610924	0.413543	0.723629	0.171737
	C4-dicarboxylate		C4-dicarboxylate ABC transporter permease	SCFA_v1_470009	1	2	0	0	0	0	2	2	5	4	1	1	4	2	4	0.776034	0.186007	0.549201	0.705321	0.740333	0.0800364	0.322439	0.592726
Pilus related (CDSs below are from automatic annotation from MAGE)																														Acetyl-CoA + H(2)O = CoA + acetate	Cytoplasmic
			Fimbrial assembly protein (PilN)	SCFA_v1_40019	2	2	0	2	1	1	4	3	2	1	1	2	2	4	2	1.3137	1.72208	0.695544	0.613381	0.683595	0.417313	0.515083	0.465381
			Pilus assembly protein, PilO	SCFA_v1_40020	1	3	1	1	2	1	5	4	7	1	1	0	5	3	5	0.996026	1.03698	0.753884	0.183855	0.994501	0.953407	0.524926	0.0339109			Citrate = isocitrate
			Pilus assembly protein, PilP	SCFA_v1_40021	1	0	1	0	0	1	6	3	3	0	1	2	0	0	2	2.57533	1.85593	3.69821	1.89441	0.414772	0.614149	0.173114	0.553202
		pilQ	Type IV pilus biogenesis and competence protein PilQ	SCFA_v1_40022	3	3	3	3	2	3	10	13	9	7	1	2	5	7	2	1.67075	1.95801	1.40879	0.862281	0.267731	0.159437	0.350297	0.742828
		tapB	Type IV pilus assembly protein TapB	SCFA_v1_40038	1	1	2	1	0	0	7	1	3	0	2	1	4	2	3	1.12746	0.402261	0.735614	0.397612	0.865953	0.34252	0.601229	0.228531
		pilC	Type 4 fimbrial assembly protein PilC	SCFA_v1_40040	2	0	0	0	1	1	2	2	0	2	1	0	1	4	0	1.06487	1.39932	0.50288	0.727514	0.953418	0.754956	0.470318	0.750286
			PilZ domain protein	SCFA_v1_50025	0	0	0	0	0	0	0	0	0	0	0	0	0	0	0	0	0	0	0	0	0	0	0
			PilZ domain protein	SCFA_v1_130027	0	0	0	0	0	0	1	2	2	0	0	0	2	1	0	0.441788	0.582198	0.955651	0.206958	0.762354	0.841297	0.986152	0.559835
			PilZ domain protein	SCFA_v1_410019	0	0	0	1	0	0	1	0	1	0	0	0	1	1	0	0.696089	1.78669	0.60187	0.326087	0.890597	0.825597	0.845255	0.670498
		pilT	Twitching mobility protein	SCFA_v1_420036	0	0	1	0	0	0	4	1	3	1	0	0	0	2	2	0.740917	0.501301	1.30531	0.347086	0.84504	0.652641	0.843107	0.490371
			PilZ domain protein	SCFA_v1_430003	0	0	0	0	0	0	1	2	0	0	1	1	0	1	0	1.328	1.75006	1.67153	2.37387	0.924671	0.852022	0.861537	0.770879
			PilZ domain protein	SCFA_v1_440002	0	0	0	0	0	1	0	0	0	0	0	0	0	0	0	1	6.63891	1	1	1	0.573901	1	1
		gspG	pseudopilin, cryptic, general secretion pathway	SCFA_v1_520006	2	0	0	1	0	1	2	0	0	1	1	0	0	1	3	1.32254	1.81859	0.31211	0.605127	0.812785	0.609655	0.324256	0.671706
			PilZ domain protein	SCFA_v1_660057	0	2	2	0	0	1	3	3	3	6	2	3	3	4	7	0.745176	0.264246	0.397314	0.952421	0.637871	0.138626	0.0659928	0.91945
		comC	Type 4 prepilin-like proteins leader peptide-processing enzyme	SCFA_v1_660070	0	0	0	0	0	0	1	0	2	0	0	1	0	0	0	1	1	3.40885	2.35994	1	1	0.711449	0.798673
			PilZ domain protein	SCFA_v1_670003	2	0	1	0	0	0	2	0	0	0	0	0	0	0	0	13.4001	1	2.13877	1	0.434269	1	0.820178	1
			PilT protein domain protein	SCFA_v1_1270012	2	1	1	0	0	0	7	4	3	2	5	1	6	2	0	1.24067	0.226449	1.02502	1.14118	0.768817	0.128457	0.967137	0.837659
Flaglum related
		fliJ	Flagellar FliJ protein	SCFA_v1_50005	0	0	0	0	0	0	0	0	0	0	0	0	0	0	0	0	0	0	0	0	0	0	0
		fliI	flagellum-specific ATP synthase	SCFA_v1_50006	0	0	1	0	0	0	1	0	0	0	0	0	0	0	0	5.03775	1	1.19264	1	0.630992	1	0.958264	1
		fliG	Flagellar motor switch protein FliG	SCFA_v1_50008	0	0	0	1	0	0	0	1	2	1	0	0	2	0	1	0.434908	1.1163	0.574963	0.396819	0.670319	0.955139	0.766819	0.636519
			putative Flagellar M-ring protein	SCFA_v1_50009	1	0	0	0	0	0	1	1	2	2	3	0	0	2	0	1.50945	1.02129	1.34478	3.07343	0.802267	0.989778	0.844611	0.454341
			Flagellar hook-basal body protein FliE	SCFA_v1_50010	0	0	0	1	0	0	1	0	1	0	0	0	0	1	1	0.768507	1.97257	0.664503	0.360012	0.921253	0.798684	0.876567	0.701307
		flgC	Flagellar basal-body rod protein FlgC	SCFA_v1_50011	0	0	0	0	0	0	0	0	1	0	0	0	0	0	1	1.32802	1.75009	0.612355	0.622121	0.93284	0.867957	0.884166	0.887878
		flgB	Flagellar basal body rod protein FlgB	SCFA_v1_50012	0	0	0	0	0	0	1	3	0	1	0	0	0	0	0	1	1	4.34559	2.35993	1	1	0.656634	0.798673
			Flagellar hook-associated 2 domain protein (fragment)	SCFA_v1_60032	4	4	4	3	2	0	9	4	9	3	6	4	5	6	6	1.83385	1.00285	0.798609	0.927693	0.143342	0.995769	0.538669	0.853558
			Flagellar protein FlaG (modular protein)	SCFA_v1_60033	2	1	1	0	0	0	3	2	3	4	1	2	1	1	7	1.15899	0.211542	0.551275	0.945554	0.839376	0.110281	0.349021	0.931426
			Flagellin (fragment)	SCFA_v1_60034	1	0	4	1	2	1	10	9	8	6	4	5	2	11	4	0.771374	0.81527	0.995688	1.09131	0.638444	0.731559	0.990808	0.832325
		ycgR	Flagellar brake protein YcgR	SCFA_v1_110016	2	0	0	0	0	0	1	1	3	1	3	0	1	0	0	4.72849	1.7501	2.90062	4.2455	0.328382	0.732643	0.474176	0.338712
		flhB	Flagellar biosynthetic protein FlhB	SCFA_v1_180042	0	0	0	0	0	0	0	0	1	0	0	0	0	0	0	1	1	1.19265	1	1	1	0.958262	1
		flhA	putative flagellar export pore protein	SCFA_v1_180043	0	0	0	0	0	0	0	0	1	0	1	0	0	0	1	1.32801	1.75008	0.61235	1.21171	0.932842	0.867959	0.884164	0.95451
		flhF	Flagellar biosynthesis protein FlhF	SCFA_v1_180044	0	0	1	0	0	0	0	1	1	0	0	1	3	3	1	0.390822	0.264428	0.17423	0.183082	0.524605	0.36767	0.21751	0.250218
		cheY	chemotaxis regulator transmitting signal to flagellar motor component	SCFA_v1_180047	2	1	0	0	0	1	1	1	0	0	0	0	1	0	3	1.94159	0.905184	0.298448	0.165203	0.589447	0.9416	0.352207	0.185452
		cheY	chemotaxis regulator transmitting signal to flagellar motor component	SCFA_v1_180052	0	0	1	0	0	0	1	0	0	1	0	1	1	1	1	0.922253	0.623992	0.218332	0.829493	0.964566	0.795739	0.40357	0.915965
			Flagellar basal body rod protein FlgG	SCFA_v1_260014	0	0	0	0	0	0	1	0	0	0	0	0	0	0	0	1	1	1.19265	1	1	1	0.958262	1
			Flagellin N-methylase (modular protein)	SCFA_v1_300016	0	1	1	0	1	1	6	8	1	5	1	1	1	0	1	2.57083	3.3543	4.50993	4.11221	0.386712	0.268085	0.0837434	0.122304
			flagellar biosynthesis protein (fragment)	SCFA_v1_390001	0	0	0	0	0	0	0	0	0	0	0	0	0	0	0	0	0	0	0	0	0	0	0
		fliP	flagellar biosynthesis protein	SCFA_v1_390002	0	0	0	0	0	0	0	1	0	0	0	0	0	0	0	1	1	1.19265	1	1	1	0.958262	1
			Flagellar biosynthesis protein FliO	SCFA_v1_390003	0	0	0	0	0	0	2	0	0	0	0	0	0	0	1	1.32801	1.75008	1.09815	0.622116	0.932842	0.867958	0.977666	0.887876
		fliN	Flagellar motor switch protein FliN	SCFA_v1_390004	0	0	0	0	0	0	1	2	0	0	1	0	0	2	0	0.806096	1.06229	1.01417	0.7355	0.948717	0.985614	0.996599	0.926964
		fliM	Flagellar motor switch protein FliM	SCFA_v1_390005	0	0	0	0	0	0	1	0	0	1	1	0	1	1	1	0.472689	0.622921	0.217958	0.746375	0.750469	0.840784	0.517906	0.900057
			Flagellar protein FliL	SCFA_v1_390006	0	0	0	0	0	0	0	1	1	0	0	1	1	0	0	1.328	1.75007	1.16143	1.2117	0.932844	0.86796	0.964264	0.954512
		flgE	Flagellar hook protein FlgE	SCFA_v1_390010	0	1	0	0	2	0	1	4	0	1	2	0	2	2	1	0.553195	1.28447	0.602262	0.696746	0.610623	0.820123	0.590434	0.72192
			Flagellar hook-length control protein FliK	SCFA_v1_390012	0	0	0	0	1	0	2	0	2	0	1	0	1	1	2	0.358109	0.919182	0.618826	0.326747	0.534498	0.959347	0.752432	0.498665
			Flagellar hook-length control protein FliK	SCFA_v1_420051	0	1	2	3	1	1	9	9	2	5	6	3	2	3	6	0.709272	1.56442	1.11687	1.53953	0.621253	0.448562	0.804724	0.359313
		flgL	Flagellar hook-associated protein 3	SCFA_v1_450018	0	0	0	0	0	0	1	1	1	2	1	0	0	0	0	1	1	3.33129	6.04774	1	1	0.680411	0.538647
		fliW	Flagellar assembly factor FliW	SCFA_v1_450019	0	0	0	0	0	0	1	0	1	0	0	0	0	0	0	1	1	2.23774	1	1	1	0.809485	1
		ylxH	Flagellum site-determining protein YlxH	SCFA_v1_450078	1	0	0	1	2	0	2	3	1	2	2	0	1	1	1	0.930593	3.33883	1.22347	1.57216	0.94845	0.206764	0.814472	0.619112
		flgF	Flagellar basal-body rod protein FlgF	SCFA_v1_660010	0	0	0	0	0	0	0	1	1	0	0	1	0	1	0	1.328	1.75007	1.16143	1.2117	0.932844	0.86796	0.964264	0.954512
		flgG	flagellar component of cell-distal portion of basal-body rod	SCFA_v1_660011	0	0	0	0	0	0	1	1	2	2	0	0	1	0	0	1.328	1.75007	2.31119	2.06601	0.920949	0.844777	0.76348	0.798185
			Flagellar basal body P-ring biosynthesis protein FlgA	SCFA_v1_660012	0	1	0	0	0	1	0	2	1	0	1	1	0	2	1	0.986627	1.3002	0.655269	0.88225	0.992461	0.853832	0.745458	0.926636
		flgH	Flagellar L-ring protein	SCFA_v1_660013	0	1	0	0	0	0	1	0	0	0	0	0	1	1	0	1.35226	0.914934	0.320134	0.325239	0.928008	0.978764	0.733086	0.736655
		flgI	flagellar basal body P-ring protein	SCFA_v1_660014	0	0	1	0	0	0	2	1	1	0	0	0	1	2	1	0.711138	0.481153	0.621708	0.171038	0.84562	0.676048	0.770336	0.313148
			Flagellar rod assembly protein/muramidase FlgJ	SCFA_v1_660015	0	0	0	0	0	0	0	0	0	0	0	0	0	0	0	0	0	0	0	0	0	0	0
			putative Flagellar hook-associated protein 1	SCFA_v1_660017	0	0	2	0	0	0	3	0	2	0	1	3	0	1	1	2.57933	0.988502	1.60784	2.77938	0.53729	0.994162	0.739028	0.476521
			Flagellin N-methylase	SCFA_v1_820016	0	0	0	0	0	0	3	10	7	0	3	3	3	5	1	0.160411	0.211394	1.38247	0.834009	0.0713361	0.125677	0.614266	0.802421
		fliS	Flagellar protein FliS	SCFA_v1_860016	3	0	0	0	1	2	1	2	1	3	3	3	1	2	4	1.1158	1.47464	0.354203	1.57416	0.885839	0.610333	0.141361	0.448856
		ylxH	Flagellum site-determining protein YlxH	SCFA_v1_1120008	2	2	2	8	3	1	7	4	4	3	9	3	2	3	6	1.4209	3.75613	0.841529	1.64982	0.52356	0.00474968	0.702069	0.26743
		fliR	Flagellar biosynthetic protein FliR	SCFA_v1_1120012	0	0	0	0	0	0	0	0	0	0	0	0	0	0	0	0	0	0	0	0	0	0	0
		fliQ	flagellar biosynthesis protein	SCFA_v1_1120013	0	0	0	0	0	0	0	0	0	0	0	0	0	0	0	0	0	0	0	0	0	0	0
Incomplete TCA
Pyruvate metabolism	p1	porC	Pyruvate synthase subunit PorC	SCFA_v1_220083	0	0	0	0	0	0	3	1	2	3	0	0	1	4	0	0.302806	0.399045	0.777197	0.713034	0.512575	0.614571	0.880873	0.845781		1.2.7.1
Pyruvate metabolism	p1	porG	Pyruvate synthase subunit PorC / Ketoisovalerate oxidoreductase subunit VorC	SCFA_v1_430006	1	0	1	2	1	1	7	6	3	2	5	0	5	7	4	0.323601	0.856537	0.614438	0.523916	0.154073	0.800184	0.260825	0.213312		1.2.7.1, 1.2.7.7
Pyruvate metabolism	p1	porA	Pyruvate synthase subunit PorA	SCFA_v1_430008	1	1	3	0	1	1	10	9	5	3	2	2	7	8	6	0.614713	0.323844	0.700554	0.402778	0.365966	0.142054	0.32515	0.0590928		1.2.7.1
Pyruvate metabolism	p1	porB	Pyruvate synthase subunit PorB	SCFA_v1_430009	1	1	5	1	1	0	8	4	9	1	0	2	4	5	2	1.63326	0.617871	1.17839	0.332912	0.37735	0.555183	0.721396	0.117986		1.2.7.1
Pyruvate metabolism	p1	porB	Pyruvate synthase subunit PorB	SCFA_v1_560029	0	0	0	0	0	0	4	5	6	2	1	0	2	3	0	0.286976	0.378184	1.85776	0.698013	0.307813	0.426984	0.513382	0.740733		1.2.7.1
Pyruvate metabolism	p1	porA	Pyruvate synthase subunit PorA	SCFA_v1_560030	1	1	1	0	2	2	9	15	12	2	5	2	2	2	4	0.973538	1.70212	2.7781	1.35991	0.969919	0.413623	0.022397	0.564076		1.2.7.1
Pyruvate metabolism	p1	porG	Pyruvate synthase subunit PorC / Ketoisovalerate oxidoreductase subunit VorC	SCFA_v1_560032	0	0	0	0	1	0	5	5	4	3	1	0	0	1	3	0.367913	0.944349	2.20386	1.19346	0.393204	0.961004	0.369838	0.857218		1.2.7.1, 1.2.7.7
Pyruvate metabolism		ppdK	Pyruvate, phosphate dikinase	SCFA_v1_580010	7	9	12	6	7	4	59	77	46	24	28	24	32	32	27	0.795108	0.634359	1.22535	1.01006	0.331415	0.105128	0.203029	0.956173		2.7.9.1
Pyruvate metabolism		pckG	Phosphoenolpyruvate carboxykinase [GTP]	SCFA_v1_1350001	0	0	0	0	2	0	2	2	1	0	0	0	0	1	1	0.757724	3.2471	1.61051	0.354959	0.881076	0.518716	0.782303	0.576489		4.1.1.32
Pyruvate metabolism			Formate C-acetyltransferase	SCFA_v1_790021	1	1	2	0	2	0	1	5	3	2	1	2	2	2	2	1.71991	1.11664	0.923991	1.01293	0.456824	0.901119	0.899388	0.985192		2.3.1.54
Pyruvate metabolism		mdh	Lactate/Malate dehydrogenase	SCFA_v1_890036	0	0	0	0	0	0	1	0	1	0	2	0	0	1	0	1.32799	1.75006	1.14893	2.10074	0.932845	0.867962	0.966853	0.824514		1.1.1.37; 1.1.1.27
Pyruvate metabolism		mdh	Lactate/Malate dehydrogenase	SCFA_v1_1300002	0	0	0	1	0	0	0	0	2	0	0	0	0	0	0	1	6.6388	2.33747	1	1	0.573904	0.7992	1		1.1.1.37; 1.1.1.27
TCA		leuA	2-isopropylmalate synthase	SCFA_v1_20050	0	1	2	2	2	0	6	7	10	1	0	3	1	1	5	1.11248	1.94394	2.04055	0.706656	0.887711	0.341044	0.176897	0.616837		2.3.3.13
TCA		leuA	2-isopropylmalate synthase	SCFA_v1_410035	2	3	0	0	1	3	4	6	5	0	0	0	1	2	4	1.88943	1.97304	1.33017	0.0967793	0.335494	0.330542	0.605688	0.0141205		2.3.3.13
TCA	p4		aconitate hydratase	SCFA_v1_420028	0	0	0	1	0	1	4	8	11	5	4	1	2	4	3	0.160804	0.769137	1.59848	1.33438	0.0499532	0.753562	0.34391	0.601087		4.2.1.3
TCA	p5	icd	isocitrate dehydrogenase, specific for NADP+; e14 prophage	SCFA_v1_20051	0	1	3	0	1	1	3	5	2	0	1	0	0	2	3	2.10106	1.38774	1.25389	0.267843	0.355849	0.729336	0.747609	0.20083		1.1.1.42
TCA	p6		2-oxoglutarate oxidoreductase subunit KorB	SCFA_v1_1270007	0	0	0	0	0	0	2	0	3	0	0	0	2	2	0	0.346561	0.456706	0.756949	0.162349	0.731784	0.79989	0.926407	0.556515		1.2.7.3
TCA	p6		2-oxoglutarate oxidoreductase subunit KorA	SCFA_v1_1270008	1	1	2	1	2	1	12	8	9	5	2	3	3	1	3	1.47132	1.93239	2.53487	1.71968	0.559519	0.3197	0.0483427	0.312092		1.2.7.3
TCA	p6		2-oxoglutarate oxidoreductase subunit KorB	SCFA_v1_220084	0	0	0	0	0	0	2	5	3	0	0	1	0	1	0	1.32801	1.75008	5.70566	1.21171	0.904758	0.813387	0.438571	0.935446		1.2.7.3
TCA	p6		OorD subunit of 2-oxoglutarate:acceptor oxidoreductase	SCFA_v1_220086	0	0	0	0	0	0	0	1	0	0	0	1	0	0	0	1	1	1.19264	2.35997	1	1	0.958264	0.79867		1.2.7.3
TCA	p9		Fumarate hydratase	SCFA_v1_120016	0	1	1	2	2	1	7	10	4	6	3	0	5	4	6	0.344364	1.12987	0.85499	0.711106	0.177064	0.830291	0.705536	0.484016		4.2.1.2
TCA	p9		Tartrate dehydratase beta subunit/Fumarate hydratase class I, C-terminal domain	SCFA_v1_120017	1	1	0	0	0	0	2	1	5	1	1	1	2	4	0	0.888913	0.319132	0.843841	0.615647	0.910744	0.312196	0.842871	0.617575		4.2.1.2
TCA	p10	mdh	Malate dehydrogenase	SCFA_v1_890036	0	0	0	0	0	0	1	0	1	0	2	0	0	1	0	1.32799	1.75006	1.14893	2.10074	0.932845	0.867962	0.966853	0.824514		1.1.1.37
TCA	p10	mdh	Malate dehydrogenase	SCFA_v1_1300002	0	0	0	1	0	0	0	0	2	0	0	0	0	0	0	1	6.6388	2.33747	1	1	0.573904	0.7992	1		1.1.1.37
TCA	p2		Pyruvate carboxylase	SCFA_v1_220102	0	0	1	1	0	2	0	3	2	1	0	0	0	0	1	2.58664	9.94469	2.87386	1.21172	0.511377	0.0822136	0.407743	0.89443		6.4.1.1
Pyruvate metabolism	l1	ldhA	D-lactate dehydrogenase	SCFA_v1_30024	1	0	0	1	0	0	1	0	1	3	0	0	0	1	0	2.58662	3.40871	1.14643	3.12972	0.619799	0.522035	0.941768	0.533918		1.1.1.28
Pyruvate metabolism		lldR	putative L-lactate dehydrogenase operon regulatory protein	SCFA_v1_220064	10	10	8	3	9	9	23	34	27	20	25	16	18	21	13	1.39816	1.37535	0.995231	1.41835	0.185714	0.248155	0.981016	0.0991213
Gluco	g1	pckG	Phosphoenolpyruvate carboxykinase [GTP]	SCFA_v1_1350001	0	0	0	0	2	0	2	2	1	0	0	0	0	1	1	0.757724	3.2471	1.61051	0.354959	0.881076	0.518716	0.782303	0.576489		4.1.1.32
Signal transduction
			Carbon storage regulator (could also regulate swarming and quorum sensing)	SCFA_v1_660018	1	1	0	0	0	1	2	1	2	0	2	1	1	1	0	2.61442	1.8282	1.53048	1.81634	0.421609	0.633789	0.689789	0.596322
		quiP	Acyl-homoserine lactone acylase QuiP (fragment)	SCFA_v1_720001	3	3	0	0	1	0	7	2	3	2	2	3	2	4	3	1.76086	0.412689	0.824029	0.956865	0.348414	0.341487	0.715857	0.939817		3.5.1.97	An N-acyl-L-homoserine lactone + H(2)O = L-homoserine lactone + a carboxylate		Acyl-homoserine lactones (AHLs) are produced by a number of bacterial species and are used by them to regulate the expression of virulence genes in a process known as quorum-sensing. -!- Each bacterial cell has a basal level of AHL and, once the population density reaches a critical level, it triggers AHL-signaling which, in turn, initiates the expression of particular virulence genes. -!- Plants…
		sppA	putative signal peptide peptidase SppA	SCFA_v1_60012	1	1	1	1	0	0	6	5	2	3	1	3	0	3	4	1.13578	0.537804	1.16015	1.24893	0.869362	0.520686	0.799885	0.727791
		cheY	chemotaxis regulator transmitting signal to flagellar motor component	SCFA_v1_180047	2	1	0	0	0	1	1	1	0	0	0	0	1	0	3	1.94159	0.905184	0.298448	0.165203	0.589447	0.9416	0.352207	0.185452
		cheY	chemotaxis regulator transmitting signal to flagellar motor component	SCFA_v1_180052	0	0	1	0	0	0	1	0	0	1	0	1	1	1	1	0.922253	0.623992	0.218332	0.829493	0.964566	0.795739	0.40357	0.915965
		lepB	Signal peptidase I	SCFA_v1_370026	1	1	2	0	3	0	9	11	10	7	3	5	2	9	9	0.525823	0.514517	0.938705	0.923955	0.2724	0.310368	0.858495	0.842899
		degS	Signal transduction histidine-protein kinase/phosphatase DegS	SCFA_v1_420031	2	2	0	0	1	0	6	4	7	7	3	5	0	1	2	3.50717	1.23816	3.52455	6.12101	0.122145	0.836916	0.0658821	0.0087228
		ffh	Signal recognition particle protein	SCFA_v1_560024	3	2	4	4	3	1	17	13	18	6	6	10	2	15	10	0.878721	1.02873	1.11691	1.01516	0.758211	0.948217	0.705843	0.963839
			putative signal transduction protein	SCFA_v1_620001	4	1	3	2	0	2	10	10	6	11	3	3	2	4	10	1.30027	0.866891	1.00548	1.2825	0.594699	0.813291	0.988968	0.554808
		sppA	putative signal peptide peptidase SppA	SCFA_v1_660065	0	0	0	0	0	0	3	1	2	0	0	1	0	0	2	0.736852	0.97104	1.89098	0.67232	0.907475	0.991076	0.801228	0.879891
		lspA	Lipoprotein signal peptidase	SCFA_v1_710007	1	0	0	0	0	0	0	1	2	1	1	0	0	0	1	2.58661	1.75009	1.75787	2.10308	0.672174	0.803202	0.794736	0.737394
		ftsY	Signal recognition particle receptor FtsY	SCFA_v1_860006	1	1	0	0	5	2	13	12	6	3	3	5	3	11	4	0.293864	1.33245	1.07381	0.760213	0.116233	0.568915	0.849811	0.539098
			Methyl-accepting chemotaxis protein (MCP) signaling domain protein (modular protein)	SCFA_v1_1280002	0	3	0	0	1	1	0	0	1	1	0	0	1	0	1	4.03167	3.25401	0.319419	0.632065	0.268586	0.377117	0.412963	0.742081
		zraS	Sensor protein ZraS	SCFA_v1_550007	2	2	4	2	2	1	5	7	11	2	3	3	5	6	4	1.37993	1.13574	0.948552	0.647642	0.502079	0.817759	0.890833	0.364604				Inner membrane
Other transporters
	Magnesium		Magnesium transporter MgtE	SCFA_v1_20022	1	1	0	1	0	1	4	8	2	1	3	2	2	1	4	0.740856	0.978356	1.21823	1.0364	0.731132	0.979976	0.733583	0.956572
	Magnesium		Magnesium transporter MgtE	SCFA_v1_1630004	1	0	0	2	2	0	3	3	3	4	3	2	2	5	3	0.282508	1.37126	0.559779	1.09535	0.167449	0.62743	0.275348	0.864238
	Magnesium		Magnesium transporter MgtE (fragment)	SCFA_v1_700001	1	1	1	1	1	2	1	2	1	2	3	3	4	1	0	1.5205	2.67863	0.480833	1.90551	0.59766	0.182441	0.322256	0.320732
	Zinc	zupT	Zinc transporter ZupT	SCFA_v1_1560003	0	1	1	0	1	0	1	5	5	0	1	0	1	1	1	1.73257	1.22396	2.27411	0.435087	0.620894	0.864558	0.366293	0.482417
	Zinc	zupT	Zinc transporter ZupT	SCFA_v1_890045	0	2	1	1	1	0	3	3	1	1	0	1	2	0	0	3.80025	3.24897	2.05356	1.17524	0.202527	0.296551	0.451479	0.885842
	Sulfate		putative sulfate transporter	SCFA_v1_200008	0	0	0	0	0	0	1	0	0	0	0	0	1	0	0	1.32802	1.75009	0.612355	0.622121	0.93284	0.867957	0.884166	0.887878
	H(+)/Cl(-)	clcA	H(+)/Cl(-) exchange transporter ClcA	SCFA_v1_30064	0	0	0	0	0	0	1	1	2	0	2	0	0	0	1	1.328	1.75006	2.31126	2.10666	0.921976	0.846776	0.766625	0.795439
	Sodium/glucose	sglT	Sodium/glucose cotransporter	SCFA_v1_220075	0	0	0	0	0	0	0	0	0	0	0	0	0	0	2	0.738732	0.973517	0.174888	0.346064	0.92786	0.993597	0.602152	0.751047
			Cation diffusion facilitator family transporter	SCFA_v1_910016	0	0	0	0	0	0	0	0	0	0	0	0	0	1	0	1.32803	1.75011	0.314398	0.622126	0.932838	0.867955	0.731054	0.88788
	Vitamin B12	btuB	Vitamin B12 transporter BtuB	SCFA_v1_580004	0	0	1	0	0	0	2	2	2	4	1	2	4	1	3	0.337427	0.228301	0.445886	1.02026	0.289369	0.149721	0.276734	0.978
	Molybdate		Molybdate transporter of MFS superfamily protein	SCFA_v1_170005	0	0	0	0	0	0	2	2	1	1	0	0	0	1	0	1.328	1.75007	2.81967	1.2117	0.924291	0.851282	0.721328	0.94871
	Heme/hemopexin	hxuB	Heme/hemopexin transporter protein HuxB	SCFA_v1_700003	0	0	0	0	0	0	0	0	0	0	0	0	1	0	0	1.32803	1.75011	0.314398	0.622126	0.932838	0.867955	0.731054	0.88788
	Nickel		Nickel ABC transporter membrane protein NikMN	SCFA_v1_270060	0	0	0	0	0	0	0	2	0	0	1	0	1	0	0	1.328	1.75007	1.12294	1.2117	0.932843	0.86796	0.972329	0.954512
	Nickel	nikQ	Nickel ABC transporter, membrane protein NikQ	SCFA_v1_270061	0	0	1	0	0	0	1	0	0	0	1	0	0	0	0	5.03771	1	1.19263	2.35995	0.630993	1	0.958266	0.798672
	Manganese	psaA	Manganese ABC transporter substrate-binding lipoprotein	SCFA_v1_750003	0	0	0	0	0	0	1	1	3	0	0	0	0	0	0	1	1	5.67556	1	1	1	0.598328	1
			putative ABC transporter ATP-binding protein	SCFA_v1_750032	0	2	2	0	1	0	0	1	1	2	2	1	0	0	1	9.67713	3.40875	1.14479	5.54094	0.0421106	0.341965	0.911973	0.118361
			putative ABC transporter permease protein RBE_1340	SCFA_v1_860020	4	3	6	3	4	5	10	14	7	7	6	7	11	6	4	1.58679	1.93281	0.899175	1.14544	0.227684	0.0916795	0.738883	0.69421
		yojE	Uncharacterized transporter YojE	SCFA_v1_990003	0	0	0	0	0	0	1	0	0	0	0	0	0	0	1	1.32802	1.75009	0.612355	0.622121	0.93284	0.867957	0.884166	0.887878
			ABC transporter substrate binding protein	SCFA_v1_990020	2	1	6	0	0	0	6	3	2	4	3	1	3	2	2	3.26594	0.268456	0.956067	1.35827	0.042396	0.164248	0.93656	0.606809
	Glutamine	glnQ	glutamine transporter subunit ; ATP-binding component of ABC superfamily	SCFA_v1_1140021	0	0	0	0	0	0	3	2	3	0	0	0	2	1	3	0.23332	0.307475	0.802778	0.1093	0.377914	0.474895	0.881787	0.17986
	Sialic acid	siaT	Sialic acid TRAP transporter permease protein SiaT	SCFA_v1_190029	1	0	0	0	0	1	3	1	3	1	0	0	0	0	1	2.58664	3.40873	4.0058	1.21172	0.556011	0.4474	0.336056	0.905295
	Sialic acid	siaT	Sialic acid TRAP transporter permease protein SiaT	SCFA_v1_1240007	4	3	5	3	4	2	7	3	6	6	6	7	1	4	6	2.84346	2.80317	0.902024	2.11412	0.0197958	0.0312544	0.808017	0.0695164
	Sialic acid	siaT	Sialic acid TRAP transporter permease protein SiaT	SCFA_v1_230013	0	0	0	0	0	0	1	0	0	0	0	2	0	0	0	1	1	1.19263	5.18232	1	1	0.958266	0.62131
			Tripartite ATP-independent periplasmic transporter	SCFA_v1_1240008	0	0	0	0	0	0	0	0	0	1	1	0	0	1	0	1.32801	1.75008	0.314394	2.07929	0.932841	0.867958	0.73105	0.826943
	S-adenosylmethionine/S-adenosylhomocysteine		S-adenosylmethionine/S-adenosylhomocysteine transporter	SCFA_v1_1300006	0	0	1	0	0	1	0	3	0	0	0	1	0	0	0	5.03779	6.63891	3.28081	2.35998	0.561719	0.496927	0.663066	0.757969
			EamA-like transporter family protein	SCFA_v1_1560012	0	0	0	0	0	1	4	1	1	0	0	0	0	2	1	0.516516	1.32578	1.30642	0.241964	0.729272	0.882556	0.88023	0.457268
	Polyamine	potA	polyamine transporter subunit ; ATP-binding component of ABC superfamily	SCFA_v1_1600004	0	0	1	0	0	0	5	1	7	1	1	3	1	2	0	0.941575	0.637065	2.72611	2.13822	0.960888	0.713402	0.294823	0.454499
	Polyamine		polyamine transporter subunit ; membrane component of ABC superfamily (fragment)	SCFA_v1_1600005	0	0	1	1	0	2	2	3	1	1	1	0	0	0	0	5.03805	19.1792	6.61086	4.25339	0.231295	0.0151809	0.100972	0.263009
	Polyamine		polyamine transporter subunit ; membrane component of ABC superfamily (fragment)	SCFA_v1_300001	0	0	0	0	0	0	0	1	0	0	0	0	0	0	0	1	1	1.19265	1	1	1	0.958262	1
	Polyamine	potC	polyamine transporter subunit ; membrane component of ABC superfamily	SCFA_v1_300002	0	0	0	0	0	0	0	0	1	0	0	0	0	0	0	1	1	1.19265	1	1	1	0.958262	1
	Polyamine	potD	polyamine transporter subunit ; periplasmic-binding component of ABC superfamily	SCFA_v1_300003	0	1	0	0	0	0	3	2	2	1	0	0	3	1	0	0.643511	0.435397	0.987964	0.301455	0.76969	0.580768	0.992683	0.425778
		yheS	putative ABC transporter ATP-binding protein YheS	SCFA_v1_1660001	1	1	2	0	0	0	1	5	1	0	2	0	0	0	2	5.19335	0.956349	2.16574	1.19226	0.168827	0.973799	0.501816	0.892582
	Oligopeptide	oppD	oligopeptide transporter subunit ; ATP-binding component of ABC superfamily	SCFA_v1_30072	2	1	0	2	2	0	7	5	5	2	7	1	4	1	7	0.642357	1.11713	0.86052	0.983831	0.531674	0.864285	0.752658	0.974972
	Dipeptide	dppF	dipeptide transporter ; ATP-binding component of ABC superfamily	SCFA_v1_30073	1	0	0	0	0	1	2	1	4	0	0	0	2	1	2	0.545081	0.718322	0.851896	0.131099	0.626657	0.790851	0.874536	0.10337
	Dipeptide	dppC	dipeptide transporter ; membrane component of ABC superfamily	SCFA_v1_460005	0	0	0	0	0	0	0	0	1	0	1	0	0	2	0	0.806104	1.0623	0.371697	0.735507	0.94872	0.985612	0.767762	0.926966
	Leucine/isoleucine/valine	livF	leucine/isoleucine/valine transporter subunit ; ATP-binding component of ABC superfamily	SCFA_v1_20030	0	0	0	0	1	0	0	0	0	0	0	0	0	0	0	1	6.63891	1	1	1	0.573901	1	1
	Leucine/isoleucine/valine		Leucine/isoleucine/valine transporter permease subunit	SCFA_v1_20031	0	0	0	0	0	0	0	1	0	0	0	0	0	0	0	1	1	1.19265	1	1	1	0.958262	1
	Leucine/isoleucine/valine	livF	leucine/isoleucine/valine transporter subunit ; ATP-binding component of ABC superfamily	SCFA_v1_220040	2	0	1	0	0	0	1	5	1	0	0	1	0	2	0	4.04837	1.01406	2.29443	0.702107	0.33165	0.992802	0.544056	0.81929
	Leucine/isoleucine/valine	livG	leucine/isoleucine/valine transporter subunit ; ATP-binding component of ABC superfamily	SCFA_v1_220041	0	0	0	0	0	0	2	0	1	1	0	1	2	1	2	0.277329	0.365471	0.354908	0.485124	0.453743	0.556548	0.52054	0.662734
	Leucine/isoleucine/valine	livH	leucine/isoleucine/valine transporter subunit ; membrane component of ABC superfamily	SCFA_v1_220043	1	1	0	1	0	0	3	4	7	3	1	1	3	2	2	0.737316	0.52104	1.22795	0.849671	0.728181	0.500904	0.72565	0.812851
	Leucine/isoleucine/valine	livF	leucine/isoleucine/valine transporter subunit ; ATP-binding component of ABC superfamily	SCFA_v1_250022	0	0	0	0	0	0	0	1	0	0	0	0	0	0	0	1	1	1.19265	1	1	1	0.958262	1
	Leucine/isoleucine/valine	livG	leucine/isoleucine/valine transporter subunit ; ATP-binding component of ABC superfamily	SCFA_v1_250023	0	0	0	0	0	0	0	0	1	0	0	0	0	0	1	1.32802	1.75009	0.612355	0.622121	0.93284	0.867957	0.884166	0.887878
	Leucine/isoleucine/valine	livH	leucine/isoleucine/valine transporter subunit ; membrane component of ABC superfamily	SCFA_v1_280002	1	1	0	0	1	1	2	1	2	2	4	0	2	2	2	0.867905	1.12869	0.512169	1.17914	0.875968	0.894268	0.356656	0.815443
	Leucine/isoleucine/valine		Leucine/isoleucine/valine transporter permease subunit	SCFA_v1_340003	12	13	15	9	15	11	42	45	45	29	38	23	25	38	24	1.19594	1.37403	0.93766	1.25424	0.38338	0.137418	0.68212	0.177952
	Leucine/isoleucine/valine	livG	leucine/isoleucine/valine transporter subunit ; ATP-binding component of ABC superfamily	SCFA_v1_340007	2	7	5	5	5	1	28	23	23	9	6	7	13	17	15	0.809787	0.83353	1.01389	0.593089	0.515678	0.606744	0.949575	0.0639688
	Leucine/isoleucine/valine	livF	leucine/isoleucine/valine transporter subunit ; ATP-binding component of ABC superfamily	SCFA_v1_340008	2	2	2	3	2	2	12	9	9	6	1	3	7	9	13	0.537894	0.826255	0.637978	0.418142	0.194202	0.672771	0.144452	0.0301054
	Leucine/isoleucine/valine	livF	leucine/isoleucine/valine transporter subunit ; ATP-binding component of ABC superfamily	SCFA_v1_730004	0	0	0	0	0	0	0	0	0	0	0	0	0	0	0	0	0	0	0	0	0	0	0
	Leucine/isoleucine/valine		ABC transporter ATP-binding protein	SCFA_v1_730005	0	0	0	0	0	0	0	0	0	0	0	0	0	0	0	0	0	0	0	0	0	0	0
	Leucine/isoleucine/valine		Branched-chain amino acid ABC transporter permease	SCFA_v1_730007	0	0	0	0	0	0	0	0	0	1	1	0	0	0	0	1	1	1	4.04972	1	1	1	0.676157
	Leucine/isoleucine/valine		putative Amino acid/amide ABC transporter substrate-binding protein, HAAT family	SCFA_v1_730008	0	0	1	0	0	0	0	0	1	1	1	0	0	0	1	2.58659	1.75008	0.612348	2.08821	0.732157	0.840263	0.859796	0.789217
	Leucine/isoleucine/valine	livF	leucine/isoleucine/valine transporter subunit ; ATP-binding component of ABC superfamily	SCFA_v1_730015	0	0	0	1	0	0	1	0	1	0	0	0	0	1	0	1.328	3.40864	1.14894	0.622111	0.932844	0.715644	0.966851	0.887874
	Glycine/betaine	proV	glycine betaine transporter subunit ; ATP-binding compoent of ABC superfamily	SCFA_v1_220047	0	0	0	0	0	0	1	0	1	0	0	0	1	0	1	0.666485	0.878309	0.576621	0.31222	0.903228	0.968983	0.867949	0.727222
		yecC	putative transporter subunit: ATP-binding component of ABC superfamily transporter	SCFA_v1_890028	0	0	0	0	0	0	1	0	3	1	1	0	0	0	1	1.328	1.75006	2.35103	2.08557	0.922519	0.847832	0.76365	0.799604
		yecS	Inner membrane amino-acid ABC transporter permease protein YecS	SCFA_v1_890029	0	0	1	0	0	0	7	6	6	0	0	1	0	6	3	0.328577	0.222314	1.37346	0.153923	0.290378	0.153169	0.651693	0.0754585
			MFS transporter	SCFA_v1_40003	1	2	2	1	0	0	0	5	3	2	0	0	0	1	1	6.64263	1.87787	2.52663	1.2085	0.0598081	0.604385	0.338247	0.869279
		ecfA	Energy-coupling factor transporter ATP-binding protein EcfA2	SCFA_v1_40007	0	0	0	0	0	0	0	0	0	1	0	0	0	0	0	1	1	1	2.35999	1	1	1	0.798668
			ABC transporter substrate binding protein	SCFA_v1_80001	0	0	0	0	0	0	0	1	0	1	0	0	1	1	0	0.694277	0.914934	0.320134	0.633474	0.913007	0.978764	0.733086	0.891278
			ABC transporter substrate binding protein	SCFA_v1_80003	0	0	1	0	0	1	3	2	4	0	3	1	0	8	2	0.299876	0.395184	0.597611	0.519071	0.25972	0.384961	0.501191	0.441785
			ABC transporter substrate binding protein	SCFA_v1_100013	1	1	4	0	0	1	2	1	2	4	1	2	1	4	2	2.23519	0.534803	0.447007	1.22756	0.214702	0.513702	0.230832	0.744328
			ABC transporter substrate binding protein	SCFA_v1_110031	8	7	13	6	9	9	37	44	38	35	38	26	35	44	33	0.647986	0.731085	0.654927	1.06952	0.0530448	0.186512	0.00519851	0.668755
		ybbA	putative transporter subunit: ATP-binding component of ABC superfamily	SCFA_v1_120031	0	0	0	0	0	0	0	0	0	0	0	0	0	0	0	0	0	0	0	0	0	0	0
			EamA-like transporter family protein	SCFA_v1_140016	0	0	0	0	0	0	0	0	0	0	0	0	0	0	0	0	0	0	0	0	0	0	0
		yjjK	fused putative transporter subunits of ABC superfamily: ATP-binding components	SCFA_v1_140025	3	3	3	2	1	0	10	7	10	4	4	2	5	8	4	1.37867	0.603806	0.982401	0.712206	0.47556	0.438939	0.960493	0.438554
		ecfA	Energy-coupling factor transporter ATP-binding protein EcfA1	SCFA_v1_150031	0	0	2	0	0	1	1	0	0	0	1	0	1	1	1	1.63251	1.21797	0.2188	0.43296	0.737385	0.896011	0.313824	0.578991
		yheS	putative ABC transporter ATP-binding protein YheS	SCFA_v1_150035	2	0	0	0	0	0	2	4	2	2	0	0	1	0	1	2.44949	0.905615	2.3518	1.1052	0.540519	0.947888	0.519127	0.945763
		ftsE	transporter subunit: ATP-binding component of ABC superfamily	SCFA_v1_180040	4	1	4	3	0	6	15	12	11	5	10	6	7	10	13	0.778025	1.03459	0.781776	0.85047	0.538101	0.933283	0.387157	0.612744
			ABC transporter related-protein	SCFA_v1_190027	0	0	0	1	0	0	1	0	0	0	0	0	0	0	1	1.32801	3.40866	0.61235	0.622116	0.932842	0.715643	0.884164	0.887876
		yiaM	2,3-diketo-L-gulonate TRAP transporter small permease protein YiaM	SCFA_v1_190030	0	1	1	1	0	0	1	0	2	0	0	0	1	2	1	1.32804	0.934205	0.474903	0.170499	0.822299	0.959153	0.533199	0.183113
		yiaM	2,3-diketo-L-gulonate TRAP transporter small permease protein YiaM	SCFA_v1_230015	0	0	0	0	0	0	0	0	1	0	0	0	0	0	0	1	1	1.19265	1	1	1	0.958262	1
			ABC transporter substrate binding protein	SCFA_v1_270063	1	2	1	1	1	0	12	10	17	12	8	7	5	8	9	0.474286	0.310886	1.0999	1.4886	0.189271	0.123015	0.761999	0.231465
			ABC transporter	SCFA_v1_410003	0	0	0	0	0	0	0	0	0	0	0	0	0	0	0	0	0	0	0	0	0	0	0
			ABC transporter permease	SCFA_v1_410004	0	0	0	0	0	0	0	0	0	0	0	0	0	0	0	0	0	0	0	0	0	0	0
		ecfT	Energy-coupling factor transporter transmembrane protein EcfT	SCFA_v1_410039	0	0	0	0	0	0	0	2	1	1	2	0	1	0	0	1.328	1.75007	1.7228	3.13048	0.918957	0.840905	0.841904	0.676262
			ABC-2 family transporter protein	SCFA_v1_410064	0	0	0	0	0	0	1	0	0	2	1	1	1	0	1	0.673128	0.887063	0.31038	2.24783	0.856271	0.956268	0.5924	0.698251
		yxlF	putative ABC transporter ATP-binding protein YxlF	SCFA_v1_410065	0	0	1	0	1	0	3	0	1	0	0	0	2	1	0	0.869407	1.14573	0.756044	0.209104	0.940785	0.942435	0.87452	0.406159
			Uncharacterized ABC transporter ATP-binding protein TM_0352	SCFA_v1_410066	0	0	0	0	0	0	0	0	0	0	0	0	0	0	0	0	0	0	0	0	0	0	0
			ABC transporter substrate binding protein	SCFA_v1_420008	1	1	1	1	0	1	5	2	2	5	6	2	6	6	2	0.552338	0.486699	0.392189	1.10552	0.387666	0.366632	0.0613587	0.829441
			ABC transporter substrate binding protein	SCFA_v1_420009	6	3	14	5	6	3	18	18	15	13	17	8	14	20	16	1.19006	0.955962	0.629419	0.919264	0.525095	0.888294	0.0401104	0.726015
			putative membrane transporter protein	SCFA_v1_420015	0	0	0	0	1	0	0	0	0	0	0	0	3	1	0	0.322174	0.826938	0.0762715	0.150925	0.731463	0.954087	0.435557	0.566687
		yijE	putative Inner membrane transporter yiJE	SCFA_v1_420023	0	1	0	0	1	0	0	3	0	0	1	1	0	1	1	1.46868	1.93546	0.959372	1.32501	0.821837	0.698853	0.979416	0.864783
			putative membrane transporter protein	SCFA_v1_440003	0	0	0	0	0	0	1	0	0	0	0	0	0	0	0	1	1	1.19265	1	1	1	0.958262	1
		yhhJ	putative transporter subunit: membrane component of ABC superfamily	SCFA_v1_450071	2	1	2	1	2	1	3	3	8	0	2	1	1	3	9	1.00679	1.05755	0.677865	0.283693	0.991237	0.931986	0.435881	0.0780397
			Tripartite ATP-independent periplasmic transporter	SCFA_v1_470008	0	0	0	0	0	0	1	5	6	1	2	2	0	2	1	0.50208	0.661653	2.62449	2.16343	0.598013	0.751956	0.362563	0.488022
			putative ABC transporter ATP-binding protein	SCFA_v1_600004	0	0	0	0	1	0	2	0	3	0	0	0	0	3	0	0.539783	1.38549	1.17879	0.252865	0.830392	0.909817	0.953084	0.632912
			EamA-like transporter family protein	SCFA_v1_620026	0	0	0	0	0	0	1	0	4	1	0	1	0	0	0	1	1	5.75508	4.58818	1	1	0.595353	0.648175
			ABC transporter related	SCFA_v1_730017	1	0	1	0	0	0	1	3	0	0	0	0	1	0	0	4.57553	1.75008	2.23368	0.622114	0.532873	0.820526	0.735833	0.847429
			ABC transporter substrate binding protein	SCFA_v1_1270001	5	2	6	2	3	3	9	8	9	5	9	7	7	9	10	1.29483	1.05091	0.61714	0.981713	0.480328	0.907321	0.117886	0.954452

## Sheet: R76
Function	ID in specific metabolic pathway	Gene(s)	Gene product	CDS ID_R76 (Microscope)	Number of cDNA reads mapped to each CDS															DEseq2 fold change compared with before				DEseq2 p-value for fold change compared with before				Hydrogenase subunit	EC no.	Reaction	Localization	Comments
					Acetate1	Acetate2	Acetate3	Propionate1	Propionate2	Propionate3	Butyrate1	Butyrate2	Butyrate3	Control1	Control2	Control3	Before1	Before2	Before3	Acetate	Propionate	Butyrate	Control	Acetate	Propionate	Butyrate	Control	classified using the HydDB tool (Søndergaard et al., 2016).
				Total reads mapped to MAG R76	8907	9873	10275	7387	6715	6527	18603	18296	17318	4745	3635	4494	16344	17074	16165
Butyrate beta oxidation
Acyl-CoA synthetase, ligase			Acyl CoA:acetate/3-ketoacid CoA transferase (Propionate CoA-transferase)	SCFA_v1_1480001	0	2	0	0	0	0	1	0	2	0	0	2	0	0	0	6.0078	1	5.78108	12.5904	0.454317	1	0.457192	0.290665				Cytoplasmic
Acyl-CoA synthetase, ligase	b1	acs	Butyrate--CoA ligase	SCFA_v1_1400008	5	4	2	1	3	2	27	25	24	3	2	6	17	14	25	0.326601	0.245063	1.42466	0.685036	0.00184073	0.00189236	0.118894	0.292943		6.2.1.2	ATP + a medium-chain fatty acid + CoA = AMP + diphosphate + a medium-chain acyl-CoA	Cytoplasmic	Acts on fatty acids from C(4) to C(11) and on the corresponding 3-hydroxy and 2,3- or 3,4-unsaturated acids. The enzyme from the bacterium Pseudomonas putida also acts on 4-oxo and 4-hydroxy derivatives.
Acyl-CoA synthetase, ligase	b1; b6	acsA	acetyl-CoA synthetase	SCFA_v1_1340007	0	1	1	69	74	71	910	864	829	113	76	77	1	3	3	0.475318	70.1223	391.574	132.831	0.354376	4.31115e-28	2.74408e-55	7.72064e-37		6.2.1.1	ATP + acetate + CoA = AMP + diphosphate + acetyl-CoA	Cytoplasmic	Also acts on propanoate and propenoate
Acyl-CoA synthetase, ligase	b1; b6	acsA	acetyl-CoA synthetase	SCFA_v1_3390005	80	92	103	42	47	29	124	110	111	57	27	33	68	64	60	2.37972	1.40763	1.89172	2.12327	1.88411e-13	0.0124698	2.68277e-08	4.12013e-08		6.2.1.1	ATP + acetate + CoA = AMP + diphosphate + acetyl-CoA	Cytoplasmic	Also acts on propanoate and propenoate
Acyl-CoA synthetase, ligase			putative Acyl-CoA synthetases (AMP-forming)/AMP-acid ligases II	SCFA_v1_770007	8	5	10	2	5	4	43	48	35	3	3	3	31	19	28	0.489004	0.322725	1.69497	0.402904	0.00772249	0.00106516	0.00577378	0.0150117		6.2.1.3	ATP + acetate + CoA = AMP + diphosphate + acetyl-CoA	Cytoplasmic
Acyl-CoA synthetase, ligase			putative AMP-dependent synthetase and ligase (fragment)	SCFA_v1_1330007	31	31	40	9	7	5	22	27	19	9	4	22	50	82	58	0.895237	0.253962	0.37806	0.645154	0.540648	2.48212e-07	5.26351e-07	0.0536624		6.2.1.-
Acyl-CoA synthetase, ligase	b1; b6		putative Acetate--CoA ligase [ADP-forming] II	SCFA_v1_790004	4	5	0	1	2	3	13	8	9	3	0	2	2	7	4	1.16752	1.06652	2.43932	1.33981	0.762757	0.909246	0.0388954	0.623512		6.2.1.30	ATP + phenylacetate + CoA = AMP + diphosphate + phenylacetyl-CoA	Cytoplasmic	Also acts, more slowly, on acetate, propanoate and butanoate, but not on hydroxy derivatives of phenylacetate and related compounds. Formerly EC 6.2.1.21.
Acyl-CoA synthetase, ligase	b1; b6		Acetate--CoA ligase [ADP-forming] II subunit alpha (modular protein)	SCFA_v1_900004	24	23	17	7	7	5	21	31	13	9	5	7	24	28	34	1.24211	0.50568	0.793859	0.852049	0.305421	0.0171527	0.27426	0.563792		6.2.1.13	ATP + acetate + CoA = ADP + phosphate + acetyl-CoA	Cytoplasmic	Also acts on propanoate and, very slowly, on butanoate.
Acyl-CoA synthetase, ligase	b1; b6		putative Acetate--CoA ligase [ADP-forming] II subunit alpha	SCFA_v1_950005	2	4	8	1	5	5	7	2	9	2	4	3	2	7	7	1.44472	1.58831	1.18913	1.9857	0.410831	0.322099	0.685857	0.160108		6.2.1.13	ATP + acetate + CoA = ADP + phosphate + acetyl-CoA	Cytoplasmic	Also acts on propanoate and, very slowly, on butanoate.
Acyl-CoA synthetase, ligase			putative Acyl-CoA synthetase (NDP forming)	SCFA_v1_20006	6	7	2	0	3	1	12	9	5	3	1	4	12	15	10	0.679436	0.248742	0.740259	0.756019	0.289794	0.0133999	0.354394	0.52375				Cytoplasmic
Acyl-CoA synthetase, ligase			putative Acyl-CoA synthetase (NDP forming)	SCFA_v1_880006	4	2	6	1	1	6	9	9	10	1	0	4	11	8	12	0.641081	0.592772	0.948913	0.561708	0.267916	0.24454	0.876152	0.274071				Cytoplasmic
Acyl-CoA synthetase, ligase			putative Acyl-CoA synthetases	SCFA_v1_490001	1	2	2	0	1	1	5	2	2	3	0	1	1	3	3	1.1859	0.658677	1.35356	1.96984	0.80922	0.63977	0.636012	0.361717		6.2.1.-		Cytoplasmic
Acyl-CoA synthetase, ligase			putative Acyl-CoA synthetase (NDP forming)	SCFA_v1_690016	0	1	1	0	2	1	3	7	2	0	0	0	3	3	7	0.252604	0.528998	0.962869	0.148159	0.124766	0.422807	0.95127	0.0520944		6.2.1.-		Cytoplasmic
Acyl-CoA synthetase, ligase			putative Acetate--CoA ligase [ADP-forming] II subunit alpha	SCFA_v1_1900015	4	2	5	1	2	1	0	4	6	2	1	2	11	15	11	0.495454	0.248515	0.285956	0.473117	0.0969578	0.0166159	0.00386162	0.163559
Acyl-CoA synthetase, ligase			putative long-chain-fatty-acid--CoA ligase	SCFA_v1_90001	4	7	14	2	3	6	16	10	23	3	2	4	12	20	19	0.810314	0.496376	1.01499	0.61781	0.484666	0.0620656	0.955349	0.230854
Acyl-CoA synthetase, ligase			putative Long-chain-fatty-acid--CoA ligase	SCFA_v1_90004	2	3	0	0	0	1	7	4	4	0	1	1	6	4	5	0.557428	0.163973	1.04905	0.468456	0.350938	0.0512971	0.925281	0.361681
Acyl-CoA synthetase, ligase			putative Long-chain-fatty-acid--CoA ligase	SCFA_v1_200011	0	2	6	0	0	1	2	1	2	0	1	0	2	1	5	1.59626	0.304913	0.65171	0.466852	0.539149	0.261197	0.59555	0.47116
Acyl-CoA synthetase, ligase			putative long-chain-fatty-acid--CoA ligase	SCFA_v1_380008	9	10	7	3	3	11	12	17	13	2	0	3	22	24	14	0.724	0.653539	0.738595	0.291624	0.251225	0.177336	0.233325	0.0121287
Acyl-CoA synthetase, ligase			putative long-chain-fatty-acid--CoA ligase	SCFA_v1_400023	14	10	3	4	5	4	16	14	18	5	5	6	11	19	16	0.985734	0.648971	1.10108	1.22032	0.959639	0.213421	0.704951	0.541483		6.2.1.3	ATP + a long-chain fatty acid + CoA = AMP + diphosphate + an acyl-CoA	Inner Membrane	Acts on a wide range of long-chain saturated and unsaturated fatty acids, but the enzymes from different tissues show some variation in specificity. -!- The liver enzyme acts on acids from C(6) to C(20); that from brain shows high activity up to C(24)
Acyl-CoA synthetase, ligase			putative Long-chain-fatty-acid--CoA ligase FadD15	SCFA_v1_430001	1	2	0	0	2	1	2	0	3	1	1	0	4	7	2	0.390041	0.537319	0.410092	0.544662	0.236784	0.435049	0.208038	0.497324
Acyl-CoA synthetase, ligase			putative Long-chain-fatty-acid--CoA ligase	SCFA_v1_470029	0	0	0	0	1	1	1	1	1	1	0	0	2	1	1	0.229161	1.1595	0.787235	0.940755	0.27416	0.908046	0.844205	0.963845
Acyl-CoA synthetase, ligase			putative Long-chain-fatty-acid--CoA ligase	SCFA_v1_790010	0	0	0	0	0	0	0	0	0	0	0	0	1	1	2	0.227968	0.313817	0.144048	0.480482	0.654474	0.725729	0.557531	0.824417
Acyl-CoA synthetase, ligase			Long-chain-fatty-acid--CoA ligase	SCFA_v1_880013	24	19	20	26	17	20	21	18	7	23	11	8	68	65	46	0.588113	0.806577	0.27048	0.817828	0.00697678	0.275009	6.08903e-10	0.352855
Acyl-CoA synthetase, ligase		lcfB	Long-chain-fatty-acid--CoA ligase	SCFA_v1_1120003	1	2	3	1	0	0	2	1	1	0	0	0	2	2	1	1.9776	0.494597	0.843629	0.388799	0.441245	0.534027	0.854959	0.404017
Acyl-CoA synthetase, ligase			putative Long-chain-fatty-acid--CoA ligase FadD15	SCFA_v1_1200008	1	0	0	0	0	1	3	1	1	2	0	1	5	3	4	0.148724	0.204731	0.436312	0.857753	0.0540474	0.108855	0.246525	0.849202
Acyl-CoA synthetase, ligase			putative Long-chain-fatty-acid--CoA ligase	SCFA_v1_1250007	1	2	2	1	0	2	1	2	1	0	1	1	5	3	4	0.68874	0.572726	0.349753	0.585867	0.570586	0.457994	0.130045	0.530934
Acyl-CoA synthetase, ligase			putative Long-chain-fatty-acid--CoA ligase	SCFA_v1_1720001	22	32	26	21	9	10	35	30	35	0	4	1	35	36	34	1.26716	0.870734	1.00317	0.167098	0.197717	0.520276	0.985738	0.000140214		6.2.1.3	ATP + a long-chain fatty acid + CoA = AMP + diphosphate + an acyl-CoA	Inner Membrane	Acts on a wide range of long-chain saturated and unsaturated fatty acids, but the enzymes from different tissues show some variation in specificity. -!- The liver enzyme acts on acids from C(6) to C(20); that from brain shows high activity up to C(24)
Acyl-CoA synthetase, ligase			putative long-chain-fatty-acid--CoA ligase	SCFA_v1_1720002	47	66	59	28	18	19	68	86	89	20	18	26	116	117	125	0.798006	0.415378	0.714636	0.625424	0.0625476	1.69317e-08	0.00317151	0.00270823		6.2.1.3	ATP + a long-chain fatty acid + CoA = AMP + diphosphate + an acyl-CoA	Inner Membrane	Acts on a wide range of long-chain saturated and unsaturated fatty acids, but the enzymes from different tissues show some variation in specificity. -!- The liver enzyme acts on acids from C(6) to C(20); that from brain shows high activity up to C(24)
Acyl-CoA synthetase, ligase			Long-chain-fatty-acid--CoA ligase (fragment)	SCFA_v1_2230004	12	11	6	13	7	14	10	10	12	7	4	4	12	11	14	1.30771	2.10503	0.91027	1.41552	0.338402	0.00606803	0.732062	0.29689
Acyl-CoA synthetase, ligase			Long-chain-fatty-acid--CoA ligase (fragment)	SCFA_v1_2560008	1	2	1	0	0	1	1	1	3	0	0	0	3	2	0	1.3396	0.495831	1.06515	0.38977	0.78165	0.570504	0.951148	0.446093
Acyl-CoA synthetase, ligase			putative Long-chain-fatty-acid--CoA ligase	SCFA_v1_2630005	2	1	0	1	0	0	3	2	0	0	0	0	3	1	6	0.504912	0.242787	0.514555	0.190853	0.507934	0.232731	0.493583	0.162639
Acyl-CoA synthetase, ligase			putative long-chain-fatty-acid--CoA ligase	SCFA_v1_2710008	27	30	29	11	16	15	30	38	38	9	5	7	46	36	54	1.04963	0.706977	0.818842	0.538163	0.780875	0.0924455	0.233291	0.0162012
Acyl-CoA synthetase, ligase			putative Long-chain-fatty-acid--CoA ligase	SCFA_v1_2860003	2	4	1	0	1	1	6	4	2	1	2	4	4	7	5	0.731975	0.288039	0.790252	1.54199	0.56527	0.122816	0.627525	0.424734
Acyl-CoA synthetase, ligase		paaK	phenylacetyl-CoA ligase	SCFA_v1_1000009	4	5	4	0	1	3	3	3	2	4	2	1	3	4	3	2.16745	0.922743	0.842886	2.44291	0.122258	0.90154	0.754482	0.112803				Unknown
Acyl-CoA synthetase, ligase			putative Cholate--CoA ligase	SCFA_v1_2210001	5	2	5	1	5	2	0	0	1	1	0	0	18	22	16	0.357681	0.32897	0.0202579	0.0675726	0.00865029	0.011761	5.54827e-06	0.00169303
CoA-transferase
CoA-transferase		ydiF	short chain acyl-CoA transferase: fused alpha subunit ; beta subunit (Butyrate--acetoacetate CoA-transferase)	SCFA_v1_3840003	0	1	0	3	2	0	0	1	2	0	0	0	2	0	2	0.440432	2.76079	0.782474	0.476602	0.547067	0.389409	0.842224	0.586302		2.8.3.9	Butanoyl-CoA + acetoacetate = butanoate + acetoacetyl-CoA	Cytoplasmic	Butanoate, acetoacetate and their CoA thioesters are the preferred substrates, but the enzyme also acts, more slowly, on the derivatives of a number of C(2) to C(6) monocarboxylic acids
CoA-transferase		ydiF	short chain acyl-CoA transferase: fused alpha subunit ; beta subunit (Butyrate--acetoacetate CoA-transferase)	SCFA_v1_1570008	1	1	3	2	1	0	2	0	3	1	1	1	3	0	3	1.359	1.12446	0.871352	1.73501	0.690975	0.890768	0.858023	0.517996		2.8.3.9	Butanoyl-CoA + acetoacetate = butanoate + acetoacetyl-CoA	Cytoplasmic	Butanoate, acetoacetate and their CoA thioesters are the preferred substrates, but the enzyme also acts, more slowly, on the derivatives of a number of C(2) to C(6) monocarboxylic acids
CoA-transferase		ydiF	Acetate CoA-transferase	SCFA_v1_1480001	0	2	0	0	0	0	1	0	2	0	0	2	0	0	0	6.0078	1	5.78108	12.5904	0.454317	1	0.457192	0.290665		2.8.3.8	Acyl-CoA + acetate = a fatty acid anion + acetyl-CoA	Cytoplasmic	The enzyme belongs to family I of CoA-transferases, which operate with a ping-pong kinetic mechanism. The reaction takes place in two half-reactions and involves the formation of a CoA thioester intermediate with a glutamate residue. Unlike EC 2.8.3.9, this enzyme exhibits maximal activity using acetate as the CoA acceptor. Substrate range depends on the specific enzyme. Typical substrates includ…
CoA-transferase			putative 3-oxoadipate CoA-transferase subunit B (Acyl CoA:acetate/3-ketoacid CoA transferase, beta subunit)	SCFA_v1_290001	0	0	0	0	0	0	14	9	8	0	0	0	0	0	0	1	1	58.994	1	1	1	9.81165e-05	1		2.8.3.6; 2.8.3.12	Acetyl-CoA + (E)-glutaconate = acetate + glutaconyl-1-CoA; Succinyl-CoA + 3-oxoadipate = succinate + 3-oxoadipyl-CoA	Cytoplasmic	Glutarate, (R)-2-hydroxyglutarate, propenoate and propanoate, but not (Z)-glutaconate, can also act as acceptors
CoA-transferase			putative 3-oxoadipate CoA-transferase subunit B (Acyl CoA:acetate/3-ketoacid CoA transferase, beta subunit)	SCFA_v1_290002	1	0	1	1	0	0	88	64	75	1	2	1	0	2	1	1.10985	0.822603	79.7381	4.67524	0.910052	0.846522	2.09324e-13	0.0466511		2.8.3.6; 2.8.3.12	Acetyl-CoA + (E)-glutaconate = acetate + glutaconyl-1-CoA; Succinyl-CoA + 3-oxoadipate = succinate + 3-oxoadipyl-CoA	Cytoplasmic	Glutarate, (R)-2-hydroxyglutarate, propenoate and propanoate, but not (Z)-glutaconate, can also act as acceptors
CoA-transferase		gctA	Glutaconate CoA-transferase subunit A	SCFA_v1_350003	0	0	1	0	1	1	2	3	1	0	0	0	1	5	5	0.16345	0.422343	0.574687	0.176874	0.097325	0.393938	0.506096	0.112804
CoA-transferase			putative Glutaconate CoA-transferase subunit B	SCFA_v1_350004	0	2	1	1	2	1	1	0	0	2	0	0	2	4	0	0.83595	1.55389	0.191416	1.15239	0.851514	0.628325	0.138572	0.892134
CoA-transferase			putative Glutaconate CoA-transferase	SCFA_v1_2020001	1	1	2	3	0	1	3	3	4	2	0	1	2	3	4	0.73635	1.01124	1.17019	1.15347	0.663207	0.987323	0.788373	0.851303
CoA-transferase			putative Acetyl-CoA:oxalate CoA-transferase	SCFA_v1_200013	2	3	1	0	0	0	0	1	2	2	0	1	1	1	4	1.662	0.209257	0.524275	1.70007	0.529435	0.145285	0.475475	0.559746
CoA-transferase			Caffeate CoA-transferase (modular protein)	SCFA_v1_3840003	0	1	0	3	2	0	0	1	2	0	0	0	2	0	2	0.440432	2.76079	0.782474	0.476602	0.547067	0.389409	0.842224	0.586302
CoA-transferase			putative 3-oxoadipate CoA-transferase	SCFA_v1_1570008	1	1	3	2	1	0	2	0	3	1	1	1	3	0	3	1.359	1.12446	0.871352	1.73501	0.690975	0.890768	0.858023	0.517996
Acyl-CoA dehydrogenase
Acyl-CoA dehydrogenase		bcd	putative Butyryl-CoA dehydrogenase	SCFA_v1_200009	15	23	29	11	11	12	25	28	26	7	6	11	27	36	22	1.30941	0.919339	0.980844	0.990398	0.169904	0.71485	0.919073	0.969878		1.3.8.1	A short-chain acyl-CoA + electron-transfer flavoprotein = a short-chain trans-2,3-dehydroacyl-CoA + reduced electron-transfer flavoprotein; butanoyl-CoA + H(+) + oxidized [electron-transfer flavoprotein] = (2E)-butenoyl-CoA + reduced [electron-transfer flavoprotein]	Cytoplasmic
Acyl-CoA dehydrogenase		bcd	Butyryl-CoA dehydrogenase	SCFA_v1_350006	2	0	1	0	0	1	6	3	2	4	0	0	5	4	4	0.386106	0.18946	0.887437	1.04905	0.216834	0.0843789	0.840855	0.947019		1.3.8.1	A short-chain acyl-CoA + electron-transfer flavoprotein = a short-chain trans-2,3-dehydroacyl-CoA + reduced electron-transfer flavoprotein; butanoyl-CoA + H(+) + oxidized [electron-transfer flavoprotein] = (2E)-butenoyl-CoA + reduced [electron-transfer flavoprotein]	Cytoplasmic
Acyl-CoA dehydrogenase			putative Butyryl-CoA dehydrogenase Swol_1933	SCFA_v1_770011	67	62	78	22	16	22	95	110	103	18	20	19	192	171	189	0.622872	0.248794	0.586768	0.361317	8.85119e-06	6.44885e-20	6.80496e-08	5.22753e-11		1.3.8.1		Cytoplasmic
Acyl-CoA dehydrogenase			putative Acyl-CoA dehydrogenase	SCFA_v1_400020	1	2	2	0	1	1	2	2	2	1	0	0	1	3	3	1.18529	0.659639	0.904236	0.540317	0.819001	0.651435	0.888703	0.541656		1.3.99.-		Cytoplasmic
Acyl-CoA dehydrogenase		acdA	Acyl-CoA dehydrogenase	SCFA_v1_1080002	3	5	5	1	1	1	6	9	6	1	1	0	12	8	11	0.694219	0.221245	0.711085	0.225307	0.361481	0.0193642	0.345138	0.0508961		1.3.8.7 (1.3.99.3)	A medium-chain acyl-CoA + electron-transfer flavoprotein = a medium-chain trans-2,3-dehydroacyl-CoA + reduced electron-transfer flavoprotein	Cytoplasmic	One of several enzymes that catalyze the first step in fatty acids beta-oxidation. The enzyme from pig liver can accept substrates with acyl chain lengths of 4 to 16 carbon atoms, but is most active with C(8) to C(12) compounds. The enzyme from rat does not accept C(16) at all and is most active with C(6)-C(8) compounds. cf. EC 1.3.8.1, EC 1.3.8.8 and EC 1.3.8.9. Formerly EC 1.3.2.2 and EC 1.3.99…
Acyl-CoA dehydrogenase			putative acyl-CoA dehydrogenase YngJ	SCFA_v1_1420011	0	2	0	1	0	1	1	2	1	0	0	1	0	2	0	1.70162	2.34297	2.1535	1.93343	0.705554	0.545057	0.55956	0.65256
Acyl-CoA dehydrogenase		mmgC	Acyl-CoA dehydrogenase	SCFA_v1_1650007	3	1	5	2	0	3	2	3	0	2	1	0	5	4	4	1.14548	0.882157	0.403423	0.803758	0.81156	0.845231	0.157993	0.767877
Acyl-CoA dehydrogenase		acdA	Acyl-CoA dehydrogenase (Butyryl-CoA dehydrogenase)	SCFA_v1_2690009	7	4	12	4	3	1	23	23	18	3	10	3	8	12	9	1.31776	0.632203	2.32536	1.95045	0.385901	0.283573	0.00182592	0.0534683		1.3.8.1	A short-chain acyl-CoA + electron-transfer flavoprotein = a short-chain trans-2,3-dehydroacyl-CoA + reduced electron-transfer flavoprotein; butanoyl-CoA + H(+) + oxidized [electron-transfer flavoprotein] = (2E)-butenoyl-CoA + reduced [electron-transfer flavoprotein]	Cytoplasmic
Acyl-CoA dehydrogenase			putative acyl-CoA dehydrogenase YngJ	SCFA_v1_3450002	3	4	1	1	2	0	5	8	8	1	0	0	5	8	6	0.706052	0.362369	1.16785	0.199195	0.498459	0.140272	0.720131	0.0724192
Acyl-CoA dehydrogenase		autB	Acyl-CoA dehydrogenase	SCFA_v1_200014	1	2	1	0	0	1	1	0	0	2	1	1	1	4	1	1.12159	0.41533	0.190643	2.34366	0.88922	0.401114	0.113262	0.301903
Acyl-CoA dehydrogenase		bcd	Acyl-CoA dehydrogenase (Butyryl-CoA dehydrogenase (Swol_1933))	SCFA_v1_330006	134	160	152	69	63	47	293	328	284	89	51	56	132	111	132	1.97601	1.09137	2.537	1.82068	1.66847e-13	0.42249	2.5495e-27	2.04464e-08		1.3.8.1	A short-chain acyl-CoA + electron-transfer flavoprotein = a short-chain trans-2,3-dehydroacyl-CoA + reduced electron-transfer flavoprotein; butanoyl-CoA + H(+) + oxidized [electron-transfer flavoprotein] = (2E)-butenoyl-CoA + reduced [electron-transfer flavoprotein]	Cytoplasmic
Acyl-CoA dehydrogenase			Acyl CoA dehydrogenase (modular protein)	SCFA_v1_500006	3	0	4	0	2	0	2	2	3	0	0	0	4	6	5	0.776563	0.306961	0.493155	0.129501	0.690777	0.175436	0.265714	0.0337939
Acyl-CoA dehydrogenase		fadE	Acyl-CoA dehydrogenase	SCFA_v1_520003	0	0	0	1	0	0	0	0	0	0	0	0	0	0	1	0.855321	2.29328	0.540458	1.80273	0.962972	0.805254	0.854962	0.861034
Acyl-CoA dehydrogenase			putative Acyl-CoA dehydrogenase	SCFA_v1_690002	18	23	21	7	4	5	35	22	30	3	2	3	24	42	35	1.02301	0.363558	0.908947	0.277631	0.910178	0.000605434	0.614852	0.000922634		1.3.8.1	A short-chain acyl-CoA + electron-transfer flavoprotein = a short-chain trans-2,3-dehydroacyl-CoA + reduced electron-transfer flavoprotein; butanoyl-CoA + H(+) + oxidized [electron-transfer flavoprotein] = (2E)-butenoyl-CoA + reduced [electron-transfer flavoprotein]	Cytoplasmic
Acyl-CoA dehydrogenase		autB	Acyl-CoA dehydrogenase	SCFA_v1_880012	15	21	19	12	12	14	26	23	19	18	8	7	40	54	56	0.609692	0.581227	0.477199	0.767221	0.00974793	0.0103113	4.84278e-05	0.230765
Acyl-CoA dehydrogenase		fadE	Acyl-CoA dehydrogenase	SCFA_v1_1690002	20	21	19	9	7	10	22	20	12	16	9	6	43	70	45	0.635161	0.378836	0.360898	0.687468	0.0205146	7.59251e-05	3.78683e-07	0.107184
Acyl-CoA dehydrogenase			putative Acyl CoA dehydrogenase (modular protein)	SCFA_v1_500006	3	0	4	0	2	0	2	2	3	0	0	0	4	6	5	0.776563	0.306961	0.493155	0.129501	0.690777	0.175436	0.265714	0.0337939
Enoyl-CoA hydratase
Enoyl-CoA hydratase		echA	putative enoyl-CoA hydratase echA12	SCFA_v1_200010	2	2	3	0	1	0	2	1	1	0	1	0	2	4	2	1.45902	0.309871	0.5288	0.474443	0.58484	0.241659	0.40477	0.456189		4.2.1.17	(3S)-3-hydroxyacyl-CoA = trans-2(or 3)-enoyl-CoA + H(2)O	Cytoplasmic
Enoyl-CoA hydratase			putative Enoyl-CoA hydratase	SCFA_v1_1160014	8	10	12	8	3	4	15	11	4	5	2	5	14	12	19	1.10442	0.76047	0.699017	0.928605	0.72626	0.417158	0.206783	0.83765		4.2.1.17	(3S)-3-hydroxyacyl-CoA = trans-2(or 3)-enoyl-CoA + H(2)O	Cytoplasmic	Acts in the reverse direction. -!- With cis-compounds, yields (3R)-3-hydroxyacyl-CoA (cf. EC 4.2.1.74)
Enoyl-CoA hydratase			putative Enoyl-CoA hydratase	SCFA_v1_1200010	3	5	8	1	3	1	2	6	2	2	2	0	11	9	8	0.943923	0.409503	0.375569	0.500427	0.884976	0.100805	0.027061	0.239227		4.2.1.17
Enoyl-CoA hydratase			putative enoyl-CoA hydratase echA8	SCFA_v1_3360004	0	0	1	0	0	2	1	1	2	1	0	0	0	2	1	0.604853	1.58724	1.42818	1.27484	0.724151	0.734171	0.778926	0.864659		4.2.1.17
Enoyl-CoA hydratase			putative enoyl-CoA hydratase (fragment)	SCFA_v1_3820004	0	0	0	0	0	1	0	0	0	0	0	0	0	1	0	0.855321	2.29328	0.540458	1.80273	0.962972	0.805254	0.854962	0.861034		4.2.1.17
Enoyl-CoA hydratase		fadB	putative Enoyl-CoA hydratase/Delta(3)-cis-Delta(2)-trans-enoyl-CoA isomerase/3-hydroxybutyryl-CoA epimerase / 3-hydroxyacyl-CoA dehydrogenase	SCFA_v1_1540002	34	44	46	23	19	24	107	105	102	21	20	22	35	37	37	1.89058	1.38825	3.03333	2.02426	2.06636e-05	0.0559276	4.75724e-17	4.91327e-05		4.2.1.17, 5.3.3.8, 5.1.2.3, 1.1.1.35		Cytoplasmic
Enoyl-CoA hydratase			Short-chain-enoyl-CoA hydratase (fragment)	SCFA_v1_830001	0	1	3	0	0	0	2	3	1	0	0	1	0	2	3	1.28956	0.253121	1.25846	0.754848	0.812458	0.270878	0.823121	0.821679		4.2.1.17
3-hydroxybutyryl-CoA dehydrogenase
3-hydroxybutyryl-CoA dehydrogenase		hbd	3-hydroxybutyryl-CoA dehydrogenase (modular protein)	SCFA_v1_3390003	14	12	16	8	10	10	40	47	47	5	7	8	18	22	19	1.1849	1.08926	2.39387	1.1889	0.45378	0.73371	3.00219e-06	0.534038		1.1.1.157	(S)-3-hydroxybutanoyl-CoA + NADP(+) = 3-acetoacetyl-CoA + NADPH	Cytoplasmic
3-hydroxybutyryl-CoA dehydrogenase		mmgB	putative 3-hydroxybutyryl-CoA dehydrogenase	SCFA_v1_960007	4	4	4	0	0	3	2	2	1	1	0	2	11	5	6	0.905279	0.313479	0.2382	0.473315	0.836524	0.0942151	0.0152282	0.282505
3-hydroxybutyryl-CoA dehydrogenase		hbd	3-hydroxybutyryl-CoA dehydrogenase	SCFA_v1_3150003	3	2	2	8	0	1	3	2	2	1	4	0	1	2	1	2.93942	5.06425	1.84775	4.50433	0.161397	0.0308067	0.425512	0.0611344		1.1.1.157
3-hydroxybutyryl-CoA dehydrogenase			3-hydroxybutyryl-CoA dehydrogenase (modular protein)	SCFA_v1_3390003	14	12	16	8	10	10	40	47	47	5	7	8	18	22	19	1.1849	1.08926	2.39387	1.1889	0.45378	0.73371	3.00219e-06	0.534038		1.1.1.157
3-hydroxybutyryl-CoA dehydrogenase		fadN	bifunctional enoyl-CoA hydratase / 3-hydroxyacyl-CoA dehydrogenase	SCFA_v1_2150002	99	92	103	37	47	36	151	174	144	51	27	44	155	154	160	1.04322	0.586387	1.05208	0.907515	0.659226	7.14717e-06	0.568808	0.412675		4.2.1.17, 1.1.1.35		Cytoplasmic
3-hydroxybutyryl-CoA dehydrogenase			putative 3-hydroxybutyryl-CoA dehydrogenase	SCFA_v1_500010	1	2	0	3	0	1	1	1	0	0	0	0	0	2	1	1.70949	3.03347	0.706694	0.654072	0.667622	0.362547	0.791998	0.757888		1.1.1.157
Acetyl-CoA acetyltransferase
Acetyl-CoA acetyltransferase			putative Formate C-acetyltransferase	SCFA_v1_2390001	2	3	6	2	0	1	5	3	3	1	0	2	2	3	4	2.01353	0.76107	1.28498	1.16023	0.210205	0.713902	0.653056	0.841936		2.3.1.54	Acetyl-CoA + formate = CoA + pyruvate	Cytoplasmic
Acetyl-CoA acetyltransferase		mmgA	Acetyl-CoA acetyltransferase	SCFA_v1_520001	0	0	0	0	1	1	0	0	0	0	1	1	0	0	0	1	8.52212	1	13.2872	1	0.389163	1	0.298204
Acetyl-CoA acetyltransferase		atoB	Acetyl-CoA acetyltransferase	SCFA_v1_960006	3	2	1	2	1	0	3	4	4	4	2	0	6	5	8	0.526925	0.359346	0.608021	1.09659	0.24755	0.137949	0.301738	0.868243
Acetyl-CoA acetyltransferase		yqeF	Acetyl-CoA acetyltransferase	SCFA_v1_2760003	3	1	0	3	1	0	1	0	3	0	0	1	0	0	2	3.40337	4.42115	2.09587	1.86272	0.302711	0.213321	0.534393	0.646289				Cytoplasmic
Acetyl-CoA acetyltransferase			Acetyl-CoA acetyltransferase	SCFA_v1_2780002	5	6	3	2	0	0	6	7	4	6	1	4	6	4	12	1.05704	0.20652	0.808253	1.7223	0.895026	0.0429475	0.599566	0.221235
Acetyl-CoA acetyltransferase		atoB	fragment of acetyl-CoA acetyltransferase (part 2)	SCFA_v1_3830001	8	5	8	5	2	4	14	18	18	5	1	3	2	7	6	2.33403	1.68182	3.51633	2.09393	0.0234661	0.224672	0.000175531	0.101767		2.3.1.9	2 acetyl-CoA = CoA + acetoacetyl-CoA	Cytoplasmic
Acetyl-CoA acetyltransferase		atoB	fragment of acetyl-CoA acetyltransferase (part 2)	SCFA_v1_3840001	0	0	0	0	0	0	0	1	0	1	0	0	0	0	0	1	1	2.05019	6.83855	1	1	0.831118	0.56792				Unknown
Acetyl-CoA acetyltransferase			putative Acetyl-CoA acetyltransferase	SCFA_v1_3040002	2	2	4	0	3	0	5	6	8	0	2	1	7	8	2	0.783634	0.407511	1.18542	0.627668	0.651173	0.203286	0.715402	0.508076
Butyrate isomerization
		icmF	Isobutyryl-CoA mutase / P-loop GTPase	SCFA_v1_2000008	5	16	16	8	6	4	20	30	20	12	2	9	25	38	37	0.612657	0.412292	0.737344	0.799635	0.040875	0.00249749	0.148642	0.411327				Cytoplasmic
Electron bi(con)furcating complex
Bcd/Etf (Electron transfer flavoprotein) complex : electron ETF ↔ MK
bcd/etf1
		etfA	putative electron transfer flavoprotein subunit alpha (fragment)	SCFA_v1_3390001	15	18	21	16	9	15	41	48	27	3	5	8	23	24	19	1.36011	1.38964	1.84925	0.850485	0.158961	0.157292	0.00155512	0.592484				Cytoplasmic	similar to bcd/etf1 (membrane bound) of F81, but lacking teh Fe-S oxidoreductase 1390008
		etfB	Electron transfer flavoprotein subunit beta	SCFA_v1_3390002	6	10	10	3	12	5	30	32	40	5	7	2	16	15	21	0.829122	0.881903	2.06478	0.943496	0.496112	0.670359	0.000829556	0.859863				Cytoplasmic
		hbd	3-hydroxybutyryl-CoA dehydrogenase (modular protein)	SCFA_v1_3390003	14	12	16	8	10	10	40	47	47	5	7	8	18	22	19	1.1849	1.08926	2.39387	1.1889	0.45378	0.73371	3.00219e-06	0.534038		1.1.1.157	(S)-3-hydroxybutanoyl-CoA + NADP(+) = 3-acetoacetyl-CoA + NADPH	Cytoplasmic
			putative transcriptional regulator of fatty acids degradation [FadR-long-chain (C14-C20 ) acyl-CoAs]	SCFA_v1_3390004	0	1	0	1	0	1	8	3	2	0	0	0	1	1	1	0.596933	1.52564	4.53879	0.645956	0.668585	0.709619	0.103512	0.7169				Cytoplasmic
			exported protein of unknown function	SCFA_v1_3390006	0	2	3	2	0	1	2	7	4	1	1	1	4	3	4	0.746458	0.621467	1.24162	0.953496	0.653446	0.52371	0.692163	0.949041				Periplasmic
		acs	acetyl-CoA synthetase	SCFA_v1_3390005	80	92	103	42	47	29	124	110	111	57	27	33	68	64	60	2.37972	1.40763	1.89172	2.12327	1.88411e-13	0.0124698	2.68277e-08	4.12013e-08		6.2.1.1	ATP + acetate + CoA = AMP + diphosphate + acetyl-CoA	Cytoplasmic	Also acts on propanoate and propenoate
bcd/etf2
		etfA	putative Electron transfer flavoprotein subunit alpha	SCFA_v1_500003	0	2	4	0	1	0	0	1	0	0	0	0	1	0	1	4.70819	1.21246	0.556541	0.95311	0.334765	0.912479	0.738131	0.978142				cytoplasmic	Similar to bcd/etf2 (membrane bound) of F81, but lacking teh Fe-S oxidoreductase 1390008
		etfB	putative Electron transfer flavoprotein subunit beta	SCFA_v1_500004	3	0	0	0	0	1	3	0	0	0	1	1	0	0	1	4.92341	2.29331	2.911	6.7399	0.318086	0.626015	0.505116	0.247221				cytoplasmic
			putative Acyl CoA dehydrogenase (modular protein)	SCFA_v1_500006	3	0	4	0	2	0	2	2	3	0	0	0	4	6	5	0.776563	0.306961	0.493155	0.129501	0.690777	0.175436	0.265714	0.0337939
			protein of unknown	SCFA_v1_500007	1	2	4	0	2	0	0	0	2	0	0	0	2	0	1	3.74863	1.51797	0.70073	0.637809	0.253262	0.748065	0.784159	0.741455
			protein of unknown	SCFA_v1_500008	0	2	1	2	0	1	0	1	1	0	0	2	0	4	1	1.00535	1.38724	0.430009	1.4233	0.995883	0.751505	0.446764	0.750646
			Dehydrogenases with different specificities (related to short-chain alcohol dehydrogenases)	SCFA_v1_500009	2	0	2	1	1	0	1	1	0	0	0	0	0	2	1	2.2585	1.53077	0.706949	0.654647	0.526092	0.757908	0.801613	0.768328		1.1.1.100; 1.1.1.184
bcd/etf3 (soluble)
		etfA	Electron transfer flavoprotein subunit alpha	SCFA_v1_2400007	17	24	16	18	16	17	18	16	13	2	4	2	7	14	9	3.16952	3.90333	1.6516	0.936417	5.61815e-06	1.32175e-07	0.0548789	0.874079				Cytoplasmic	Similar to bcd/etf3 (membrane bound) of F81, but lacking teh Fe-S oxidoreductase 1390008
		wrbA	NAD(P)H dehydrogenase (quinone) (Flavoprotein wrbA; trp repressor-binding protein)	SCFA_v1_2400006	14	10	15	29	10	14	20	19	10	4	4	3	14	5	12	2.08625	3.87647	1.65474	1.23826	0.0124957	1.67287e-06	0.0776398	0.583484				Cytoplasmic
		etfB	putative Electron transfer flavoprotein, beta subunit	SCFA_v1_2400008	2	2	0	0	2	0	0	0	0	1	1	0	0	0	2	3.3626	2.2681	0.285427	3.46455	0.379298	0.57701	0.410995	0.397532				Cytoplasmic
bcd/etf4
		acdA	Acyl-CoA dehydrogenase	SCFA_v1_1080002	3	5	5	1	1	1	6	9	6	1	1	0	12	8	11	0.694219	0.221245	0.711085	0.225307	0.361481	0.0193642	0.345138	0.0508961		1.3.8.7 (1.3.99.3)	A medium-chain acyl-CoA + electron-transfer flavoprotein = a medium-chain trans-2,3-dehydroacyl-CoA + reduced electron-transfer flavoprotein	Cytoplasmic	One of several enzymes that catalyze the first step in fatty acids beta-oxidation. The enzyme from pig liver can accept substrates with acyl chain lengths of 4 to 16 carbon atoms, but is most active with C(8) to C(12) compounds. The enzyme from rat does not accept C(16) at all and is most active with C(6)-C(8) compounds. cf. EC 1.3.8.1, EC 1.3.8.8 and EC 1.3.8.9. Formerly EC 1.3.2.2 and EC 1.3.99…
		etfB	Electron transfer flavoprotein subunit beta (fragment)	SCFA_v1_1080001	1	1	1	2	0	0	3	0	0	1	0	1	3	1	3	0.707754	0.638798	0.445238	0.977876	0.710348	0.660531	0.385092	0.982505				Cytoplasmic
Rnf (Rhodobacter nitrogen fixation complex) complex : electron NADH ↔ Fd, Na+
		rnfA	Electron transport complex protein rnfA	SCFA_v1_1220010	0	1	4	0	2	0	1	5	2	0	3	0	3	1	3	1.14903	0.651936	1.19246	1.54793	0.865532	0.663365	0.819148	0.622739				Membrane
		rnfC	Electron transport complex subunit RnfC	SCFA_v1_1220012	2	3	2	2	4	1	7	5	4	4	2	0	2	7	4	0.900427	1.23953	1.30051	1.61571	0.848238	0.695252	0.575429	0.400127				Cytoplasmic
		rnfB	Electron transport complex protein RnfB	SCFA_v1_1220011	0	1	2	1	1	0	4	1	1	2	1	2	2	1	5	0.61234	0.566436	0.781557	2.15928	0.541938	0.528068	0.721115	0.281583	[FeFe] Group A			Cytoplasmic
		rnfD	Electron transport complex protein RnfD	SCFA_v1_1220013	0	1	2	0	0	2	1	2	1	0	0	0	0	1	1	2.43093	2.36265	2.11107	0.97318	0.526859	0.554252	0.585437	0.985675		1.18.1.-		Unknown
		rnfE	Ion-translocating oxidoreductase complex subunit E (Predicted NADH:ubiquinone oxidoreductase, subunit RnfE)	SCFA_v1_190015	1	0	1	0	0	0	2	4	4	0	0	1	1	0	1	1.65135	0.626769	5.22456	1.86913	0.694423	0.72749	0.136098	0.640829				Membrane
		rnfG	putative Electron transport complex subunit RnfG	SCFA_v1_190016	0	2	0	0	0	0	0	0	0	0	0	0	2	1	0	1.10921	0.423668	0.194472	0.648675	0.974883	0.795688	0.621518	0.896173				Membrane
		rnfD	putative Ion-translocating oxidoreductase complex subunit D	SCFA_v1_190017	2	1	1	0	1	1	1	0	4	0	0	2	1	2	3	1.11753	0.768681	0.882579	1.16345	0.896759	0.790606	0.879939	0.878867
Nfn (NADH-dependent Fdred:NADP+ oxidoreductase) complex : electron NADPH ↔ Fd, NADH
	nfn complex for RET	nfnA	Fd:NADP oxidoreductase subunit alpha (Glutamate synthase (NADPH), homotetrameric)	SCFA_v1_190013	3	1	3	1	1	1	2	5	3	2	0	0	2	3	5	1.16386	0.686321	1.05043	0.69067	0.805254	0.617876	0.932362	0.667455				Cytoplasmic
		nfnB	Fd:NADP oxidoreductase subunit beta	SCFA_v1_190014	1	0	1	1	0	1	2	3	6	2	1	0	2	3	0	0.671523	0.923508	2.34571	2.10491	0.679594	0.93425	0.237223	0.395				Cytoplasmic
Formate dehydrogenase complex
Formate ↔ MK	FDH1 (fdoIGH-fdhA)	fdoI	putative Formate dehydrogenase, cytochrome b556(fdo) subunit	SCFA_v1_40009	2	3	0	0	2	2	5	4	3	1	0	1	3	4	2	0.934855	1.02902	1.40669	0.775679	0.919767	0.967639	0.553808	0.769593				Inner Membrane
		fdoH	Formate dehydrogenase-O, iron-sulfur subunit	SCFA_v1_40010	0	3	1	1	1	2	3	5	3	1	0	1	1	2	4	0.943715	1.31065	1.64903	0.990706	0.93787	0.715352	0.424342	0.991695	[FeFe] Group C1			Inner Membrane
		fdoG	Formate dehydrogenase O alpha subunit (large subunit)/selenocysteine-containing	SCFA_v1_40011	3	0	1	1	0	1	4	2	2	1	1	1	7	2	2	0.609666	0.414651	0.761486	0.951822	0.493691	0.317625	0.666849	0.949542
			Formate dehydrogenase-O, large subunit (Anaerobic dehydrogenases, typically selenocysteine-containing)	SCFA_v1_40012	5	1	2	2	1	2	1	3	3	3	0	3	1	3	1	2.70667	2.30289	1.48322	4.16237	0.140639	0.253273	0.567617	0.0442108				Periplasmic
			tungsten-containing formylmethanofuran dehydrogenase subunit A	SCFA_v1_40013	0	0	0	0	0	0	1	0	0	0	0	0	0	0	0	1	1	2.0502	1	1	1	0.831116	1				Unknown
			Uncharacterized protein involved in formate dehydrogenase formation	SCFA_v1_40014	0	0	0	0	0	0	0	2	1	0	0	1	3	4	1	0.116313	0.160114	0.399848	0.477487	0.18576	0.259887	0.546434	0.649366				Cytoplasmic
			Formate dehydrogenase subunit alpha (fragment)	SCFA_v1_40015	1	9	4	1	3	2	5	6	3	8	2	1	10	7	12	0.79619	0.473427	0.505765	1.30683	0.579069	0.145047	0.0967506	0.538306
Formate ↔ MK	FDH2 (fdoIGH-fdhA)		membrane protein of unknown function (Cellulose synthase catalytic subunit [UDP-forming])	SCFA_v1_1040007	2	1	1	3	1	1	4	1	3	0	0	1	3	1	0	1.67523	2.84152	2.10645	0.943549	0.544356	0.204554	0.33648	0.956647				Inner Membrane
			protein of unknown function	SCFA_v1_1040008	4	3	3	3	2	6	8	5	12	0	0	3	0	10	4	1.20722	1.83173	1.90817	0.758174	0.726785	0.253773	0.178514	0.702315				Extracellular
		fdoI	Formate dehydrogenase, cytochrome b556(Fdo) subunit	SCFA_v1_1040009	9	12	11	4	3	4	13	30	17	6	3	4	15	11	22	1.10449	0.52341	1.31081	0.942145	0.72133	0.0805621	0.280958	0.865347		1.2.1.2	Formate + NAD(+) = CO(2) + NADH	Inner Membrane
		fdoH	Formate dehydrogenase-O iron-sulfur subunit	SCFA_v1_1040010	9	14	10	7	3	3	18	18	18	9	4	4	18	16	14	1.14381	0.61989	1.18475	1.23643	0.600949	0.154339	0.466448	0.490382				Inner Membrane
		fdoA	Formate dehydrogenase subunit alpha (fragment) (Anaerobic dehydrogenases, typically selenocysteine-containing)	SCFA_v1_1040011	17	12	13	4	10	4	32	27	15	6	5	8	16	17	17	1.40164	0.825785	1.55548	1.32983	0.174876	0.531751	0.0520614	0.344335		1.2.1.2	Formate + NAD(+) = CO(2) + NADH	Periplasmic
Formate ↔ MK	FDH3 (fdoIGH-fdhA)	fdoI	Formate dehydrogenase-O subunit gamma (Cytochrome b subunit of formate dehydrogenase)	SCFA_v1_2990005	4	1	2	1	1	0	8	5	5	1	0	1	2	2	2	1.95631	0.762141	3.15538	1.16041	0.305336	0.759612	0.0495325	0.867045				Inner Membrane
		fdnH	Formate dehydrogenase, nitrate-inducible, iron-sulfur subunit	SCFA_v1_2990006	0	0	0	0	0	0	0	0	0	0	0	2	1	2	4	0.130439	0.17956	0.0824211	0.986211	0.345079	0.426017	0.247283	0.994774			6	Inner Membrane
Formate ↔ NADH	FDH4 (fdhA)	fdhA_2	formate dehydrogenase, alpha subunit (selenocysteine-containing)	SCFA_v1_1980001	3	7	7	4	5	4	18	15	18	5	10	6	11	9	20	0.703069	0.742848	1.33877	1.84301	0.278731	0.398008	0.257521	0.0463402	[FeFe] Group A	1.17.1.9	Formate + NAD(+) = CO(2) + NADH	Cytoplasmic
		fdhA	Formate dehydrogenase subunit alpha (fragment)	SCFA_v1_1980002	15	14	17	6	8	5	22	27	19	8	5	9	36	33	22	0.841795	0.479069	0.78724	0.84602	0.42023	0.0078127	0.223446	0.525726		1.17.1.9	Formate + NAD(+) = CO(2) + NADH	Cytoplasmic
Formate ↔ NADH	FDH5	modB	Molybdenum transport system permease protein ModB	SCFA_v1_3520005	0	0	1	1	1	0	3	0	3	0	0	1	1	2	4	0.254648	0.646894	0.901152	0.536718	0.232988	0.68496	0.908203	0.587412			NADH + ubiquinone + 5 H(+)(In) = NAD(+) + ubiquinol + 4 H(+)(Out)	Inner Membrane
		modA	putative Molybdate-binding protein ModA	SCFA_v1_3520006	2	3	1	2	0	2	2	3	5	1	1	1	0	2	1	3.35653	3.0657	3.53406	3.51881	0.133534	0.19152	0.0988497	0.164382			NADH + ubiquinone + 5 H(+)(In) = NAD(+) + ubiquinol + 4 H(+)(Out)	Periplasmic
		nuoE	NADH-quinone oxidoreductase subunit E 2	SCFA_v1_3520007	0	0	0	0	0	0	0	0	0	0	0	0	0	0	0	0	0	0	0	0	0	0	0			NADH + ubiquinone + 5 H(+)(In) = NAD(+) + ubiquinol + 4 H(+)(Out)	Unknown
		nuoF	NADH:ubiquinone oxidoreductase, chain F	SCFA_v1_3520008	0	0	0	0	0	0	0	0	0	0	0	0	0	0	0	0	0	0	0	0	0	0	0			NADH + ubiquinone + 5 H(+)(In) = NAD(+) + ubiquinol + 4 H(+)(Out)	Cytoplasmic
			unknown protein	SCFA_v1_3520009	0	0	0	0	0	0	0	0	0	0	0	0	0	0	0	0	0	0	0	0	0	0	0				Cytoplasmic
		fdhA	formate dehydrogenase, alpha subunit (selenocysteine-containing) (fragment)	SCFA_v1_3520010	0	0	0	0	0	0	0	1	0	0	0	0	0	0	0	1	1	2.0502	1	1	1	0.831116	1	[FeFe] Group A		Formate + NAD(+) = CO(2) + NADH	Cytoplasmic
Formate ↔ NADH	FDH6 (fdhA)		Radical SAM protein (Predicted Fe-S oxidoreductases)	SCFA_v1_820007	1	0	0	0	0	0	0	0	0	0	0	0	0	1	0	1.66592	1.17742	0.540458	1.80273	0.879493	0.961304	0.854962	0.861034				Cytoplasmic
		asrB	Anaerobic sulfite reductase subunit B	SCFA_v1_820008	0	0	0	0	0	0	0	0	0	0	0	0	0	0	0	0	0	0	0	0	0	0	0				Cytoplasmic
		asrA	Anaerobic sulfite reductase subunit A	SCFA_v1_820011	1	0	0	0	0	0	0	1	0	0	0	0	0	0	0	3.2446	1	2.05019	1	0.726613	1	0.831118	1				Cytoplasmic
		fdhA	Formate dehydrogenase alpha subunit	SCFA_v1_820009	0	0	0	0	0	0	0	0	0	0	0	0	0	0	0	0	0	0	0	0	0	0	0				Cytoplasmic
		fdhA	Formate dehydrogenase subunit alpha (fragment)	SCFA_v1_820010	0	0	0	0	0	0	0	0	0	0	0	0	0	1	0	0.855327	1.17743	0.540462	1.80275	0.962974	0.961303	0.854964	0.861032				Cytoplasmic
Hydrogenase complex
H2 ↔ NADH, Fd ? (putative)	HYD2 (hyd? hnd?)	hydA (or HndC)	putative [Fe] hydrogenase, (NADH dehydrogenase or NADP-reducing hydrogenase subunit HndC)	SCFA_v1_2590003	2	1	2	0	3	1	2	2	1	1	4	2	1	2	1	2.08722	2.3093	1.31814	6.24736	0.336243	0.293384	0.718184	0.0115566	[FeFe] Group A	1.6.99.3	NADH + acceptor = NAD(+) + reduced acceptor	Cytoplasmic
Sieber et al., (2010)		hydB (or HndC)	Fe-hydrogenase beta subunit (NADP-reducing hydrogenase subunit HndC)	SCFA_v1_2590004	2	1	8	2	3	1	1	4	0	1	0	2	4	4	4	1.49903	1.14414	0.43724	0.86905	0.481936	0.832595	0.212044	0.85312	[FeFe] Group A	1.6.5.11	NADH + H+ + a quinone = NAD+ + a quinol	Cytoplasmic
			Anaerobic selenocysteine-containing dehydrogenase (Molybdopterin oxidoreductase)	SCFA_v1_1330017	14	14	16	15	21	12	22	27	18	4	0	1	11	12	9	2.28887	3.44073	2.20472	0.545769	0.00150356	1.55412e-06	0.00127821	0.221997		1.17.1.9	43201	Cytoplasmic
H2 ↔ NADPH	putative HYD3 (hnd)	hndC	hydrogen dehydrogenase (NADP+), gamma HndC-like subunit (NADP+-reducing)	SCFA_v1_1110001	3	2	3	2	0	1	4	1	6	0	0	1	6	6	4	0.834315	0.428943	0.727316	0.236353	0.746221	0.241804	0.546629	0.11877		1.12.1.3	H(2) + NADP(+) = H(+) + NADPH	Cytoplasmic
		hndA	NADP-reducing hydrogenase subunit HndA (Putative NADH dehydrogenase (Ubiquinone) 24 kDa subunit)	SCFA_v1_1110002	9	6	3	3	6	0	9	7	7	2	1	1	13	11	16	0.752491	0.513663	0.603781	0.34863	0.410959	0.112035	0.124596	0.0604072		1.12.1.3	H(2) + NADP(+) = H(+) + NADPH	Cytoplasmic
			unknown protein	SCFA_v1_1110003	0	0	0	0	0	0	0	0	2	0	1	0	0	1	0	0.855307	1.1774	2.00187	3.51117	0.962969	0.961308	0.835373	0.709082				Cytoplasmic
		atoCB	fragment of fused response regulator in two-component system with AtoS: response regulator ; sigma54 interaction protein (part 2)	SCFA_v1_1110004	0	0	1	2	0	0	0	3	2	1	0	1	2	0	2	0.441267	1.10314	1.29977	1.69032	0.517554	0.93489	0.805282	0.662144	[NiFe] Group 3d			Cytoplasmic
H2 ↔ NADPH? (putative)	HYD4 (hndABC?)	mobA	putative molybdenum cofactor guanylyltransferase	SCFA_v1_2840005	0	0	0	0	1	0	0	0	0	0	0	0	0	1	1	0.462959	1.24128	0.292533	0.975766	0.817757	0.948434	0.713031	0.994143		2.7.7.77	H(2) + NADP(+) = H(+) + NADPH	Cytoplasmic
		hndA	Fe-hydrogenase gamma subunit (NADP-reducing hydrogenase subunit HndA)	SCFA_v1_2840007	3	2	3	2	1	1	5	2	4	3	4	1	10	6	4	0.665744	0.457499	0.579068	1.40671	0.410806	0.198696	0.233852	0.489882		1.12.1.3	H(2) + NADP(+) = H(+) + NADPH	Cytoplasmic
		hndB	NADP-reducing hydrogenase subunit HndB	SCFA_v1_2840008	1	0	3	3	0	1	5	3	3	0	0	2	2	2	0	1.65471	2.28091	2.90659	1.75723	0.557794	0.337157	0.159935	0.570321		1.12.1.3	H(2) + NADP(+) = H(+) + NADPH	Cytoplasmic
		hndC	NADP-reducing hydrogenase subunit HndC	SCFA_v1_2840009	5	4	4	4	1	3	11	10	11	0	4	1	6	11	10	0.803416	0.679229	1.24981	0.653984	0.572211	0.385332	0.490521	0.415417		1.12.1.3	H(2) + NADP(+) = H(+) + NADPH	Cytoplasmic
H2 ↔ NADPH? (putative)	HYD5 (hndABC?)	hndC	NADP-reducing hydrogenase subunit HndC (or NADPH-Fe(3+) oxidoreductase subunit beta (fragment))	SCFA_v1_3230004	4	3	10	4	4	3	16	11	11	7	10	6	5	6	11	1.27869	1.14408	1.81537	3.6713	0.492749	0.736735	0.0539041	0.000107038		1.12.1.3		Cytoplasmic
Hydrogenase complex related			putative Hydrogenase maturation factor HypA	SCFA_v1_1900009	1	1	0	0	0	0	2	0	0	0	1	0	0	2	0	1.78857	0.658592	1.0839	1.96402	0.801543	0.859061	0.972267	0.774125		2.3.1.169		Cytoplasmic
		hypB	Hydrogenase accessory protein	SCFA_v1_1900010	1	2	1	1	0	1	4	4	3	0	1	1	0	2	0	3.35757	2.30992	5.83485	3.56436	0.216467	0.44674	0.0487809	0.247121				Cytoplasmic
Formate extrution related (from formate dehydrogenase)
		fdhE	Formate dehydrogenase accessory protein FdhE	SCFA_v1_570009	1	3	0	0	0	1	7	6	2	1	1	2	7	6	3	0.418488	0.15445	0.98583	0.877614	0.191595	0.0442956	0.977787	0.845012				Cytoplasmic
		tatAd	Sec-independent protein translocase protein TatA	SCFA_v1_570007	0	0	0	0	0	0	0	1	1	0	0	0	0	0	0	1	1	3.83861	1	1	1	0.687241	1				Unknown
		tatC	TatABCE protein translocation system subunit	SCFA_v1_570008	0	0	1	0	0	0	0	0	2	1	0	1	5	1	6	0.14689	0.103816	0.174423	0.562492	0.111536	0.0602087	0.122891	0.613523				Membrane
		yfkN	Trifunctional nucleotide phosphoesterase protein YfkN (Metallophosphoesterase)	SCFA_v1_570010	59	54	57	14	8	19	61	50	45	15	7	7	89	103	101	0.96704	0.321011	0.560395	0.345735	0.794909	1.33455e-09	9.81946e-06	6.06624e-07				Periplasmic
		fdHA	Anaerobic selenocysteine-containing dehydrogenase (Molybdopterin oxidoreductase)	SCFA_v1_1330017	14	14	16	15	21	12	22	27	18	4	0	1	11	12	9	2.28887	3.44073	2.20472	0.545769	0.00150356	1.55412e-06	0.00127821	0.221997		1.17.1.9	Formate + NAD(+) = CO(2) + NADH	Cytoplasmic
Ferredoxin
Ferredoxin			putative Ferredoxin	SCFA_v1_3010009	1	2	2	3	0	3	2	1	1	0	0	0	2	1	2	1.64943	2.73519	0.838266	0.38617	0.530103	0.194385	0.831127	0.36447
Polymer synthesis (PHB/PHA)
		phaC	Poly(3-hydroxyalkanoate) polymerase subunit PhaC	SCFA_v1_2810004	4	7	10	7	8	1	12	11	12	5	3	0	9	10	6	1.39332	1.46486	1.47658	1.11989	0.33192	0.292828	0.212155	0.797268
ATP synthase
	F-type ATPase1		ATP synthase subunit alpha 2 (fragment)	SCFA_v1_2160001	2	1	0	1	2	1	0	0	1	0	0	1	2	1	0	1.70801	3.06953	0.378008	1.26089	0.623245	0.28738	0.431325	0.851258		1.2.1.2
		atpF	ATP synthase subunit b 2	SCFA_v1_2160002	0	0	2	1	0	1	0	3	0	0	0	2	0	0	0	5.73937	8.28218	5.67646	12.6133	0.343172	0.249724	0.332308	0.167776		1.17.2.3
		atpE	ATP synthase subunit c 2	SCFA_v1_2160003	2	0	0	0	0	0	1	2	0	0	0	0	2	0	0	1.7655	0.622918	1.53779	0.953744	0.863652	0.887315	0.895951	0.988688
		atpB	ATP synthase subunit a 2	SCFA_v1_2160004	0	0	1	1	1	1	0	1	1	0	0	1	0	1	0	1.66595	6.40273	1.96566	3.5113	0.743203	0.199434	0.652939	0.420129
		atpI	ATP synthase gene 1	SCFA_v1_2160006	0	1	1	0	1	0	0	0	0	0	0	1	0	0	1	2.9992	2.29329	0.540456	3.51124	0.659941	0.742473	0.807536	0.619033
		atpD	F1 sector of membrane-bound ATP synthase, beta subunit	SCFA_v1_2160008	1	3	1	3	4	1	3	3	0	1	2	0	2	4	2	1.04454	2.29481	0.790343	1.3293	0.949268	0.185965	0.721659	0.713228				Inner Membrane
	F-type ATPase2		putative ATP synthase subunit b	SCFA_v1_230013	2	4	5	6	2	1	10	4	13	4	3	3	4	2	6	1.51318	1.70274	2.36621	2.90441	0.387914	0.287699	0.0399261	0.0291862
			putative ATP synthase subunit b	SCFA_v1_230014	3	3	3	2	0	3	10	4	3	2	1	4	4	2	3	1.66147	1.272	1.9796	2.70834	0.3611	0.702856	0.177886	0.0881749
		atpH	ATP synthase subunit delta	SCFA_v1_230015	6	2	8	3	1	1	10	8	6	2	1	3	4	4	4	2.21497	0.952483	2.10347	1.74655	0.0745309	0.933143	0.0779238	0.311299
		atpA	F1 sector of membrane-bound ATP synthase, alpha subunit	SCFA_v1_230016	6	8	19	12	6	6	25	41	38	10	4	4	9	10	13	1.70187	1.71286	3.42251	1.95823	0.0678219	0.0824492	1.11747e-06	0.0428319				Inner Membrane
		atpG	ATP synthase gamma chain	SCFA_v1_230017	1	5	4	2	4	2	15	18	15	2	1	3	7	9	6	0.755098	0.835085	2.30023	0.954746	0.50298	0.687344	0.0072993	0.925078
		atpD	membrane-bound ATP synthase , F1 sector, beta-subunit	SCFA_v1_230018	8	10	7	3	7	5	48	22	25	11	2	4	21	13	12	0.904518	0.748142	2.16829	1.27843	0.74444	0.404853	0.00246528	0.467565				Inner Membrane
		atpC	ATP synthase epsilon chain	SCFA_v1_230019	2	1	1	0	3	1	9	11	13	1	3	3	2	3	7	0.554449	0.763955	2.89129	2.04981	0.351504	0.670582	0.0127225	0.185144
		atpE	putative V-type ATP synthase subunit E	SCFA_v1_230020	4	8	18	10	7	8	11	12	17	12	13	9	7	13	12	1.5496	1.79117	1.31881	3.7329	0.132417	0.0535627	0.31582	3.448e-06				Cytoplasmic
		atpC	putative V-type ATP synthase subunit C-like	SCFA_v1_230021	9	6	8	5	5	4	12	16	7	6	11	5	12	15	17	0.870518	0.728976	0.836454	1.75975	0.636032	0.348858	0.502758	0.0562671				Cytoplasmic
			V-type ATP synthase alpha chain (fragment)	SCFA_v1_230022	9	10	17	9	9	14	29	23	22	12	10	13	29	26	27	0.728286	0.895292	0.949444	1.49314	0.162047	0.636514	0.787618	0.0792271
	V-type ATPase1		putative Sodium-transporting two-sector ATPase	SCFA_v1_810006	12	19	18	3	10	17	22	16	16	8	6	6	19	17	15	1.59517	1.35614	1.11448	1.37184	0.0532269	0.253046	0.648159	0.286444
			putative V-type sodium ATPase subunit K	SCFA_v1_810007	3	0	5	2	0	3	6	4	1	0	1	1	2	4	0	2.22943	1.93683	1.94271	1.1935	0.277049	0.40028	0.352142	0.853131
			putative V-type ATP synthase subunit E	SCFA_v1_810008	2	7	3	4	1	1	9	5	9	0	1	0	1	6	7	1.425	0.976997	1.7342	0.27004	0.48846	0.968425	0.241762	0.154246
		atpA	V-type ATP synthase alpha chain	SCFA_v1_810011	19	13	15	7	6	6	19	14	14	3	0	2	24	11	27	1.25912	0.698474	0.793612	0.279814	0.35085	0.237873	0.349546	0.00940114
		atpB	V-type ATP synthase beta chain	SCFA_v1_810012	7	8	7	9	10	8	7	12	13	0	0	1	12	10	5	1.35785	2.29489	1.25041	0.139987	0.350228	0.00823246	0.463693	0.0212379
			putative V-type ATP synthase subunit D	SCFA_v1_810013	3	2	8	2	1	4	4	6	2	0	0	1	6	6	6	1.1902	0.893998	0.700397	0.209681	0.712489	0.834599	0.456804	0.0830237
	V-type ATPase2		putative Sodium-transporting two-sector ATPase	SCFA_v1_1310001	4	6	1	2	6	7	12	5	7	3	4	1	5	7	7	0.967939	1.82006	1.32983	1.47962	0.9403	0.140521	0.446904	0.407197
		atpB	V-type ATP synthase alpha chain	SCFA_v1_3800001	1	3	4	5	3	2	5	4	7	1	0	3	8	3	4	0.879248	1.51724	1.12136	0.927246	0.803311	0.396325	0.799578	0.903995				Cytoplasmic
		atpB	V-type ATP synthase beta chain	SCFA_v1_3800002	8	9	6	6	7	2	18	18	22	10	6	6	24	24	18	0.580909	0.520817	0.92655	1.16571	0.0439041	0.0352151	0.723379	0.575015
			putative V-type ATP synthase subunit D 1	SCFA_v1_3800003	4	2	3	1	2	3	3	9	4	2	3	1	4	7	5	0.94083	0.86449	1.05464	1.32174	0.901428	0.789593	0.903917	0.609187
			Putative Archaeal/vacuolar-type H+-ATPase subunit I	SCFA_v1_3800004	1	1	4	0	0	0	1	4	3	2	0	1	4	8	7	0.521214	0.066807	0.444888	0.547637	0.285074	0.00371089	0.157203	0.41281				Cytoplasmic
		atpE	ATP synthase subunit c	SCFA_v1_1220008	5	8	10	4	4	8	28	20	31	7	5	7	12	14	12	1.0053	0.967069	2.19213	1.74974	0.985579	0.917458	0.000784825	0.0690449		1.2.1.2		Inner Membrane
			ATP synthase subunit beta 1 (fragment)	SCFA_v1_4050001	0	0	0	0	0	0	0	0	0	0	0	0	0	0	0	0	0	0	0	0	0	0	0
Pyrophosphate
		hppA	K()-stimulated pyrophosphate-energized sodium pump	SCFA_v1_810004	40	24	46	18	17	18	80	73	72	24	13	26	35	41	44	1.52479	1.01245	1.97371	1.83203	0.00908475	0.947947	3.52147e-06	0.000858014				Membrane
		pfp	Pyrophosphate--fructose 6-phosphate 1-phosphotransferase	SCFA_v1_1580009	10	4	12	12	17	9	20	13	15	2	2	0	12	6	6	1.79987	3.62515	2.10329	0.582991	0.0679853	2.07145e-05	0.0112497	0.336456
		ispU	undecaprenyl pyrophosphate synthase	SCFA_v1_1600002	0	2	0	1	0	0	3	0	2	0	0	0	5	2	2	0.367295	0.272547	0.582657	0.214248	0.414234	0.314463	0.62241	0.233206				Cytoplasmic
			Thiamine pyrophosphate enzyme	SCFA_v1_2700005	1	1	4	1	1	4	5	9	7	2	2	1	11	7	7	0.396521	0.55146	0.883332	0.699738	0.074576	0.249867	0.748015	0.515485
		prsA	phosphoribosylpyrophosphate synthase	SCFA_v1_3210003	9	15	8	3	4	1	35	21	26	1	1	3	27	23	23	0.72952	0.250876	1.18175	0.239572	0.208632	0.000478414	0.425285	0.00299282		1.6.5.11		Unknown
Inorganic Carbon Assimilation (Reductive Glycine Pathway) related
Wood-Ljungdal pathway		cooC	CO dehydrogenase maturation factor (CooC type)	SCFA_v1_690014	4	4	1	2	3	1	3	10	7	1	0	0	8	6	5	0.794188	0.722895	1.10864	0.198631	0.64722	0.560101	0.814495	0.0724948				Inner Membrane associated
Wood-Ljungdal pathway	w2	acsB (cdhC)	CO dehydrogenase/acetyl-CoA synthase beta subunit	SCFA_v1_690013	1	8	4	0	1	2	11	3	3	0	0	0	8	7	6	1.02138	0.329606	0.849519	0.0922972	0.967465	0.124692	0.74446	0.0100992		2.3.1.169	Acetyl-CoA + a [Co(I) corrinoid Fe-S protein] = CO + CoA + a [methyl-Co(III) corrinoid Fe-S protein]	Cytoplasmic
Wood-Ljungdal pathway	w1	acsM	acetyl-CoA synthetase (Acetate--CoA ligase)	SCFA_v1_1340007	0	1	1	69	74	71	910	864	829	113	76	77	1	3	3	0.475318	70.1223	391.574	132.831	0.354376	4.31115e-28	2.74408e-55	7.72064e-37		6.2.1.1	ATP + acetate + CoA = AMP + diphosphate + acetyl-CoA	Cytoplasmic	Also acts on propanoate and propenoate
Wood-Ljungdal pathway	w3	metF	5,10-methylenetetrahydrofolate reductase	SCFA_v1_130001	0	2	1	1	0	2	4	2	2	0	2	2	1	2	7	0.492264	0.68452	0.834693	1.4127	0.376727	0.635561	0.783499	0.642397		1.5.1.20	5-methyltetrahydrofolate + NAD(P)(+) = 5,10-methylenetetrahydrofolate + NAD(P)H	Cytoplasmic
Wood-Ljungdal pathway	w4, w5	folD	bifunctional 5,10-methylene-tetrahydrofolate dehydrogenase and 5,10-methylene-tetrahydrofolate cyclohydrolase	SCFA_v1_990024	2	1	1	1	0	0	4	7	11	1	0	0	8	5	4	0.392905	0.144904	1.36643	0.221863	0.157862	0.0367268	0.518537	0.103492		1.5.1.5, 3.5.4.9	5,10-methylenetetrahydrofolate + NADP(+) = 5,10- methenyltetrahydrofolate + NADPH; 5,10-methenyltetrahydrofolate + H(2)O = 10-formyltetrahydrofolate	Cytoplasmic
Wood-Ljungdal pathway		trmFO	Methylenetetrahydrofolate--tRNA-(uracil-5-)-methyltransferase TrmFO	SCFA_v1_1000003	14	24	18	10	14	15	25	24	16	7	6	6	23	26	27	1.22476	1.17818	0.899743	0.874997	0.330104	0.468032	0.601183	0.632805
Wood-Ljungdal pathway	w6	fhs	Formate--tetrahydrofolate ligase	SCFA_v1_1100013	0	0	1	0	1	1	2	2	1	2	1	0	3	1	1	0.357102	0.920531	1.04755	2.07896	0.339463	0.933742	0.955591	0.422276		6.3.4.3	ATP + formate + tetrahydrofolate = ADP + phosphate + 10-formyltetrahydrofolat	Cytoplasmic
Glycine pathway	g3	tdcB	Threonine ammonia-lyase (Threonine deaminase)	SCFA_v1_860007	14	8	5	6	5	3	20	13	15	3	1	2	18	14	14	0.982601	0.696172	1.09768	0.455302	0.951038	0.28854	0.716245	0.0874469		4.3.1.19 (also act on 4.3.1.17)	L-threonine = 2-oxobutanoate + NH(3) (L-serine = pyruvate + NH(3))	Cytoplasmic
Glycine pathway	g2	gly	serine hydroxymethyltransferase	SCFA_v1_3000002	6	1	2	2	1	0	4	3	4	0	0	1	4	3	2	1.69156	0.759527	1.28819	0.419668	0.389208	0.722238	0.670409	0.367885		2.1.2.1	5,10-methylenetetrahydrofolate + glycine + H(2)O = tetrahydrofolate + L-serine	Cytoplasmic	The reaction catalyzed by both types of enzymes involves the initial elimination of water to form an enamine intermediate (hence the enzyme's original classification as EC 4.2.1.16), followed by tautomerization to an imine form and hydrolysis of the C-N bond. The latter reaction, which can occur spontaneously, is also be catalyzed by EC 3.5.99.10. The enzymes from a number of sources also act on …
Glycine pathway	g1	lpd	Dihydrolipoyl dehydrogenase	SCFA_v1_560011	1	5	3	1	2	3	2	4	8	0	2	4	8	9	2	0.788769	0.731911	0.783754	1.12231	0.651682	0.587147	0.615687	0.840784		1.8.1.4	Protein N(6)-(dihydrolipoyl)lysine + NAD(+) = protein N(6)-(lipoyl)lysine + NADH	Cytoplasmic
Glycine pathway	g1	gcvT	aminomethyltransferase, tetrahydrofolate-dependent, subunit (T protein) of glycine cleavage complex	SCFA_v1_990025	1	1	0	0	0	0	5	3	1	0	1	0	2	1	0	1.13077	0.422939	3.14645	1.26128	0.921408	0.512488	0.289545	0.859764		2.1.2.10	[Protein]-S(8)-aminomethyldihydrolipoyllysine + tetrahydrofolate = [protein]-dihydrolipoyllysine + 5,10-methylenetetrahydrofolate + NH(3)	Cytoplasmic
Glycine pathway	g1	gcvH	glycine cleavage system protein H (lipoyl acceptor protein)	SCFA_v1_990026	4	1	1	1	0	1	6	0	3	1	0	0	6	3	4	0.778484	0.35078	0.725524	0.289143	0.716984	0.245553	0.62237	0.210038		2.1.2.10	[Protein]-S(8)-aminomethyldihydrolipoyllysine + tetrahydrofolate = [protein]-dihydrolipoyllysine + 5,10-methylenetetrahydrofolate + NH(3)	Cytoplasmic
Glycine pathway	g1	gcvPA	glycine dehydrogenase (decarboxylating) subunit 1	SCFA_v1_990027	3	2	2	1	2	1	1	8	3	2	2	0	4	2	7	0.893416	0.700679	0.963763	1.07175	0.851012	0.60292	0.946375	0.919271		1.4.4.2	Glycine + [glycine-cleavage complex H protein]-N(6)-lipoyl-L-lysine = [glycine-cleavage complex H protein]-S-aminomethyl-N(6)-dihydrolipoyl-L- lysine + CO(2)	Cytoplasmic
Glycine pathway	g1	gcvPB	glycine dehydrogenase (decarboxylating) subunit 2	SCFA_v1_990028	1	4	1	3	1	0	3	3	4	0	0	2	3	6	4	0.770948	0.701857	0.814016	0.540263	0.674582	0.605324	0.714734	0.467371		1.4.4.2	Glycine + [glycine-cleavage complex H protein]-N(6)-lipoyl-L-lysine = [glycine-cleavage complex H protein]-S-aminomethyl-N(6)-dihydrolipoyl-L- lysine + CO(2)	Cytoplasmic	A component of the glycine cleavage system, which is composed of four components that only loosely associate: the P protein (EC 1.4.4.2), the T protein (EC 2.1.2.10), the L protein (EC 1.8.1.4) and the lipoyl-bearing H protein. -!- Previously known as glycine synthase
Transporter (carboxylate related)
		yhjX	putative MFS-type transporter YhjX (or Oxalate:formate antiporter)	SCFA_v1_3230001	18	17	24	14	12	18	40	30	39	10	9	9	31	38	31	0.981515	1.01049	1.14925	0.981266	0.922583	0.959679	0.414454	0.936085				Inner Membrane
			putative C4-dicarboxylate TRAP transporter large permease protein DctM	SCFA_v1_470012	3	0	1	2	0	1	1	0	3	1	1	1	1	0	0	6.30765	6.3459	3.94161	9.78962	0.102619	0.113562	0.224653	0.0505079
			putative C4-dicarboxylate TRAP transporter large permease protein DctM	SCFA_v1_1740003	0	0	0	0	0	0	1	0	0	0	1	0	1	1	0	0.466243	0.641821	0.573815	1.914	0.819429	0.894459	0.868021	0.846005
			putative C4-dicarboxylate TRAP transporter large permease protein DctM	SCFA_v1_2000004	1	1	4	0	0	1	0	2	3	0	0	1	2	5	2	1.10136	0.276466	0.592915	0.423296	0.899518	0.216385	0.504765	0.408462
		focA	Formate/nitrite transporter (antiporter)	SCFA_v1_2000014	2	2	4	0	2	2	5	7	5	1	2	2	4	2	4	1.32208	0.918104	1.78409	1.75255	0.612628	0.896027	0.234755	0.361379				Inner Membrane
		amtB	ammonium transporter	SCFA_v1_2040013	0	0	0	0	0	0	0	0	0	0	0	0	0	0	0	0	0	0	0	0	0	0	0				Inner Membrane
		pstB	phosphate transporter subunit ; ATP-binding component of ABC superfamily	SCFA_v1_2070003	0	0	0	0	0	0	0	0	0	0	0	0	0	0	0	0	0	0	0	0	0	0	0				Cytoplasmic
		yxjC	Uncharacterized transporter YxjC	SCFA_v1_2410002	0	1	0	0	0	1	0	1	1	0	0	0	0	0	0	3.24455	4.46638	3.83855	1	0.726616	0.65663	0.687245	1
			putative C4-dicarboxylate TRAP transporter large permease protein DctM	SCFA_v1_2690003	7	8	13	4	4	5	10	12	9	5	2	4	13	14	11	1.22334	0.785125	0.85936	1.01166	0.478311	0.488376	0.585575	0.974944
			putative Sodium-dependent dicarboxylate transporter SdcS	SCFA_v1_3470003	0	2	2	0	0	0	1	1	1	0	0	0	3	2	0	1.30285	0.254936	0.636218	0.390332	0.851692	0.378758	0.753735	0.544614
Nitrogen metabolism
		nrfA	Nitrite reductase (cytochrome; ammonia-forming)	SCFA_v1_3820001	12	9	12	12	7	11	14	15	5	1	2	0	13	9	14	1.52351	1.9054	0.990725	0.2915	0.138394	0.0259378	0.9737	0.0464756		1.7.2.2	NH(3) + 2 H(2)O + 6 ferricytochrome c = nitrite + 6 ferrocytochrome c + 7 H(+)	Periplasmic	The enzyme also reduces nitric oxide and hydroxylamine to ammonia, and sulfite to sulfide
		nir	Nitrite reductase NAD(P)H	SCFA_v1_2490005	0	0	2	1	0	2	0	0	0	0	0	0	1	1	0	1.59117	3.52182	0.294083	0.980943	0.832889	0.55912	0.583458	0.993122		1.7.1.4	Ammonia + 3 NAD(P)(+) + 2 H(2)O = nitrite + 3 NAD(P)H	Cytoplasmic	The enzymes from the fungi Neurospora crassa, Emericella nidulans and Candida nitratophila and the bacterium Aliivibrio fischeri can use either NADPH or NADH as electron donor. Cf. EC 1.7.1.15. Formerly EC 1.6.6.4.
		focA	Formate/nitrite transporter (antiporter)	SCFA_v1_2000014	2	2	4	0	2	2	5	7	5	1	2	2	4	2	4	1.32208	0.918104	1.78409	1.75255	0.612628	0.896027	0.234755	0.361379				Inner Membrane
Alcohol metabolism
	c2		Alcohol dehydrogenase	SCFA_v1_20004	2	3	0	4	4	1	4	1	4	1	0	2	3	2	1	1.39889	3.4215	1.58273	1.74061	0.637373	0.0578189	0.47843	0.489914		1.1.1.1	(1) A primary alcohol + NAD(+) = an aldehyde + NADH. (2) A secondary alcohol + NAD(+) = a ketone + NADH	Cytoplasmic	Acts on primary or secondary alcohols or hemi-acetals with very broad specificity; however the enzyme oxidizes methanol much more poorly than ethanol. -!- The animal, but not the yeast, enzyme acts also on cyclic secondary alcohols
	c1	ywdH	putative aldehyde dehydrogenase YwdH	SCFA_v1_620006	2	2	0	0	3	5	4	4	4	0	4	0	5	2	1	0.840552	2.32649	1.57742	1.80967	0.819282	0.210052	0.478733	0.433138		1.2.1.3	An aldehyde + NAD(+) + H(2)O = a carboxylate + NADH	Cytoplasmic
	c1		Aldehyde dehydrogenase	SCFA_v1_2720001	0	0	0	0	0	0	0	0	1	0	0	0	0	0	0	1	1	2.0502	1	1	1	0.831116	1		1.2.1.3	An aldehyde + NAD(+) + H(2)O = a carboxylate + NADH	Cytoplasmic
