# Supplementary material for: Novel syntrophic bacteria in full-scale anaerobic digesters revealed by genome-centric metatranscriptomics
Source: ISME J. 2020 Jan 2;14(4):906–18. doi: 10.1038/s41396-019-0571-0 (PMC7082340; doi:10.1038/s41396-019-0571-0)
Supplement: Supplementary file 6 — Supplementary Data S5 [file 41396_2019_571_MOESM6_ESM.xlsx]

## Sheet: Description
Identification of protein homologs in closely related genomes
1. Annotated protein sequences were obtained directly from the Microscope platform for F70, R76 and F81
2. Annotated protein sequences were obtained from the IMG platform for Candidatus Phosphitivorax anaerolimi strain Phox-21 (IMG genome ID 2657245163)
3. MAGs were obtained as unclassified nucleotide sequences from the genome taxonomy database for Pelotomaculum sp. UBA1371 (GCA_002305915.1) and Syntrophaceae bacterium UBA1062 (GCA_002316295.1) and classified using enrichM (v0.2.0).(https://github.com/geronimp/enrichM)
4. Protein sequences from each genome was blasted against those from other genomes using usearch11 with the ublast tool (usearch -ublast query.fa -db target.fa -maxrejects 0 -maxaccepts 0 -top_hit_only -evalue 1e-9 -blast6out query_vs_target.b6
5. The relationship between this MAGs are shown below
MAGs and the closest relatives
MAGs generated in this study	MAG of closest relative	name of closest relative
F70	GCA_002305915.1	Pelotomaculum sp. UBA1371
F81	GCA_001896555.1	Candidatus Phosphitivorax anaerolimi strain Phox-21
R76	GCA_002316295.1	Syntrophaceae bacterium UBA1062
Worksheets named x_homologs contains a list of all proteins encoded in genome x and the percent identity of the best hit in related genomes. N/A indicates no hits.
Worksheets names x_vs_y contains the raw output of the ublast similarity search using proteins from genome x as the query and proteins from genome y as the target database

## Sheet: F70_homologs
F70	GCA_002305915.1
SCFA_v1_10001|ID:57973320|ilvE| putative branched-chain-amino-acid aminotransferase [Ca. Propionivorax syntrophicum F70]	99.7
SCFA_v1_10002|ID:57973321| protein of unknown function [Ca. Propionivorax syntrophicum F70]	100
SCFA_v1_10003|ID:57973322| conserved protein of unknown function [Ca. Propionivorax syntrophicum F70]	100
SCFA_v1_10004|ID:57973323|argH| argininosuccinate lyase [Ca. Propionivorax syntrophicum F70]	79.7
SCFA_v1_10005|ID:57973324| protein of unknown function [Ca. Propionivorax syntrophicum F70]	#N/A
SCFA_v1_10006|ID:57973325|recQ| ATP-dependent helicase [Ca. Propionivorax syntrophicum F70]	99.7
SCFA_v1_20001|ID:57973326| ThiF family protein (fragment) [Ca. Propionivorax syntrophicum F70]	#N/A
SCFA_v1_20002|ID:57973327| Adenylyltransferase, putative (fragment) [Ca. Propionivorax syntrophicum F70]	#N/A
SCFA_v1_20003|ID:57973328| conserved protein of unknown function [Ca. Propionivorax syntrophicum F70]	#N/A
SCFA_v1_20004|ID:57973329| conserved protein of unknown function [Ca. Propionivorax syntrophicum F70]	#N/A
SCFA_v1_20005|ID:57973330| conserved protein of unknown function [Ca. Propionivorax syntrophicum F70]	#N/A
SCFA_v1_20006|ID:57973331| DNA-binding transcriptional repressor PuuR [Ca. Propionivorax syntrophicum F70]	#N/A
SCFA_v1_20007|ID:57973332| conserved protein of unknown function [Ca. Propionivorax syntrophicum F70]	#N/A
SCFA_v1_20008|ID:57973333| transposase (fragment) [Ca. Propionivorax syntrophicum F70]	#N/A
SCFA_v1_20009|ID:57973334| protein of unknown function [Ca. Propionivorax syntrophicum F70]	#N/A
SCFA_v1_20010|ID:57973335| Sensor histidine kinase YehU (fragment) [Ca. Propionivorax syntrophicum F70]	32.8
SCFA_v1_30001|ID:57973336| protein of unknown function [Ca. Propionivorax syntrophicum F70]	#N/A
SCFA_v1_30002|ID:57973337| putative ThiS family [Ca. Propionivorax syntrophicum F70]	#N/A
SCFA_v1_30003|ID:57973338|aor| Aldehyde:ferredoxin oxidoreductase, tungsten-containing [Ca. Propionivorax syntrophicum F70]	36.2
SCFA_v1_30004|ID:57973339| L-fuculose-phosphate aldolase [Ca. Propionivorax syntrophicum F70]	#N/A
SCFA_v1_30005|ID:57973340| L-iditol 2-dehydrogenase [Ca. Propionivorax syntrophicum F70]	#N/A
SCFA_v1_30006|ID:57973341| protein of unknown function [Ca. Propionivorax syntrophicum F70]	#N/A
SCFA_v1_40001|ID:57973342|macA| Macrolide export protein MacA [Ca. Propionivorax syntrophicum F70]	91.2
SCFA_v1_40002|ID:57973343| Outer membrane-specific lipoprotein transporter subunit LolE [Ca. Propionivorax syntrophicum F70]	92.7
SCFA_v1_40003|ID:57973344| conserved protein of unknown function [Ca. Propionivorax syntrophicum F70]	91.9
SCFA_v1_40004|ID:57973345| conserved protein of unknown function [Ca. Propionivorax syntrophicum F70]	90.6
SCFA_v1_40005|ID:57973346| 3-oxoadipate CoA-transferase subunit B (fragment) [Ca. Propionivorax syntrophicum F70]	76.4
SCFA_v1_40006|ID:57973347|cpdA| 3',5'-cyclic adenosine monophosphate phosphodiesterase CpdA [Ca. Propionivorax syntrophicum F70]	92.1
SCFA_v1_40007|ID:57973348|yxjB| putative 23S rRNA (guanine-N(1)-)-methyltransferase YxjB [Ca. Propionivorax syntrophicum F70]	89
SCFA_v1_40008|ID:57973349| Transcriptional regulator-like protein [Ca. Propionivorax syntrophicum F70]	93.7
SCFA_v1_40009|ID:57973350| protein of unknown function [Ca. Propionivorax syntrophicum F70]	#N/A
SCFA_v1_40010|ID:57973351| conserved protein of unknown function [Ca. Propionivorax syntrophicum F70]	91.8
SCFA_v1_40011|ID:57973352|mscL| Large-conductance mechanosensitive channel [Ca. Propionivorax syntrophicum F70]	90.2
SCFA_v1_40012|ID:57973353| protein of unknown function [Ca. Propionivorax syntrophicum F70]	81.4
SCFA_v1_40013|ID:57973354| putative queuosine precursor transporter [Ca. Propionivorax syntrophicum F70]	97.3
SCFA_v1_40014|ID:57973355| conserved protein of unknown function [Ca. Propionivorax syntrophicum F70]	#N/A
SCFA_v1_40015|ID:57973356| conserved protein of unknown function [Ca. Propionivorax syntrophicum F70]	#N/A
SCFA_v1_40016|ID:57973357| conserved protein of unknown function [Ca. Propionivorax syntrophicum F70]	#N/A
SCFA_v1_40017|ID:57973358| putative metal-binding protein [Ca. Propionivorax syntrophicum F70]	#N/A
SCFA_v1_40018|ID:57973359| protein of unknown function [Ca. Propionivorax syntrophicum F70]	#N/A
SCFA_v1_40019|ID:57973360| Phosphoesterase [Ca. Propionivorax syntrophicum F70]	#N/A
SCFA_v1_40020|ID:57973361|rdgB| deoxyinosine/deoxyxanthosine triphosphate pyrophosphatase, promiscuous (subunit A) [Ca. Propionivorax syntrophicum F70]	#N/A
SCFA_v1_40021|ID:57973362|rph| ribonuclease PH [Ca. Propionivorax syntrophicum F70]	#N/A
SCFA_v1_40022|ID:57973363|ElaC| Metal-dependent hydrolases [Ca. Propionivorax syntrophicum F70]	99.2
SCFA_v1_40023|ID:57973364| Glutamate racemase (fragment) [Ca. Propionivorax syntrophicum F70]	100
SCFA_v1_50001|ID:57973365| Transcriptional regulator, TetR family [Ca. Propionivorax syntrophicum F70]	#N/A
SCFA_v1_50002|ID:57973366| Radical SAM protein [Ca. Propionivorax syntrophicum F70]	#N/A
SCFA_v1_50003|ID:57973367| conserved protein of unknown function [Ca. Propionivorax syntrophicum F70]	#N/A
SCFA_v1_50004|ID:57973368| Methyltransferase (fragment) [Ca. Propionivorax syntrophicum F70]	#N/A
SCFA_v1_60001|ID:57973369|gpr| Germination protease [Ca. Propionivorax syntrophicum F70]	99.7
SCFA_v1_60002|ID:57973370|rsmD| Ribosomal RNA small subunit methyltransferase D [Ca. Propionivorax syntrophicum F70]	99.5
SCFA_v1_60003|ID:57973371|coaD| phosphopantetheine adenylyltransferase [Ca. Propionivorax syntrophicum F70]	99.4
SCFA_v1_60004|ID:57973372| conserved protein of unknown function [Ca. Propionivorax syntrophicum F70]	99.3
SCFA_v1_60005|ID:57973373|pta| BioD-like N-terminal domain of phosphotransacetylase [Ca. Propionivorax syntrophicum F70]	80.6
SCFA_v1_60006|ID:57973374|acd| Acetate--CoA ligase [ADP-forming] I [Ca. Propionivorax syntrophicum F70]	99.6
SCFA_v1_60007|ID:57973375| protein of unknown function [Ca. Propionivorax syntrophicum F70]	100
SCFA_v1_70001|ID:57973376| protein of unknown function [Ca. Propionivorax syntrophicum F70]	100
SCFA_v1_70002|ID:57973377|efp| elongation factor P [Ca. Propionivorax syntrophicum F70]	99.5
SCFA_v1_70003|ID:57973378| conserved protein of unknown function [Ca. Propionivorax syntrophicum F70]	100
SCFA_v1_70004|ID:57973379| conserved protein of unknown function [Ca. Propionivorax syntrophicum F70]	98.5
SCFA_v1_70005|ID:57973380|spoIIIAA| ATP-binding stage III sporulation protein [Ca. Propionivorax syntrophicum F70]	99.7
SCFA_v1_70006|ID:57973381| Stage III sporulation protein SpoAB [Ca. Propionivorax syntrophicum F70]	100
SCFA_v1_70007|ID:57973382|spoIIIAC| stage III sporulation protein (feeding tube apparatus) [Ca. Propionivorax syntrophicum F70]	100
SCFA_v1_70008|ID:57973383|spoIIIAD| stage III sporulation protein (feeding tube apparatus) [Ca. Propionivorax syntrophicum F70]	100
SCFA_v1_70009|ID:57973384| exported protein of unknown function [Ca. Propionivorax syntrophicum F70]	98.5
SCFA_v1_80001|ID:57973385|ssuC| putative aliphatic sulfonates transport permease protein SsuC [Ca. Propionivorax syntrophicum F70]	100
SCFA_v1_80002|ID:57973386| putative ATP-binding protein BruAb2_1123 [Ca. Propionivorax syntrophicum F70]	99.6
SCFA_v1_80003|ID:57973387|PutP| Na+/proline symporter [Ca. Propionivorax syntrophicum F70]	99.8
SCFA_v1_80004|ID:57973388| ABC-type polar amino acid transport system, ATPase component [Ca. Propionivorax syntrophicum F70]	100
SCFA_v1_80005|ID:57973389| ABC-type amino acid transport system, permease component (fragment) [Ca. Propionivorax syntrophicum F70]	100
SCFA_v1_90001|ID:57973390| Uncharacterized HIT-like protein aq_141 [Ca. Propionivorax syntrophicum F70]	98.2
SCFA_v1_90002|ID:57973391|mtaB| tRNA N(6)-threonylcarbamoyladenosine (t(6)A) methylthiotransferase [Ca. Propionivorax syntrophicum F70]	99.8
SCFA_v1_90003|ID:57973392| protein of unknown function [Ca. Propionivorax syntrophicum F70]	100
SCFA_v1_90004|ID:57973393|rsmE| Ribosomal RNA small subunit methyltransferase E [Ca. Propionivorax syntrophicum F70]	92.2
SCFA_v1_90005|ID:57973394| putative tautomerase K2 (fragment) [Ca. Propionivorax syntrophicum F70]	#N/A
SCFA_v1_90006|ID:57973395| ribosomal protein L11 methyltransferase (fragment) [Ca. Propionivorax syntrophicum F70]	#N/A
SCFA_v1_100001|ID:57973396|hemN| Oxygen-independent coproporphyrinogen-III oxidase-like protein [Ca. Propionivorax syntrophicum F70]	100
SCFA_v1_100002|ID:57973397|hrcA| transcriptional regulator of heat-shock genes [Ca. Propionivorax syntrophicum F70]	100
SCFA_v1_100003|ID:57973398|groL| 60 kDa chaperonin [Ca. Propionivorax syntrophicum F70]	99.8
SCFA_v1_110001|ID:57973399|hdrA| putative heterodisulfide reductase, subunit A (flxDCBA-associated) [Ca. Propionivorax syntrophicum F70]	99.8
SCFA_v1_110002|ID:57973400| Fe-S oxidoreductase (putative heterodisulfide reductase, subunit D (flxDCBA-associated)) [Ca. Propionivorax syntrophicum F70]	100
SCFA_v1_110003|ID:57973401|acsE| 5-methyltetrahydrofolate:corrinoid/iron-sulfur protein co-methyltransferase (fragment) [Ca. Propionivorax syntrophicum F70]	#N/A
SCFA_v1_110004|ID:57973402|cooC| CO dehydrogenase maturation factor [Ca. Propionivorax syntrophicum F70]	99.6
SCFA_v1_110005|ID:57973403| protein of unknown function [Ca. Propionivorax syntrophicum F70]	#N/A
SCFA_v1_110006|ID:57973404| conserved membrane protein of unknown function [Ca. Propionivorax syntrophicum F70]	98.5
SCFA_v1_110007|ID:57973405|CbiO| ABC-type cobalt transport system, ATPase component [Ca. Propionivorax syntrophicum F70]	99.1
SCFA_v1_110008|ID:57973406|CbiQ| ABC-type cobalt transport system, permease component CbiQ and related transporters (fragment) [Ca. Propionivorax syntrophicum F70]	100
SCFA_v1_120001|ID:57973407| protein of unknown function [Ca. Propionivorax syntrophicum F70]	#N/A
SCFA_v1_120002|ID:57973408|dacF| D-alanyl-D-alanine carboxypeptidase (penicilin binding protein) [Ca. Propionivorax syntrophicum F70]	100
SCFA_v1_120003|ID:57973409|spoIIAA| anti-anti-sigma factor (antagonist of SpoIIAB) [Ca. Propionivorax syntrophicum F70]	99.2
SCFA_v1_120004|ID:57973410|spoIIAB| anti-sigma factor (antagonist of sigma(F)) and serine kinase [Ca. Propionivorax syntrophicum F70]	99.3
SCFA_v1_120005|ID:57973411|sigF| RNA polymerase sporulation-specific sigma factor (sigma-F) [Ca. Propionivorax syntrophicum F70]	99.6
SCFA_v1_120006|ID:57973412| conserved protein of unknown function [Ca. Propionivorax syntrophicum F70]	98.4
SCFA_v1_120007|ID:57973413|spoVAEA| stage V sporulation germinant protein [Ca. Propionivorax syntrophicum F70]	100
SCFA_v1_120008|ID:57973414|spoVAF| stage V sporulation protein AF [Ca. Propionivorax syntrophicum F70]	99.8
SCFA_v1_130001|ID:57973415| N-acetylmuramoyl-L-alanine amidase [Ca. Propionivorax syntrophicum F70]	35.9
SCFA_v1_130002|ID:57973416| conserved protein of unknown function [Ca. Propionivorax syntrophicum F70]	#N/A
SCFA_v1_130003|ID:57973417| protein of unknown function [Ca. Propionivorax syntrophicum F70]	#N/A
SCFA_v1_140001|ID:57973418| Trimethylamine corrinoid protein 1 (fragment) [Ca. Propionivorax syntrophicum F70]	94.7
SCFA_v1_140002|ID:57973419| Vitamin B12 dependent methionine synthase, activation domain [Ca. Propionivorax syntrophicum F70]	93.7
SCFA_v1_140003|ID:57973420|ydjZ| TVP38/TMEM64 family inner membrane protein YdjZ [Ca. Propionivorax syntrophicum F70]	96.4
SCFA_v1_140004|ID:57973421| Sulfite reductase, assimilatory-type [Ca. Propionivorax syntrophicum F70]	97.7
SCFA_v1_140005|ID:57973422| protein of unknown function [Ca. Propionivorax syntrophicum F70]	#N/A
SCFA_v1_150001|ID:57973423| membrane protein of unknown function [Ca. Propionivorax syntrophicum F70]	#N/A
SCFA_v1_150002|ID:57973424| conserved exported protein of unknown function [Ca. Propionivorax syntrophicum F70]	#N/A
SCFA_v1_150003|ID:57973425| Lipid II flippase Amj (fragment) [Ca. Propionivorax syntrophicum F70]	37.1
SCFA_v1_160001|ID:57973426| 3-isopropylmalate dehydratase large subunit (fragment) [Ca. Propionivorax syntrophicum F70]	100
SCFA_v1_160002|ID:57973427|leuA| 2-isopropylmalate synthase [Ca. Propionivorax syntrophicum F70]	100
SCFA_v1_160003|ID:57973428| acetohydroxy-acid synthase (large subunit) (fragment) [Ca. Propionivorax syntrophicum F70]	100
SCFA_v1_170001|ID:57973429| protein of unknown function [Ca. Propionivorax syntrophicum F70]	#N/A
SCFA_v1_170002|ID:57973430| conserved protein of unknown function [Ca. Propionivorax syntrophicum F70]	#N/A
SCFA_v1_170003|ID:57973431| putative UDP-glucose 4-epimerase [Ca. Propionivorax syntrophicum F70]	30.8
SCFA_v1_170004|ID:57973432|yngB| putative UTP-glucose-1-phosphate uridylyltransferase [Ca. Propionivorax syntrophicum F70]	#N/A
SCFA_v1_170005|ID:57973433| Putative undecaprenyl-phosphate N-acetylglucosaminyl 1-phosphate transferase (fragment) [Ca. Propionivorax syntrophicum F70]	#N/A
SCFA_v1_180001|ID:57973434|yrhP| Uncharacterized membrane protein YrhP [Ca. Propionivorax syntrophicum F70]	#N/A
SCFA_v1_180002|ID:57973435| protein of unknown function [Ca. Propionivorax syntrophicum F70]	#N/A
SCFA_v1_180003|ID:57973436|pflC_3| Pyruvate formate lyase activating enzyme [Ca. Propionivorax syntrophicum F70]	42.4
SCFA_v1_180004|ID:57973437| protein of unknown function [Ca. Propionivorax syntrophicum F70]	#N/A
SCFA_v1_180005|ID:57973438| protein of unknown function [Ca. Propionivorax syntrophicum F70]	#N/A
SCFA_v1_180006|ID:57973439|pflD| Pyruvate formate-lyase [Ca. Propionivorax syntrophicum F70]	46.6
SCFA_v1_190001|ID:57973440|poxB| putative Thiamine pyrophosphate-requiring enzymes [acetolactate synthase, pyruvate dehydrogenase (cytochrome), glyoxylate carboligase, phosphonopyruvate decarboxylase] [Ca. Propionivorax syntrophicum F70]	99.4
SCFA_v1_190002|ID:57973441| Putative pyruvate formate lyase activating enzyme [Ca. Propionivorax syntrophicum F70]	99.7
SCFA_v1_190003|ID:57973442| protein of unknown function [Ca. Propionivorax syntrophicum F70]	#N/A
SCFA_v1_190004|ID:57973443| conserved exported protein of unknown function [Ca. Propionivorax syntrophicum F70]	99
SCFA_v1_190005|ID:57973444|cobT| Nicotinate-nucleotide--dimethylbenzimidazole phosphoribosyltransferase [Ca. Propionivorax syntrophicum F70]	98.9
SCFA_v1_190006|ID:57973445| Putative membrane protein (fragment) [Ca. Propionivorax syntrophicum F70]	98.7
SCFA_v1_200001|ID:57973446|malP| Maltodextrin phosphorylase [Ca. Propionivorax syntrophicum F70]	99.9
SCFA_v1_200002|ID:57973447| protein of unknown function [Ca. Propionivorax syntrophicum F70]	#N/A
SCFA_v1_200003|ID:57973448| conserved protein of unknown function [Ca. Propionivorax syntrophicum F70]	100
SCFA_v1_210001|ID:57973449| phosphate:acyl-ACP acyltransferase (fragment) [Ca. Propionivorax syntrophicum F70]	100
SCFA_v1_210002|ID:57973450|fabHA| beta-ketoacyl-acyl carrier protein synthase III 1 [Ca. Propionivorax syntrophicum F70]	99.7
SCFA_v1_210003|ID:57973451| Dioxygenases related to 2-nitropropane dioxygenase [Ca. Propionivorax syntrophicum F70]	99.4
SCFA_v1_210004|ID:57973452|fabD| malonyl CoA:acyl carrier protein transacylase [Ca. Propionivorax syntrophicum F70]	100
SCFA_v1_210005|ID:57973453|fabG| beta-ketoacyl-acyl carrier protein reductase [Ca. Propionivorax syntrophicum F70]	98.4
SCFA_v1_210006|ID:57973454|acpA| acyl carrier protein [Ca. Propionivorax syntrophicum F70]	100
SCFA_v1_210007|ID:57973455| beta-ketoacyl-acyl carrier protein synthase II (involved in pimelate synthesis) (fragment) [Ca. Propionivorax syntrophicum F70]	99.2
SCFA_v1_220001|ID:57973456| protein of unknown function [Ca. Propionivorax syntrophicum F70]	63.8
SCFA_v1_220002|ID:57973457|ymdB| conserved hypothetical protein [Ca. Propionivorax syntrophicum F70]	95
SCFA_v1_220003|ID:57973458|flr| Flavoredoxin [Ca. Propionivorax syntrophicum F70]	92.2
SCFA_v1_220004|ID:57973459| conserved protein of unknown function [Ca. Propionivorax syntrophicum F70]	94.1
SCFA_v1_220005|ID:57973460| Glutamate 2,3-aminomutase (fragment) [Ca. Propionivorax syntrophicum F70]	#N/A
SCFA_v1_230001|ID:57973461|btrV| Anti-sigma factor antagonist [Ca. Propionivorax syntrophicum F70]	40.6
SCFA_v1_230002|ID:57973462| protein of unknown function [Ca. Propionivorax syntrophicum F70]	#N/A
SCFA_v1_230003|ID:57973463| ABC-type amino acid transport/signal transduction system (fragment) [Ca. Propionivorax syntrophicum F70]	37.4
SCFA_v1_230004|ID:57973464|artM| Arginine transport ATP-binding protein ArtM [Ca. Propionivorax syntrophicum F70]	52.9
SCFA_v1_230005|ID:57973465|ugtP| Processive diacylglycerol beta-glucosyltransferase [Ca. Propionivorax syntrophicum F70]	30.7
SCFA_v1_240001|ID:57973466| ComEC family competence protein (fragment) [Ca. Propionivorax syntrophicum F70]	100
SCFA_v1_240002|ID:57973467| protein of unknown function [Ca. Propionivorax syntrophicum F70]	#N/A
SCFA_v1_240003|ID:57973468|fdhB| Formate dehydrogenase alpha subunit; fragment of putative molybdoenzyme [Ca. Propionivorax syntrophicum F70]	100
SCFA_v1_240004|ID:57973469|fdhA| Formate dehydrogenase, alpha subunit [Ca. Propionivorax syntrophicum F70]	99.8
SCFA_v1_240005|ID:57973470| Bifunctional molybdenum cofactor biosynthesis protein MoaC/MogA (fragment) [Ca. Propionivorax syntrophicum F70]	100
SCFA_v1_250001|ID:57973471| conserved exported protein of unknown function [Ca. Propionivorax syntrophicum F70]	100
SCFA_v1_250002|ID:57973472| 1,4-dihydroxy-2-naphthoyl-CoA hydrolase [Ca. Propionivorax syntrophicum F70]	100
SCFA_v1_250003|ID:57973473|swrC| Swarming motility protein SwrC [Ca. Propionivorax syntrophicum F70]	99.7
SCFA_v1_250004|ID:57973474|macA| Macrolide export protein MacA [Ca. Propionivorax syntrophicum F70]	98.4
SCFA_v1_250005|ID:57973475| conserved protein of unknown function [Ca. Propionivorax syntrophicum F70]	87.1
SCFA_v1_250006|ID:57973476| Bacterial transcription activator, effector binding domain (fragment) [Ca. Propionivorax syntrophicum F70]	96.2
SCFA_v1_260001|ID:57973477| Nucleoid-associated protein [Ca. Propionivorax syntrophicum F70]	100
SCFA_v1_260002|ID:57973478| conserved protein of unknown function [Ca. Propionivorax syntrophicum F70]	99.5
SCFA_v1_260003|ID:57973479| conserved protein of unknown function [Ca. Propionivorax syntrophicum F70]	100
SCFA_v1_260004|ID:57973480| conserved protein of unknown function [Ca. Propionivorax syntrophicum F70]	98.5
SCFA_v1_260005|ID:57973481| conserved membrane protein of unknown function [Ca. Propionivorax syntrophicum F70]	100
SCFA_v1_260006|ID:57973482|zupT| Zinc transporter ZupT [Ca. Propionivorax syntrophicum F70]	99.6
SCFA_v1_260007|ID:57973483|ykuD| putative L,D-transpeptidase YkuD [Ca. Propionivorax syntrophicum F70]	100
SCFA_v1_260008|ID:57973484| conserved protein of unknown function [Ca. Propionivorax syntrophicum F70]	100
SCFA_v1_270001|ID:57973485|YSH| Predicted exonuclease [Ca. Propionivorax syntrophicum F70]	100
SCFA_v1_270002|ID:57973486|ylmD| Polyphenol oxidase [Ca. Propionivorax syntrophicum F70]	100
SCFA_v1_270003|ID:57973487|phoP| two-component response regulator [Ca. Propionivorax syntrophicum F70]	100
SCFA_v1_270004|ID:57973488|phoR| Alkaline phosphatase synthesis sensor protein PhoR [Ca. Propionivorax syntrophicum F70]	99.8
SCFA_v1_280001|ID:57973489| protein of unknown function [Ca. Propionivorax syntrophicum F70]	#N/A
SCFA_v1_280002|ID:57973490|nicF| Maleamate amidohydrolase [Ca. Propionivorax syntrophicum F70]	#N/A
SCFA_v1_280003|ID:57973491| conserved protein of unknown function [Ca. Propionivorax syntrophicum F70]	#N/A
SCFA_v1_280004|ID:57973492| conserved protein of unknown function [Ca. Propionivorax syntrophicum F70]	#N/A
SCFA_v1_280005|ID:57973493| membrane protein of unknown function [Ca. Propionivorax syntrophicum F70]	#N/A
SCFA_v1_280006|ID:57973494| conserved protein of unknown function [Ca. Propionivorax syntrophicum F70]	#N/A
SCFA_v1_280007|ID:57973495| protein of unknown function [Ca. Propionivorax syntrophicum F70]	#N/A
SCFA_v1_280008|ID:57973496| conserved protein of unknown function [Ca. Propionivorax syntrophicum F70]	#N/A
SCFA_v1_280009|ID:57973497| Predicted Fe-S-cluster redox enzyme (fragment) [Ca. Propionivorax syntrophicum F70]	#N/A
SCFA_v1_280010|ID:57973498| protein of unknown function [Ca. Propionivorax syntrophicum F70]	#N/A
SCFA_v1_280011|ID:57973499| ABC-type branched-chain amino acid transport systems, periplasmic component (fragment) [Ca. Propionivorax syntrophicum F70]	#N/A
SCFA_v1_290001|ID:57973500| protein of unknown function [Ca. Propionivorax syntrophicum F70]	100
SCFA_v1_290002|ID:57973501|guaB| inosine-monophosphate dehydrogenase [Ca. Propionivorax syntrophicum F70]	99.8
SCFA_v1_290003|ID:57973502| conserved protein of unknown function [Ca. Propionivorax syntrophicum F70]	100
SCFA_v1_290004|ID:57973503| conserved protein of unknown function [Ca. Propionivorax syntrophicum F70]	100
SCFA_v1_290005|ID:57973504| N-acetylglucosamine-6-phosphate deacetylase [Ca. Propionivorax syntrophicum F70]	99.5
SCFA_v1_290006|ID:57973505| Fructose-2,6-bisphosphatase [Ca. Propionivorax syntrophicum F70]	100
SCFA_v1_290007|ID:57973506|cobD| Threonine-phosphate decarboxylase [Ca. Propionivorax syntrophicum F70]	99.2
SCFA_v1_290008|ID:57973507|cobS| Adenosylcobinamide-GDP ribazoletransferase [Ca. Propionivorax syntrophicum F70]	99.6
SCFA_v1_290009|ID:57973508| Cobalamin biosynthesis protein CobD (fragment) [Ca. Propionivorax syntrophicum F70]	99.2
SCFA_v1_290010|ID:57973509| protein of unknown function [Ca. Propionivorax syntrophicum F70]	#N/A
SCFA_v1_300001|ID:57973510|mazG| Nucleoside triphosphate pyrophosphohydrolase [Ca. Propionivorax syntrophicum F70]	99.1
SCFA_v1_300002|ID:57973511|hbs| non-specific DNA-binding protein HBsu [Ca. Propionivorax syntrophicum F70]	100
SCFA_v1_300003|ID:57973512|hslR| ribosomal RNA binding protein involved in 50S recycling; heat shock protein [Ca. Propionivorax syntrophicum F70]	98.8
SCFA_v1_310001|ID:57973513| Sugar fermentation stimulation protein homolog (fragment) [Ca. Propionivorax syntrophicum F70]	98.9
SCFA_v1_310002|ID:57973514|msrAB| Peptide methionine sulfoxide reductase MsrA / Peptide methionine sulfoxide reductase MsrB [Ca. Propionivorax syntrophicum F70]	99.7
SCFA_v1_310003|ID:57973515| conserved protein of unknown function [Ca. Propionivorax syntrophicum F70]	100
SCFA_v1_320001|ID:57973516| Pantothenate permease (fragment) [Ca. Propionivorax syntrophicum F70]	100
SCFA_v1_320002|ID:57973517| conserved protein of unknown function [Ca. Propionivorax syntrophicum F70]	100
SCFA_v1_320003|ID:57973518|coaE| dephosphocoenzyme A kinase [Ca. Propionivorax syntrophicum F70]	100
SCFA_v1_320004|ID:57973519|mntP| Manganese efflux pump MntP [Ca. Propionivorax syntrophicum F70]	99.5
SCFA_v1_320005|ID:57973520|mutM| formamidopyrimidine-DNA glycosylase; 5-hydroxymethyl-uracil DNA-glycosylase [Ca. Propionivorax syntrophicum F70]	100
SCFA_v1_320006|ID:57973521|polA| DNA polymerase I [Ca. Propionivorax syntrophicum F70]	100
SCFA_v1_320007|ID:57973522| putative CtpA-like serine protease [Ca. Propionivorax syntrophicum F70]	100
SCFA_v1_320008|ID:57973523| conserved protein of unknown function [Ca. Propionivorax syntrophicum F70]	100
SCFA_v1_320009|ID:57973524|yngC| Uncharacterized membrane protein YngC [Ca. Propionivorax syntrophicum F70]	100
SCFA_v1_320010|ID:57973525|bcrC| Undecaprenyl-diphosphatase BcrC [Ca. Propionivorax syntrophicum F70]	99.4
SCFA_v1_330001|ID:57973526| protein of unknown function [Ca. Propionivorax syntrophicum F70]	#N/A
SCFA_v1_330002|ID:57973527| Zinc-binding protein [Ca. Propionivorax syntrophicum F70]	100
SCFA_v1_330003|ID:57973528|RnhA| Ribonuclease HI [Ca. Propionivorax syntrophicum F70]	99.1
SCFA_v1_330004|ID:57973529| conserved protein of unknown function [Ca. Propionivorax syntrophicum F70]	100
SCFA_v1_330005|ID:57973530|sleB| Spore cortex-lytic enzyme [Ca. Propionivorax syntrophicum F70]	98.4
SCFA_v1_330006|ID:57973531| Nucleotidase [Ca. Propionivorax syntrophicum F70]	99.5
SCFA_v1_330007|ID:57973532|fprA| Nitric oxide reductase [Ca. Propionivorax syntrophicum F70]	99.2
SCFA_v1_330008|ID:57973533|hrb| High molecular weight rubredoxin [Ca. Propionivorax syntrophicum F70]	100
SCFA_v1_330009|ID:57973534| conserved protein of unknown function [Ca. Propionivorax syntrophicum F70]	97.7
SCFA_v1_340001|ID:57973535|serS| seryl-tRNA synthetase [Ca. Propionivorax syntrophicum F70]	95.7
SCFA_v1_340002|ID:57973536| protein of unknown function [Ca. Propionivorax syntrophicum F70]	#N/A
SCFA_v1_340003|ID:57973537| putative glycosyl transferase [Ca. Propionivorax syntrophicum F70]	95.6
SCFA_v1_340004|ID:57973538| protein of unknown function [Ca. Propionivorax syntrophicum F70]	#N/A
SCFA_v1_340005|ID:57973539| protein of unknown function [Ca. Propionivorax syntrophicum F70]	#N/A
SCFA_v1_340006|ID:57973540| protein of unknown function [Ca. Propionivorax syntrophicum F70]	87.8
SCFA_v1_340007|ID:57973541| Membrane signaling protein [Ca. Propionivorax syntrophicum F70]	88.4
SCFA_v1_340008|ID:57973542| protein of unknown function [Ca. Propionivorax syntrophicum F70]	#N/A
SCFA_v1_340009|ID:57973543|yojE| Uncharacterized transporter YojE [Ca. Propionivorax syntrophicum F70]	94.3
SCFA_v1_340010|ID:57973544| Repeat-containing protein (fragment) [Ca. Propionivorax syntrophicum F70]	99.9
SCFA_v1_350001|ID:57973545| conserved protein of unknown function [Ca. Propionivorax syntrophicum F70]	98.3
SCFA_v1_350002|ID:57973546| Nitrogen regulatory protein P-II [Ca. Propionivorax syntrophicum F70]	100
SCFA_v1_350003|ID:57973547|yloB| Calcium-transporting ATPase [Ca. Propionivorax syntrophicum F70]	99
SCFA_v1_360001|ID:57973548| chaperonin large subunit (fragment) [Ca. Propionivorax syntrophicum F70]	99.1
SCFA_v1_360002|ID:57973549|groES| chaperonin small subunit [Ca. Propionivorax syntrophicum F70]	98.9
SCFA_v1_360003|ID:57973550|mogA| molybdochelatase MogA, involved in Moco biosynthesis [Ca. Propionivorax syntrophicum F70]	99.4
SCFA_v1_360004|ID:57973551|moaC| molybdopterin biosynthesis, protein C [Ca. Propionivorax syntrophicum F70]	98.8
SCFA_v1_360005|ID:57973552|moeA| Molybdopterin biosynthesis enzyme [Ca. Propionivorax syntrophicum F70]	99.7
SCFA_v1_360006|ID:57973553|MoeA| Molybdopterin biosynthesis enzyme [Ca. Propionivorax syntrophicum F70]	99.8
SCFA_v1_360007|ID:57973554| conserved protein of unknown function [Ca. Propionivorax syntrophicum F70]	100
SCFA_v1_360008|ID:57973555|ttuC| Sulfur carrier protein adenylyltransferase [Ca. Propionivorax syntrophicum F70]	99.6
SCFA_v1_360009|ID:57973556| conserved protein of unknown function [Ca. Propionivorax syntrophicum F70]	100
SCFA_v1_360010|ID:57973557|moaA| GTP 3',8-cyclase [Ca. Propionivorax syntrophicum F70]	100
SCFA_v1_360011|ID:57973558| putative Sulfate/tungstate uptake transporter, membrane component of ABC transporter [Ca. Propionivorax syntrophicum F70]	99.6
SCFA_v1_360012|ID:57973559| DNA-binding transcriptional regulator ModE [Ca. Propionivorax syntrophicum F70]	100
SCFA_v1_370001|ID:57973560| conserved membrane protein of unknown function [Ca. Propionivorax syntrophicum F70]	100
SCFA_v1_370002|ID:57973561| protein of unknown function [Ca. Propionivorax syntrophicum F70]	100
SCFA_v1_380001|ID:57973562| protein of unknown function [Ca. Propionivorax syntrophicum F70]	95.7
SCFA_v1_380002|ID:57973563| conserved protein of unknown function [Ca. Propionivorax syntrophicum F70]	97.4
SCFA_v1_380003|ID:57973564|pnpA| polynucleotide phosphorylase (PNPase) [Ca. Propionivorax syntrophicum F70]	99.9
SCFA_v1_380004|ID:57973565|rpsO| ribosomal protein S15 (BS18) [Ca. Propionivorax syntrophicum F70]	100
SCFA_v1_380005|ID:57973566| conserved protein of unknown function [Ca. Propionivorax syntrophicum F70]	98.6
SCFA_v1_380006|ID:57973567| conserved protein of unknown function [Ca. Propionivorax syntrophicum F70]	97.3
SCFA_v1_380007|ID:57973568|RibF| Riboflavin biosynthesis protein [Ca. Propionivorax syntrophicum F70]	100
SCFA_v1_380008|ID:57973569|truB| tRNA pseudouridine synthase B [Ca. Propionivorax syntrophicum F70]	100
SCFA_v1_390001|ID:57973570| Putative transporter (fragment) [Ca. Propionivorax syntrophicum F70]	100
SCFA_v1_390002|ID:57973571| protein of unknown function [Ca. Propionivorax syntrophicum F70]	#N/A
SCFA_v1_390003|ID:57973572| conserved protein of unknown function [Ca. Propionivorax syntrophicum F70]	#N/A
SCFA_v1_390004|ID:57973573| conserved protein of unknown function [Ca. Propionivorax syntrophicum F70]	100
SCFA_v1_390005|ID:57973574| conserved protein of unknown function [Ca. Propionivorax syntrophicum F70]	100
SCFA_v1_390006|ID:57973575| conserved protein of unknown function [Ca. Propionivorax syntrophicum F70]	100
SCFA_v1_390007|ID:57973576| protein of unknown function [Ca. Propionivorax syntrophicum F70]	#N/A
SCFA_v1_390008|ID:57973577| Putative SOS response-associated peptidase YoqW (fragment) [Ca. Propionivorax syntrophicum F70]	99.3
SCFA_v1_400001|ID:57973578|ttuC| Sulfur carrier protein adenylyltransferase [Ca. Propionivorax syntrophicum F70]	99.6
SCFA_v1_400002|ID:57973579| conserved protein of unknown function [Ca. Propionivorax syntrophicum F70]	99.6
SCFA_v1_410001|ID:57973580|SirA| Predicted redox protein, regulator of disulfide bond formation [Ca. Propionivorax syntrophicum F70]	100
SCFA_v1_410002|ID:57973581| protein of unknown function [Ca. Propionivorax syntrophicum F70]	#N/A
SCFA_v1_410003|ID:57973582|dinB| DNA polymerase IV [Ca. Propionivorax syntrophicum F70]	99.8
SCFA_v1_410004|ID:57973583| conserved protein of unknown function [Ca. Propionivorax syntrophicum F70]	100
SCFA_v1_410005|ID:57973584| conserved protein of unknown function [Ca. Propionivorax syntrophicum F70]	99.6
SCFA_v1_410006|ID:57973585|NapF| Ferredoxin [Ca. Propionivorax syntrophicum F70]	99.4
SCFA_v1_410007|ID:57973586| conserved protein of unknown function [Ca. Propionivorax syntrophicum F70]	100
SCFA_v1_410008|ID:57973587|ZnuB| ABC-type Mn2+/Zn2+ transport systems, permease components [Ca. Propionivorax syntrophicum F70]	99.6
SCFA_v1_410009|ID:57973588|zurA| Zinc uptake system ATP-binding protein ZurA [Ca. Propionivorax syntrophicum F70]	100
SCFA_v1_410010|ID:57973589| Zn(II)-binding lipoprotein (fragment) [Ca. Propionivorax syntrophicum F70]	100
SCFA_v1_420001|ID:57973590|fdhF| Formate dehydrogenase, alpha subunit [Ca. Propionivorax syntrophicum F70]	100
SCFA_v1_420002|ID:57973591| protein of unknown function [Ca. Propionivorax syntrophicum F70]	#N/A
SCFA_v1_420003|ID:57973592|mobB| Molybdopterin-guanine dinucleotide biosynthesis adapter protein [Ca. Propionivorax syntrophicum F70]	100
SCFA_v1_420004|ID:57973593| Nitrite/sulphite reductase 4Fe-4S domain (assimilatory) [Ca. Propionivorax syntrophicum F70]	99.5
SCFA_v1_420005|ID:57973594|ADH_Fe/gldA| Alcohol dehydrogenase, class IV (Fe-containing) [Ca. Propionivorax syntrophicum F70]	100
SCFA_v1_420006|ID:57973595| conserved protein of unknown function [Ca. Propionivorax syntrophicum F70]	100
SCFA_v1_430001|ID:57973596| Exoglucanase B (fragment) [Ca. Propionivorax syntrophicum F70]	95.3
SCFA_v1_430002|ID:57973597| Amidohydrolase [Ca. Propionivorax syntrophicum F70]	100
SCFA_v1_430003|ID:57973598|pyrF| orotidine 5'-phosphate decarboxylase [Ca. Propionivorax syntrophicum F70]	99.6
SCFA_v1_430004|ID:57973599|pyrD| dihydroorotate dehydrogenase (catalytic subunit) [Ca. Propionivorax syntrophicum F70]	99.4
SCFA_v1_430005|ID:57973600|pyrK| Dihydroorotate dehydrogenase B (NAD(+)), electron transfer subunit [Ca. Propionivorax syntrophicum F70]	99.7
SCFA_v1_430006|ID:57973601|pyrC| dihydroorotase [Ca. Propionivorax syntrophicum F70]	99.3
SCFA_v1_430007|ID:57973602|pyrB| Aspartate carbamoyltransferase [Ca. Propionivorax syntrophicum F70]	99.4
SCFA_v1_430008|ID:57973603|pyrR| transcriptional attenuator and uracil phosphoribosyltransferase activity [Ca. Propionivorax syntrophicum F70]	100
SCFA_v1_430009|ID:57973604| protein of unknown function [Ca. Propionivorax syntrophicum F70]	#N/A
SCFA_v1_430010|ID:57973605| conserved membrane protein of unknown function [Ca. Propionivorax syntrophicum F70]	100
SCFA_v1_440001|ID:57973606| conserved protein of unknown function [Ca. Propionivorax syntrophicum F70]	#N/A
SCFA_v1_440002|ID:57973607| conserved protein of unknown function [Ca. Propionivorax syntrophicum F70]	#N/A
SCFA_v1_440003|ID:57973608| protein of unknown function [Ca. Propionivorax syntrophicum F70]	#N/A
SCFA_v1_440004|ID:57973609| conserved protein of unknown function [Ca. Propionivorax syntrophicum F70]	#N/A
SCFA_v1_440005|ID:57973610| protein of unknown function [Ca. Propionivorax syntrophicum F70]	#N/A
SCFA_v1_440006|ID:57973611| conserved protein of unknown function [Ca. Propionivorax syntrophicum F70]	#N/A
SCFA_v1_440007|ID:57973612| protein of unknown function [Ca. Propionivorax syntrophicum F70]	#N/A
SCFA_v1_440008|ID:57973613| conserved protein of unknown function [Ca. Propionivorax syntrophicum F70]	#N/A
SCFA_v1_440009|ID:57973614| Polyhydroxyalkanoate synthase (fragment) [Ca. Propionivorax syntrophicum F70]	#N/A
SCFA_v1_450001|ID:57973615| ABC transporter (ATP-binding protein); efflux of cationic peptides (fragment) [Ca. Propionivorax syntrophicum F70]	100
SCFA_v1_450002|ID:57973616|graS| Sensor histidine kinase GraS [Ca. Propionivorax syntrophicum F70]	99.7
SCFA_v1_450003|ID:57973617|bceR| two-component response regulator controlling resistance to antibiotics affecting the envelope [YtsB] [Ca. Propionivorax syntrophicum F70]	100
SCFA_v1_450004|ID:57973618| conserved protein of unknown function [Ca. Propionivorax syntrophicum F70]	98.7
SCFA_v1_450005|ID:57973619|argG| argininosuccinate synthase [Ca. Propionivorax syntrophicum F70]	100
SCFA_v1_450006|ID:57973620|argF| ornithine carbamoyltransferase [Ca. Propionivorax syntrophicum F70]	99.7
SCFA_v1_450007|ID:57973621|argD| N-acetylornithine aminotransferase [Ca. Propionivorax syntrophicum F70]	100
SCFA_v1_450008|ID:57973622|argB| N-acetylglutamate 5-phosphotransferase (acetylglutamate kinase) [Ca. Propionivorax syntrophicum F70]	99.7
SCFA_v1_460001|ID:57973623| protein of unknown function [Ca. Propionivorax syntrophicum F70]	47
SCFA_v1_460002|ID:57973624|livG| High-affinity branched-chain amino acid transport ATP-binding protein LivG [Ca. Propionivorax syntrophicum F70]	42.6
SCFA_v1_460003|ID:57973625|LivM| ABC-type branched-chain amino acid transport system, permeasecomponent [Ca. Propionivorax syntrophicum F70]	35.5
SCFA_v1_460004|ID:57973626|LivH| Branched-chain amino acid ABC-type transport system, permease components [Ca. Propionivorax syntrophicum F70]	34.6
SCFA_v1_460005|ID:57973627|LivK| ABC-type branched-chain amino acid transport systems, periplasmic component [Ca. Propionivorax syntrophicum F70]	99.3
SCFA_v1_460006|ID:57973628| conserved exported protein of unknown function [Ca. Propionivorax syntrophicum F70]	100
SCFA_v1_460007|ID:57973629|BaeS| Signal transduction histidine kinase [Ca. Propionivorax syntrophicum F70]	100
SCFA_v1_460008|ID:57973630|ykoG| two-component response regulator [YkoH] [Ca. Propionivorax syntrophicum F70]	100
SCFA_v1_460009|ID:57973631|htrA| putative serine protease HtrA [Ca. Propionivorax syntrophicum F70]	98.2
SCFA_v1_460010|ID:57973632| protein of unknown function [Ca. Propionivorax syntrophicum F70]	#N/A
SCFA_v1_460011|ID:57973633|corA| Magnesium transport protein CorA [Ca. Propionivorax syntrophicum F70]	100
SCFA_v1_460012|ID:57973634|fadD3| Long-chain-fatty-acid--CoA ligase [Ca. Propionivorax syntrophicum F70]	99.6
SCFA_v1_460013|ID:57973635| conserved protein of unknown function [Ca. Propionivorax syntrophicum F70]	100
SCFA_v1_470001|ID:57973636| protein of unknown function [Ca. Propionivorax syntrophicum F70]	97.7
SCFA_v1_470002|ID:57973637|argJ| ornithine acetyltransferase; amino-acid acetyltransferase [Ca. Propionivorax syntrophicum F70]	100
SCFA_v1_470003|ID:57973638|argC| N-acetylglutamate gamma-semialdehyde dehydrogenase [Ca. Propionivorax syntrophicum F70]	99.7
SCFA_v1_470004|ID:57973639|sglT| Sodium/glucose cotransporter [Ca. Propionivorax syntrophicum F70]	100
SCFA_v1_470005|ID:57973640| protein of unknown function [Ca. Propionivorax syntrophicum F70]	#N/A
SCFA_v1_470006|ID:57973641| exported peptidoglycan N-acetylmuramic acid deacetylase (fragment) [Ca. Propionivorax syntrophicum F70]	100
SCFA_v1_480001|ID:57973642| DNA-binding transcriptional regulator DhaR (modular protein) [Ca. Propionivorax syntrophicum F70]	100
SCFA_v1_480002|ID:57973643| Uncharacterized Fe-S center protein [Ca. Propionivorax syntrophicum F70]	100
SCFA_v1_480003|ID:57973644| Uncharacterized Fe-S center protein [Ca. Propionivorax syntrophicum F70]	100
SCFA_v1_480004|ID:57973645| Iron-sulfur cluster carrier protein [Ca. Propionivorax syntrophicum F70]	99.7
SCFA_v1_480005|ID:57973646| 3 beta-hydroxysteroid dehydrogenase/Delta 5--4-isomerase [Ca. Propionivorax syntrophicum F70]	#N/A
SCFA_v1_480006|ID:57973647| conserved protein of unknown function [Ca. Propionivorax syntrophicum F70]	100
SCFA_v1_480007|ID:57973648| conserved protein of unknown function [Ca. Propionivorax syntrophicum F70]	100
SCFA_v1_480008|ID:57973649|larB| Pyridinium-3,5-biscarboxylic acid mononucleotide synthase [Ca. Propionivorax syntrophicum F70]	100
SCFA_v1_490001|ID:57973650| Penicillin-binding protein 2D (fragment) [Ca. Propionivorax syntrophicum F70]	99.7
SCFA_v1_490002|ID:57973651| conserved protein of unknown function [Ca. Propionivorax syntrophicum F70]	98.5
SCFA_v1_490003|ID:57973652| Galactoside O-acetyltransferase (modular protein) [Ca. Propionivorax syntrophicum F70]	100
SCFA_v1_500001|ID:57973653| Peptidoglycan-N-acetylglucosamine deacetylase (fragment) [Ca. Propionivorax syntrophicum F70]	100
SCFA_v1_500002|ID:57973654|ttcA| tRNA-cytidine(32) 2-sulfurtransferase [Ca. Propionivorax syntrophicum F70]	100
SCFA_v1_500003|ID:57973655|cobB| NAD-dependent protein deacetylase 2 [Ca. Propionivorax syntrophicum F70]	100
SCFA_v1_500004|ID:57973656|gluP| Rhomboid protease GluP [Ca. Propionivorax syntrophicum F70]	99.5
SCFA_v1_500005|ID:57973657| conserved protein of unknown function [Ca. Propionivorax syntrophicum F70]	95.1
SCFA_v1_500006|ID:57973658| conserved protein of unknown function [Ca. Propionivorax syntrophicum F70]	97.4
SCFA_v1_510001|ID:57973659| conserved membrane protein of unknown function [Ca. Propionivorax syntrophicum F70]	100
SCFA_v1_510002|ID:57973660| conserved protein of unknown function [Ca. Propionivorax syntrophicum F70]	100
SCFA_v1_510003|ID:57973661| conserved protein of unknown function [Ca. Propionivorax syntrophicum F70]	#N/A
SCFA_v1_510004|ID:57973662|menA| 1,4-dihydroxy-2-naphthoate octaprenyltransferase [Ca. Propionivorax syntrophicum F70]	100
SCFA_v1_510005|ID:57973663| protein of unknown function [Ca. Propionivorax syntrophicum F70]	99.5
SCFA_v1_510006|ID:57973664| Chaperone protein ClpB (fragment) [Ca. Propionivorax syntrophicum F70]	100
SCFA_v1_510007|ID:57973665| exported protein of unknown function [Ca. Propionivorax syntrophicum F70]	100
SCFA_v1_520001|ID:57973666| protein of unknown function [Ca. Propionivorax syntrophicum F70]	99.6
SCFA_v1_520002|ID:57973667| conserved protein of unknown function [Ca. Propionivorax syntrophicum F70]	99.2
SCFA_v1_520003|ID:57973668| protein of unknown function [Ca. Propionivorax syntrophicum F70]	95.1
SCFA_v1_520004|ID:57973669| Calcineurin-like phosphoesterase superfamily domain protein [Ca. Propionivorax syntrophicum F70]	99.6
SCFA_v1_520005|ID:57973670| conserved protein of unknown function [Ca. Propionivorax syntrophicum F70]	97.2
SCFA_v1_520006|ID:57973671| Fluoroacetyl-CoA thioesterase (fragment) [Ca. Propionivorax syntrophicum F70]	100
SCFA_v1_530001|ID:57973672| Glutamine-dependent NAD(+) synthetase [Ca. Propionivorax syntrophicum F70]	99.8
SCFA_v1_530002|ID:57973673| conserved protein of unknown function [Ca. Propionivorax syntrophicum F70]	100
SCFA_v1_530003|ID:57973674| conserved protein of unknown function [Ca. Propionivorax syntrophicum F70]	97.8
SCFA_v1_540001|ID:57973675| protein of unknown function [Ca. Propionivorax syntrophicum F70]	#N/A
SCFA_v1_540002|ID:57973676| Trimethylamine corrinoid protein 1 (fragment) [Ca. Propionivorax syntrophicum F70]	35.8
SCFA_v1_540003|ID:57973677| protein of unknown function [Ca. Propionivorax syntrophicum F70]	#N/A
SCFA_v1_540004|ID:57973678| putative MFS monocarboxylate transporter-like protein [Ca. Propionivorax syntrophicum F70]	#N/A
SCFA_v1_540005|ID:57973679| exported protein of unknown function [Ca. Propionivorax syntrophicum F70]	#N/A
SCFA_v1_540006|ID:57973680| protein of unknown function [Ca. Propionivorax syntrophicum F70]	#N/A
SCFA_v1_540007|ID:57973681| Helicase domain protein [Ca. Propionivorax syntrophicum F70]	#N/A
SCFA_v1_550001|ID:57973682| 4-hydroxybenzoyl-CoA reductase subunit alpha (fragment) [Ca. Propionivorax syntrophicum F70]	99.8
SCFA_v1_550002|ID:57973683|ndhS| Nicotinate dehydrogenase small FeS subunit [Ca. Propionivorax syntrophicum F70]	100
SCFA_v1_550003|ID:57973684|coxM| Aerobic-type carbon monoxide dehydrogenase, middle subunit CoxM/CutM-like protein [Ca. Propionivorax syntrophicum F70]	100
SCFA_v1_550004|ID:57973685|gltA| Glutamate synthase (NADPH), homotetrameric [Ca. Propionivorax syntrophicum F70]	100
SCFA_v1_550005|ID:57973686|UbiB| 2-polyprenylphenol hydroxylase and related flavodoxin oxidoreductases [Ca. Propionivorax syntrophicum F70]	100
SCFA_v1_560001|ID:57973687| protein of unknown function [Ca. Propionivorax syntrophicum F70]	100
SCFA_v1_560002|ID:57973688| Predicted Rossmann fold nucleotide-binding protein [Ca. Propionivorax syntrophicum F70]	100
SCFA_v1_560003|ID:57973689|GlgP| Glucan phosphorylase [Ca. Propionivorax syntrophicum F70]	99.8
SCFA_v1_560004|ID:57973690| Alpha/beta hydrolase (fragment) [Ca. Propionivorax syntrophicum F70]	98.9
SCFA_v1_560005|ID:57973691| conserved protein of unknown function [Ca. Propionivorax syntrophicum F70]	99.6
SCFA_v1_560006|ID:57973692|hydA| Ferredoxin hydrogenase, Fe-only [Ca. Propionivorax syntrophicum F70]	100
SCFA_v1_570001|ID:57973693|pccB| Propionyl-CoA carboxylase, beta subunit (fragment) [Ca. Propionivorax syntrophicum F70]	54.7
SCFA_v1_570002|ID:57973694| Sodium ion-translocating decarboxylase [Ca. Propionivorax syntrophicum F70]	#N/A
SCFA_v1_570003|ID:57973695|oadA| oxaloacetate decarboxylase, alpha subunit [Ca. Propionivorax syntrophicum F70]	38.2
SCFA_v1_570004|ID:57973696|oadB| Oxaloacetate decarboxylase beta chain 2 [Ca. Propionivorax syntrophicum F70]	72.2
SCFA_v1_580001|ID:57973697| transpeptidase penicillin-binding protein (fragment) [Ca. Propionivorax syntrophicum F70]	100
SCFA_v1_580002|ID:57973698|murE| UDP-N-acetylmuramoylalanyl-D-glutamate-2,6-diaminopimelate ligase [Ca. Propionivorax syntrophicum F70]	99.6
SCFA_v1_580003|ID:57973699|murF| UDP-N-acetylmuramoyl-tripeptide--D-alanyl-D-alanine ligase [Ca. Propionivorax syntrophicum F70]	100
SCFA_v1_580004|ID:57973700|mraY| phospho-N-acetylmuramoyl-pentapeptide undecaprenyl phosphate (C55P) transferase [Ca. Propionivorax syntrophicum F70]	100
SCFA_v1_580005|ID:57973701|murD| UDP-N-acetylmuramoylalanine--D-glutamate ligase [Ca. Propionivorax syntrophicum F70]	99.8
SCFA_v1_580006|ID:57973702|spoVE| factor for spore cortex peptidoglycan synthesis (stage V sporulation) [Ca. Propionivorax syntrophicum F70]	100
SCFA_v1_580007|ID:57973703| UDP-N-acetylglucosamine-N-acetylmuramyl-(pentapeptide)pyrophosphoryl-undecaprenol N-acetylglucosamine transferase (fragment) [Ca. Propionivorax syntrophicum F70]	99.4
SCFA_v1_590001|ID:57973704| conserved exported protein of unknown function [Ca. Propionivorax syntrophicum F70]	100
SCFA_v1_590002|ID:57973705|mbl| MreB-like morphogen [Ca. Propionivorax syntrophicum F70]	57.8
SCFA_v1_590003|ID:57973706|spoIIID| transcriptional regulator (stage III sporulation) [Ca. Propionivorax syntrophicum F70]	#N/A
SCFA_v1_590004|ID:57973707|fadR| transcriptional regulator of fatty acids degradation [FadR-long-chain (C14-C20 ) acyl-CoAs] [Ca. Propionivorax syntrophicum F70]	99.5
SCFA_v1_590005|ID:57973708|emrA| Multidrug export protein EmrA [Ca. Propionivorax syntrophicum F70]	100
SCFA_v1_590006|ID:57973709| protein of unknown function [Ca. Propionivorax syntrophicum F70]	100
SCFA_v1_600001|ID:57973710| Putative Cytosolic Protein (fragment) [Ca. Propionivorax syntrophicum F70]	99.6
SCFA_v1_600002|ID:57973711| protein of unknown function [Ca. Propionivorax syntrophicum F70]	#N/A
SCFA_v1_600003|ID:57973712| conserved protein of unknown function [Ca. Propionivorax syntrophicum F70]	#N/A
SCFA_v1_600004|ID:57973713| Peptidoglycan-binding protein [Ca. Propionivorax syntrophicum F70]	99.5
SCFA_v1_600005|ID:57973714| protein of unknown function [Ca. Propionivorax syntrophicum F70]	#N/A
SCFA_v1_600006|ID:57973715| Transcriptional regulator MerR family (fragment) [Ca. Propionivorax syntrophicum F70]	98.8
SCFA_v1_600007|ID:57973716| Small, acid-soluble spore protein H (modular protein) [Ca. Propionivorax syntrophicum F70]	100
SCFA_v1_600008|ID:57973717| Cl-channel voltage-gated family protein (fragment) [Ca. Propionivorax syntrophicum F70]	100
SCFA_v1_610001|ID:57973718| Nitronate monooxygenase [Ca. Propionivorax syntrophicum F70]	100
SCFA_v1_610002|ID:57973719| Acetate transporter GPR1/FUN34/SatP family [Ca. Propionivorax syntrophicum F70]	99.5
SCFA_v1_610003|ID:57973720| conserved protein of unknown function [Ca. Propionivorax syntrophicum F70]	100
SCFA_v1_610004|ID:57973721| protein of unknown function [Ca. Propionivorax syntrophicum F70]	100
SCFA_v1_620001|ID:57973722|hydA| Hydrogenase, Fe-only [Ca. Propionivorax syntrophicum F70]	98.4
SCFA_v1_620002|ID:57973723|hydA| Hydrogenase, Fe-only [Ca. Propionivorax syntrophicum F70]	99.1
SCFA_v1_620003|ID:57973724|hybB| Ni/Fe-hydrogenase 2 b-type cytochrome subunit [Ca. Propionivorax syntrophicum F70]	98.5
SCFA_v1_620004|ID:57973725|comEA| Competence protein ComEA helix-hairpin-helix repeat protein (DNA binding) [Ca. Propionivorax syntrophicum F70]	94
SCFA_v1_620005|ID:57973726| Putative membrane protein, DUF421 family [Ca. Propionivorax syntrophicum F70]	99.1
SCFA_v1_620006|ID:57973727| protein of unknown function [Ca. Propionivorax syntrophicum F70]	#N/A
SCFA_v1_620007|ID:57973728|korD| 2-oxoglutarate ferredoxin oxidoreductase subunit delta [Ca. Propionivorax syntrophicum F70]	97.2
SCFA_v1_620008|ID:57973729|korA| 2-oxoglutarate ferredoxin oxidoreductase subunit alpha [Ca. Propionivorax syntrophicum F70]	99.7
SCFA_v1_620009|ID:57973730|korB| 2-oxoglutarate ferredoxin oxidoreductase subunit beta [Ca. Propionivorax syntrophicum F70]	100
SCFA_v1_630001|ID:57973731| Adenosylhomocysteinase (fragment) [Ca. Propionivorax syntrophicum F70]	99.7
SCFA_v1_630002|ID:57973732|mtnA| Methylthioribose-1-phosphate isomerase [Ca. Propionivorax syntrophicum F70]	99.7
SCFA_v1_630003|ID:57973733| putative 6-oxopurine nucleoside phosphorylase [Ca. Propionivorax syntrophicum F70]	100
SCFA_v1_630004|ID:57973734| conserved protein of unknown function [Ca. Propionivorax syntrophicum F70]	98.8
SCFA_v1_630005|ID:57973735| conserved protein of unknown function [Ca. Propionivorax syntrophicum F70]	98.6
SCFA_v1_630006|ID:57973736| conserved protein of unknown function [Ca. Propionivorax syntrophicum F70]	100
SCFA_v1_630007|ID:57973737| Glutamate synthase subunit beta [Ca. Propionivorax syntrophicum F70]	99.7
SCFA_v1_630008|ID:57973738| protein of unknown function [Ca. Propionivorax syntrophicum F70]	#N/A
SCFA_v1_630009|ID:57973739| conserved membrane protein of unknown function [Ca. Propionivorax syntrophicum F70]	99.3
SCFA_v1_630010|ID:57973740| Glutamate synthase subunit beta [Ca. Propionivorax syntrophicum F70]	98.4
SCFA_v1_630011|ID:57973741| Spore germination protein KB [Ca. Propionivorax syntrophicum F70]	99.2
SCFA_v1_630012|ID:57973742|ftsY| signal recognition particle (docking protein) [Ca. Propionivorax syntrophicum F70]	99
SCFA_v1_640001|ID:57973743| protein of unknown function [Ca. Propionivorax syntrophicum F70]	100
SCFA_v1_640002|ID:57973744|ppsR| bifunctional ADP-dependent kinase-Pi-dependent pyrophosphorylase / positive regulator of gluconeogenesis [Ca. Propionivorax syntrophicum F70]	99.7
SCFA_v1_640003|ID:57973745|ccpN| negative regulator of gluconeogenesis [Ca. Propionivorax syntrophicum F70]	99.5
SCFA_v1_640004|ID:57973746|glyS| glycyl-tRNA synthetase (beta subunit) [Ca. Propionivorax syntrophicum F70]	100
SCFA_v1_640005|ID:57973747|glyQ| glycyl-tRNA synthetase (alpha subunit) [Ca. Propionivorax syntrophicum F70]	100
SCFA_v1_640006|ID:57973748| protein of unknown function [Ca. Propionivorax syntrophicum F70]	98.4
SCFA_v1_650001|ID:57973749|prpE| Bis(5'-nucleosyl)-tetraphosphatase PrpE (Asymmetrical) [Ca. Propionivorax syntrophicum F70]	99.5
SCFA_v1_650002|ID:57973750|rpe| ribulose-5-phosphate 3-epimerase [Ca. Propionivorax syntrophicum F70]	99.5
SCFA_v1_650003|ID:57973751|rsgA| GTPase involved in ribosome biogenesis [Ca. Propionivorax syntrophicum F70]	99.7
SCFA_v1_650004|ID:57973752|prkC| Serine/threonine-protein kinase PrkC [Ca. Propionivorax syntrophicum F70]	99.8
SCFA_v1_650005|ID:57973753| Penicillin-binding protein A (fragment) [Ca. Propionivorax syntrophicum F70]	100
SCFA_v1_660001|ID:57973754| conserved protein of unknown function [Ca. Propionivorax syntrophicum F70]	47.2
SCFA_v1_660002|ID:57973755| Glutamate mutase [Ca. Propionivorax syntrophicum F70]	35.2
SCFA_v1_660003|ID:57973756| protein of unknown function [Ca. Propionivorax syntrophicum F70]	#N/A
SCFA_v1_660004|ID:57973757| GntR family transcriptional regulator [Ca. Propionivorax syntrophicum F70]	#N/A
SCFA_v1_660005|ID:57973758| conserved protein of unknown function [Ca. Propionivorax syntrophicum F70]	50
SCFA_v1_660006|ID:57973759| conserved protein of unknown function [Ca. Propionivorax syntrophicum F70]	43.1
SCFA_v1_660007|ID:57973760|lspA| Lipoprotein signal peptidase [Ca. Propionivorax syntrophicum F70]	49.6
SCFA_v1_660008|ID:57973761|lgt| Prolipoprotein diacylglyceryl transferase [Ca. Propionivorax syntrophicum F70]	33.3
SCFA_v1_660009|ID:57973762| protein of unknown function [Ca. Propionivorax syntrophicum F70]	#N/A
SCFA_v1_670001|ID:57973763| Ditrans,polycis-undecaprenyl-diphosphate synthase ((2E,6E)-farnesyl-diphosphate specific) (fragment) [Ca. Propionivorax syntrophicum F70]	91.8
SCFA_v1_670002|ID:57973764|iscSA| cysteine desulfurase involved in U34 tRNA thiolation [Ca. Propionivorax syntrophicum F70]	95.9
SCFA_v1_670003|ID:57973765|cymR| transcriptional regulator of cysteine biosynthesis [Ca. Propionivorax syntrophicum F70]	98
SCFA_v1_670004|ID:57973766|cysK| cysteine synthase [Ca. Propionivorax syntrophicum F70]	94.2
SCFA_v1_670005|ID:57973767| protein of unknown function [Ca. Propionivorax syntrophicum F70]	#N/A
SCFA_v1_670006|ID:57973768| protein of unknown function [Ca. Propionivorax syntrophicum F70]	85.7
SCFA_v1_680001|ID:57973769| Adenosylhomocysteinase (fragment) [Ca. Propionivorax syntrophicum F70]	100
SCFA_v1_680002|ID:57973770|mtaD| 5-methylthioadenosine/S-adenosylhomocysteine deaminase [Ca. Propionivorax syntrophicum F70]	99.8
SCFA_v1_680003|ID:57973771| Putrescine aminotransferase (fragment) [Ca. Propionivorax syntrophicum F70]	100
SCFA_v1_690001|ID:57973772|PurL| Phosphoribosylformylglycinamidine synthase subunit PurL [Ca. Propionivorax syntrophicum F70]	100
SCFA_v1_690002|ID:57973773|purQ| Phosphoribosylformylglycinamidine synthase subunit PurQ [Ca. Propionivorax syntrophicum F70]	100
SCFA_v1_700001|ID:57973774|ilvH| acetohydroxy-acid synthase (small subunit) [Ca. Propionivorax syntrophicum F70]	54.7
SCFA_v1_700002|ID:57973775|ilvB| acetohydroxy-acid synthase (large subunit) [Ca. Propionivorax syntrophicum F70]	60.8
SCFA_v1_700003|ID:57973776|ilvD| dihydroxy-acid dehydratase [Ca. Propionivorax syntrophicum F70]	59
SCFA_v1_700004|ID:57973777| Putative branched-chain-amino-acid aminotransferase (fragment) [Ca. Propionivorax syntrophicum F70]	54
SCFA_v1_710001|ID:57973778|dnaN| Beta sliding clamp [Ca. Propionivorax syntrophicum F70]	100
SCFA_v1_710002|ID:57973779|dnaA| chromosomal replication initiator informational ATPase [Ca. Propionivorax syntrophicum F70]	96.1
SCFA_v1_710003|ID:57973780| ribosomal protein L34 (modular protein) [Ca. Propionivorax syntrophicum F70]	#N/A
SCFA_v1_710004|ID:57973781|rnpA| protein component of ribonuclease P (RNase P) (substrate specificity) [Ca. Propionivorax syntrophicum F70]	100
SCFA_v1_710005|ID:57973782|YidC| Preprotein translocase subunit YidC [Ca. Propionivorax syntrophicum F70]	98.6
SCFA_v1_710006|ID:57973783|jag| Protein jag [Ca. Propionivorax syntrophicum F70]	99.5
SCFA_v1_710007|ID:57973784|mnmE| tRNA modification GTPase and tRNA-U34 5-formylation enzyme [Ca. Propionivorax syntrophicum F70]	98.9
SCFA_v1_710008|ID:57973785| tRNA uridine 5-carboxymethylaminomethyl modification enzyme (fragment) [Ca. Propionivorax syntrophicum F70]	99.5
SCFA_v1_720001|ID:57973786| Release factor glutamine methyltransferase (fragment) [Ca. Propionivorax syntrophicum F70]	99.2
SCFA_v1_720002|ID:57973787|prfA| peptide chain release factor 1 [Ca. Propionivorax syntrophicum F70]	100
SCFA_v1_720003|ID:57973788| conserved membrane protein of unknown function [Ca. Propionivorax syntrophicum F70]	99.7
SCFA_v1_720004|ID:57973789|rpmEA| ribosomal protein L31 [Ca. Propionivorax syntrophicum F70]	100
SCFA_v1_720005|ID:57973790| Molybdenum cofactor biosynthesis protein A [Ca. Propionivorax syntrophicum F70]	100
SCFA_v1_720006|ID:57973791| conserved protein of unknown function [Ca. Propionivorax syntrophicum F70]	100
SCFA_v1_730001|ID:57973792| Penicillin-binding protein 2D (fragment) [Ca. Propionivorax syntrophicum F70]	99.7
SCFA_v1_730002|ID:57973793| conserved protein of unknown function [Ca. Propionivorax syntrophicum F70]	99.6
SCFA_v1_730003|ID:57973794|SleB| Cell wall hydrolyses [Ca. Propionivorax syntrophicum F70]	100
SCFA_v1_730004|ID:57973795|dnaC| DNA replication protein DnaC [Ca. Propionivorax syntrophicum F70]	99.6
SCFA_v1_740001|ID:57973796| Ferredoxin [Ca. Propionivorax syntrophicum F70]	#N/A
SCFA_v1_740002|ID:57973797| YheO-like domain-containing protein [Ca. Propionivorax syntrophicum F70]	#N/A
SCFA_v1_740003|ID:57973798| conserved protein of unknown function [Ca. Propionivorax syntrophicum F70]	#N/A
SCFA_v1_750001|ID:57973799| RNA polymerase (beta' subunit) (fragment) [Ca. Propionivorax syntrophicum F70]	#N/A
SCFA_v1_750002|ID:57973800| protein of unknown function [Ca. Propionivorax syntrophicum F70]	#N/A
SCFA_v1_750003|ID:57973801|rulS| K-turn RNA binding protein; alternative ribosomal protein L7A [Ca. Propionivorax syntrophicum F70]	#N/A
SCFA_v1_750004|ID:57973802|rpsL| ribosomal protein S12 (BS12) [Ca. Propionivorax syntrophicum F70]	#N/A
SCFA_v1_750005|ID:57973803| ribosomal protein S7 (BS7) (fragment) [Ca. Propionivorax syntrophicum F70]	#N/A
SCFA_v1_760001|ID:57973804| putative RNA or cyclic d-GMP binding protein (fragment) [Ca. Propionivorax syntrophicum F70]	100
SCFA_v1_760002|ID:57973805| DAK2 domain protein [Ca. Propionivorax syntrophicum F70]	99.4
SCFA_v1_760003|ID:57973806| DegV domain-containing protein [Ca. Propionivorax syntrophicum F70]	100
SCFA_v1_760004|ID:57973807| Cytoskeletal protein RodZ (fragment) [Ca. Propionivorax syntrophicum F70]	100
SCFA_v1_760005|ID:57973808| protein of unknown function [Ca. Propionivorax syntrophicum F70]	#N/A
SCFA_v1_770001|ID:57973809| Zn-dependent hydrolases, including glyoxylases [Ca. Propionivorax syntrophicum F70]	#N/A
SCFA_v1_770002|ID:57973810|aor| Aldehyde ferredoxin oxidoreductase (fragment) [Ca. Propionivorax syntrophicum F70]	33.8
SCFA_v1_780001|ID:57973811|XdhC| Xanthine and CO dehydrogenases maturation factor [Ca. Propionivorax syntrophicum F70]	#N/A
SCFA_v1_780002|ID:57973812|iscS| Cysteine desulfurase IscS [Ca. Propionivorax syntrophicum F70]	66.4
SCFA_v1_780003|ID:57973813| protein of unknown function [Ca. Propionivorax syntrophicum F70]	#N/A
SCFA_v1_780004|ID:57973814| protein of unknown function [Ca. Propionivorax syntrophicum F70]	#N/A
SCFA_v1_780005|ID:57973815|ACH1| Acetyl-CoA hydrolase [Ca. Propionivorax syntrophicum F70]	#N/A
SCFA_v1_780006|ID:57973816| Tungsten-containing aldehyde ferredoxin oxidoreductase (fragment) [Ca. Propionivorax syntrophicum F70]	42.2
SCFA_v1_790001|ID:57973817| Tryptophan synthase beta chain (modular protein) [Ca. Propionivorax syntrophicum F70]	#N/A
SCFA_v1_790002|ID:57973818| exported protein of unknown function [Ca. Propionivorax syntrophicum F70]	#N/A
SCFA_v1_790003|ID:57973819|lemA| Protein LemA [Ca. Propionivorax syntrophicum F70]	#N/A
SCFA_v1_790004|ID:57973820| conserved membrane protein of unknown function [Ca. Propionivorax syntrophicum F70]	#N/A
SCFA_v1_790005|ID:57973821| conserved protein of unknown function [Ca. Propionivorax syntrophicum F70]	#N/A
SCFA_v1_790006|ID:57973822| protein of unknown function [Ca. Propionivorax syntrophicum F70]	#N/A
SCFA_v1_790007|ID:57973823| conserved protein of unknown function [Ca. Propionivorax syntrophicum F70]	#N/A
SCFA_v1_800001|ID:57973824| protein of unknown function [Ca. Propionivorax syntrophicum F70]	#N/A
SCFA_v1_800002|ID:57973825|kinE| Sporulation kinase E [Ca. Propionivorax syntrophicum F70]	48.2
SCFA_v1_800003|ID:57973826|comM| Competence protein ComM [Ca. Propionivorax syntrophicum F70]	#N/A
SCFA_v1_800004|ID:57973827| conserved protein of unknown function [Ca. Propionivorax syntrophicum F70]	98.1
SCFA_v1_800005|ID:57973828| TM2 domain protein [Ca. Propionivorax syntrophicum F70]	97.4
SCFA_v1_800006|ID:57973829| Acyl-CoA synthetase [Ca. Propionivorax syntrophicum F70]	99.4
SCFA_v1_800007|ID:57973830| conserved protein of unknown function [Ca. Propionivorax syntrophicum F70]	100
SCFA_v1_800008|ID:57973831|rnhB| ribonuclease HII [Ca. Propionivorax syntrophicum F70]	99.2
SCFA_v1_800009|ID:57973832|rbgA| ribosome biogenesis GTPase A [Ca. Propionivorax syntrophicum F70]	99
SCFA_v1_800010|ID:57973833|sipT| Signal peptidase I [Ca. Propionivorax syntrophicum F70]	100
SCFA_v1_800011|ID:57973834|rplS| ribosomal protein L19 [Ca. Propionivorax syntrophicum F70]	100
SCFA_v1_800012|ID:57973835| protein of unknown function [Ca. Propionivorax syntrophicum F70]	#N/A
SCFA_v1_800013|ID:57973836|trmD| tRNA(m1G37)methyltransferase [Ca. Propionivorax syntrophicum F70]	100
SCFA_v1_800014|ID:57973837| Ribosome maturation factor RimM (fragment) [Ca. Propionivorax syntrophicum F70]	100
SCFA_v1_810001|ID:57973838| Peptidoglycan-N-acetylmuramic acid deacetylase PdaA (fragment) [Ca. Propionivorax syntrophicum F70]	99.3
SCFA_v1_810002|ID:57973839|paaK| phenylacetyl-CoA ligase [Ca. Propionivorax syntrophicum F70]	99.8
SCFA_v1_810003|ID:57973840|livF| leucine/isoleucine/valine transporter subunit ; ATP-binding component of ABC superfamily [Ca. Propionivorax syntrophicum F70]	99.6
SCFA_v1_810004|ID:57973841|livG| leucine/isoleucine/valine transporter subunit ; ATP-binding component of ABC superfamily [Ca. Propionivorax syntrophicum F70]	99.6
SCFA_v1_810005|ID:57973842| Leucine/isoleucine/valine transporter permease subunit [Ca. Propionivorax syntrophicum F70]	99.7
SCFA_v1_810006|ID:57973843| Amino acid/amide ABC transporter membrane protein 1, HAAT family [Ca. Propionivorax syntrophicum F70]	99.7
SCFA_v1_810007|ID:57973844|braC| Leucine-, isoleucine-, valine-, threonine-, and alanine-binding protein [Ca. Propionivorax syntrophicum F70]	99.7
SCFA_v1_810008|ID:57973845| protein of unknown function [Ca. Propionivorax syntrophicum F70]	#N/A
SCFA_v1_810009|ID:57973846|CbiO| ABC-type cobalt transport system, ATPase component [Ca. Propionivorax syntrophicum F70]	100
SCFA_v1_810010|ID:57973847| Glycosyltransferases, probably involved in cell wall biogenesis [Ca. Propionivorax syntrophicum F70]	100
SCFA_v1_810011|ID:57973848| protein of unknown function [Ca. Propionivorax syntrophicum F70]	#N/A
SCFA_v1_810012|ID:57973849|obg| GTPase ObgE [Ca. Propionivorax syntrophicum F70]	99.7
SCFA_v1_820001|ID:57973850| conserved protein of unknown function [Ca. Propionivorax syntrophicum F70]	100
SCFA_v1_820002|ID:57973851|korA| 2-oxoglutarate oxidoreductase subunit KorA [Ca. Propionivorax syntrophicum F70]	99.7
SCFA_v1_820003|ID:57973852|korB| 2-oxoglutarate oxidoreductase subunit KorB [Ca. Propionivorax syntrophicum F70]	100
SCFA_v1_820004|ID:57973853|korC| 2-oxoglutarate ferredoxin oxidoreductase subunit gamma [Ca. Propionivorax syntrophicum F70]	100
SCFA_v1_820005|ID:57973854|korD| 2-oxoglutarate ferredoxin oxidoreductase subunit delta [Ca. Propionivorax syntrophicum F70]	100
SCFA_v1_820006|ID:57973855| conserved protein of unknown function [Ca. Propionivorax syntrophicum F70]	100
SCFA_v1_820007|ID:57973856|speA| Arginine decarboxylase [Ca. Propionivorax syntrophicum F70]	99.6
SCFA_v1_820008|ID:57973857|tmk| thymidylate kinase [Ca. Propionivorax syntrophicum F70]	99.5
SCFA_v1_820009|ID:57973858| putative DNA-directed DNA polymerase [Ca. Propionivorax syntrophicum F70]	100
SCFA_v1_830001|ID:57973859| Periplasmic molybdate-binding protein/domain [Ca. Propionivorax syntrophicum F70]	100
SCFA_v1_830002|ID:57973860| putative molybdenum-pterin-binding protein [Ca. Propionivorax syntrophicum F70]	100
SCFA_v1_830003|ID:57973861| protein of unknown function [Ca. Propionivorax syntrophicum F70]	100
SCFA_v1_830004|ID:57973862| protein of unknown function [Ca. Propionivorax syntrophicum F70]	#N/A
SCFA_v1_830005|ID:57973863| protein of unknown function [Ca. Propionivorax syntrophicum F70]	#N/A
SCFA_v1_830006|ID:57973864| Phenylacetate-coenzyme A ligase [Ca. Propionivorax syntrophicum F70]	99.8
SCFA_v1_830007|ID:57973865| putative Fe-S oxidoreductase [Ca. Propionivorax syntrophicum F70]	99.8
SCFA_v1_840001|ID:57973866| putative enzyme [Ca. Propionivorax syntrophicum F70]	100
SCFA_v1_840002|ID:57973867|CbiO| ABC-type cobalt transport system, ATPase component [Ca. Propionivorax syntrophicum F70]	100
SCFA_v1_840003|ID:57973868|CbiQ| ABC-type cobalt transport system, permease component CbiQ and related transporters [Ca. Propionivorax syntrophicum F70]	99.2
SCFA_v1_840004|ID:57973869|iorA| Indolepyruvate oxidoreductase subunit IorA [Ca. Propionivorax syntrophicum F70]	99.8
SCFA_v1_840005|ID:57973870|iorB| Indolepyruvate oxidoreductase subunit IorB [Ca. Propionivorax syntrophicum F70]	100
SCFA_v1_840006|ID:57973871|paaK| Phenylacetate-coenzyme A ligase [Ca. Propionivorax syntrophicum F70]	100
SCFA_v1_850001|ID:57973872|ftsA| Cell division protein FtsA [Ca. Propionivorax syntrophicum F70]	99.7
SCFA_v1_850002|ID:57973873|sbp| putative integral inner membrane protein (small basic protein) [Ca. Propionivorax syntrophicum F70]	100
SCFA_v1_850003|ID:57973874| conserved protein of unknown function [Ca. Propionivorax syntrophicum F70]	99.1
SCFA_v1_850004|ID:57973875| conserved protein of unknown function [Ca. Propionivorax syntrophicum F70]	99.6
SCFA_v1_860001|ID:57973876| protein of unknown function [Ca. Propionivorax syntrophicum F70]	#N/A
SCFA_v1_860002|ID:57973877|FeoB| Ferrous iron transport protein B [Ca. Propionivorax syntrophicum F70]	99.8
SCFA_v1_860003|ID:57973878| FeoA domain protein [Ca. Propionivorax syntrophicum F70]	100
SCFA_v1_860004|ID:57973879| conserved protein of unknown function [Ca. Propionivorax syntrophicum F70]	100
SCFA_v1_860005|ID:57973880| Spore germination protein YaaH (modular protein) [Ca. Propionivorax syntrophicum F70]	100
SCFA_v1_870001|ID:57973881| protein of unknown function [Ca. Propionivorax syntrophicum F70]	#N/A
SCFA_v1_870002|ID:57973882| conserved protein of unknown function [Ca. Propionivorax syntrophicum F70]	#N/A
SCFA_v1_870003|ID:57973883| conserved protein of unknown function [Ca. Propionivorax syntrophicum F70]	#N/A
SCFA_v1_870004|ID:57973884| protein of unknown function [Ca. Propionivorax syntrophicum F70]	#N/A
SCFA_v1_880001|ID:57973885| conserved protein of unknown function [Ca. Propionivorax syntrophicum F70]	99.6
SCFA_v1_880002|ID:57973886| Peptidase C26 [Ca. Propionivorax syntrophicum F70]	99.1
SCFA_v1_880003|ID:57973887|ndoA| endoribonuclease toxin [Ca. Propionivorax syntrophicum F70]	100
SCFA_v1_880004|ID:57973888|ndoAI| antitoxin EndoAI [Ca. Propionivorax syntrophicum F70]	98.9
SCFA_v1_880005|ID:57973889|ilvH| putative acetolactate synthase small subunit [Ca. Propionivorax syntrophicum F70]	99.4
SCFA_v1_880006|ID:57973890| glutamine synthetase (fragment) [Ca. Propionivorax syntrophicum F70]	100
SCFA_v1_890001|ID:57973891| Putative signal peptide peptidase SppA (fragment) [Ca. Propionivorax syntrophicum F70]	99.5
SCFA_v1_890002|ID:57973892|pyrG| CTP synthetase [Ca. Propionivorax syntrophicum F70]	99.6
SCFA_v1_890003|ID:57973893|argS| Arginine--tRNA ligase [Ca. Propionivorax syntrophicum F70]	100
SCFA_v1_890004|ID:57973894|iorB| Indolepyruvate oxidoreductase subunit IorB [Ca. Propionivorax syntrophicum F70]	100
SCFA_v1_890005|ID:57973895|iorA| Indolepyruvate oxidoreductase subunit IorA [Ca. Propionivorax syntrophicum F70]	99.8
SCFA_v1_890006|ID:57973896| protein of unknown function [Ca. Propionivorax syntrophicum F70]	#N/A
SCFA_v1_890007|ID:57973897| putative aspartate aminotransferase (fragment) [Ca. Propionivorax syntrophicum F70]	100
SCFA_v1_900001|ID:57973898| protein of unknown function [Ca. Propionivorax syntrophicum F70]	#N/A
SCFA_v1_900002|ID:57973899| putative stress-responsive transcriptional regulator [Ca. Propionivorax syntrophicum F70]	#N/A
SCFA_v1_900003|ID:57973900| Cupin [Ca. Propionivorax syntrophicum F70]	48.2
SCFA_v1_900004|ID:57973901| conserved membrane protein of unknown function [Ca. Propionivorax syntrophicum F70]	54.8
SCFA_v1_910001|ID:57973902| tRNA modification GTPase MnmE (fragment) [Ca. Propionivorax syntrophicum F70]	91.9
SCFA_v1_910002|ID:57973903| conserved protein of unknown function [Ca. Propionivorax syntrophicum F70]	98.8
SCFA_v1_910003|ID:57973904|hemL| Glutamate-1-semialdehyde 2,1-aminomutase [Ca. Propionivorax syntrophicum F70]	99.8
SCFA_v1_910004|ID:57973905|Lrp| Transcriptional regulator [Ca. Propionivorax syntrophicum F70]	99.4
SCFA_v1_910005|ID:57973906| Predicted Fe-S oxidoreductases [Ca. Propionivorax syntrophicum F70]	100
SCFA_v1_910006|ID:57973907|hemB| delta-aminolevulinic acid dehydratase (porphobilinogen synthase) [Ca. Propionivorax syntrophicum F70]	100
SCFA_v1_910007|ID:57973908| protein of unknown function [Ca. Propionivorax syntrophicum F70]	#N/A
SCFA_v1_910008|ID:57973909| Predicted Fe-S oxidoreductases [Ca. Propionivorax syntrophicum F70]	99.7
SCFA_v1_910009|ID:57973910| protein of unknown function [Ca. Propionivorax syntrophicum F70]	100
SCFA_v1_920001|ID:57973911| protein of unknown function [Ca. Propionivorax syntrophicum F70]	#N/A
SCFA_v1_920002|ID:57973912|fieF| Ferrous-iron efflux pump FieF [Ca. Propionivorax syntrophicum F70]	99.7
SCFA_v1_920003|ID:57973913|ArsR| Predicted transcriptional regulator [Ca. Propionivorax syntrophicum F70]	100
SCFA_v1_920004|ID:57973914| conserved protein of unknown function [Ca. Propionivorax syntrophicum F70]	99.6
SCFA_v1_920005|ID:57973915|apt| adenine phosphoribosyltransferase [Ca. Propionivorax syntrophicum F70]	100
SCFA_v1_920006|ID:57973916|rsh| GTP pyrophosphokinase (RelA/SpoT) [Ca. Propionivorax syntrophicum F70]	99.9
SCFA_v1_920007|ID:57973917|dtd| gly-tRNA(Ala) deacylase / D-Tyr-tRNATyr deacylase [Ca. Propionivorax syntrophicum F70]	99.3
SCFA_v1_920008|ID:57973918|gloC| Hydroxyacylglutathione hydrolase GloC [Ca. Propionivorax syntrophicum F70]	99.5
SCFA_v1_930001|ID:57973919| tRNA(Ile)-lysidine synthase (fragment) [Ca. Propionivorax syntrophicum F70]	100
SCFA_v1_930002|ID:57973920|ftsH| ATP-dependent cytoplasmic membrane protease [Ca. Propionivorax syntrophicum F70]	99.8
SCFA_v1_930003|ID:57973921|ndk| nucleoside diphosphate kinase [Ca. Propionivorax syntrophicum F70]	100
SCFA_v1_930004|ID:57973922|fhs| Formate--tetrahydrofolate ligase [Ca. Propionivorax syntrophicum F70]	100
SCFA_v1_930005|ID:57973923| conserved protein of unknown function [Ca. Propionivorax syntrophicum F70]	99.7
SCFA_v1_940001|ID:57973924| conserved protein of unknown function [Ca. Propionivorax syntrophicum F70]	100
SCFA_v1_940002|ID:57973925| conserved protein of unknown function [Ca. Propionivorax syntrophicum F70]	100
SCFA_v1_940003|ID:57973926|adhE| Alcohol dehydrogenase / Acetaldehyde dehydrogenase [acetylating] / Pyruvate-formate-lyase deactivase (fragment) [Ca. Propionivorax syntrophicum F70]	99.5
SCFA_v1_950001|ID:57973927| Pantothenate permease (fragment) [Ca. Propionivorax syntrophicum F70]	100
SCFA_v1_950002|ID:57973928|SleB| Cell wall hydrolyses [Ca. Propionivorax syntrophicum F70]	100
SCFA_v1_950003|ID:57973929| Predicted Fe-S oxidoreductase [Ca. Propionivorax syntrophicum F70]	100
SCFA_v1_950004|ID:57973930| conserved protein of unknown function [Ca. Propionivorax syntrophicum F70]	100
SCFA_v1_960001|ID:57973931| conserved protein of unknown function [Ca. Propionivorax syntrophicum F70]	100
SCFA_v1_960002|ID:57973932| MerR family transcriptional regulator [Ca. Propionivorax syntrophicum F70]	100
SCFA_v1_960003|ID:57973933| conserved protein of unknown function [Ca. Propionivorax syntrophicum F70]	100
SCFA_v1_960004|ID:57973934| conserved membrane protein of unknown function [Ca. Propionivorax syntrophicum F70]	99.4
SCFA_v1_960005|ID:57973935|rsiV| Anti-sigma-V factor RsiV [Ca. Propionivorax syntrophicum F70]	100
SCFA_v1_960006|ID:57973936| Transporter [Ca. Propionivorax syntrophicum F70]	99.8
SCFA_v1_960007|ID:57973937| protein of unknown function [Ca. Propionivorax syntrophicum F70]	98.7
SCFA_v1_960008|ID:57973938| putative enzyme [Ca. Propionivorax syntrophicum F70]	100
SCFA_v1_960009|ID:57973939| 7,8-dihydropterin-6-yl-methyl-4-(Beta-D-ribofuranosyl)aminobenzene 5'-phosphate synthase [Ca. Propionivorax syntrophicum F70]	100
SCFA_v1_970001|ID:57973940| tRNA(Ile)-lysidine synthase (fragment) [Ca. Propionivorax syntrophicum F70]	100
SCFA_v1_970002|ID:57973941| putative Alpha-2-macroglobulin MG1 domain protein [Ca. Propionivorax syntrophicum F70]	99.9
SCFA_v1_970003|ID:57973942|spoIIE| Stage II sporulation protein E [Ca. Propionivorax syntrophicum F70]	99.9
SCFA_v1_970004|ID:57973943|gppA| Guanosine-5'-triphosphate,3'-diphosphate pyrophosphatase [Ca. Propionivorax syntrophicum F70]	100
SCFA_v1_970005|ID:57973944|yabR| putative RNA degradation protein; polyribonucleotide nucleotidyltransferase or phosphorylase [Ca. Propionivorax syntrophicum F70]	100
SCFA_v1_970006|ID:57973945|ftsL| Cell division protein FtsL [Ca. Propionivorax syntrophicum F70]	99.3
SCFA_v1_970007|ID:57973946| Sigma-70, region 4 [Ca. Propionivorax syntrophicum F70]	98.8
SCFA_v1_970008|ID:57973947| Endo-1,4-beta-xylanase A (fragment) [Ca. Propionivorax syntrophicum F70]	99.7
SCFA_v1_980001|ID:57973948| GMP synthetase (fragment) [Ca. Propionivorax syntrophicum F70]	100
SCFA_v1_980002|ID:57973949|hprT| hypoxanthine-guanine phosphoribosyltransferase [Ca. Propionivorax syntrophicum F70]	100
SCFA_v1_980003|ID:57973950| conserved protein of unknown function [Ca. Propionivorax syntrophicum F70]	99.6
SCFA_v1_980004|ID:57973951|ypjD| oxidized nucleotide pyrophosphohydrolase [Ca. Propionivorax syntrophicum F70]	99
SCFA_v1_980005|ID:57973952| conserved protein of unknown function [Ca. Propionivorax syntrophicum F70]	99.6
SCFA_v1_980006|ID:57973953| Sugar transferases involved in lipopolysaccharide synthesis (fragment) [Ca. Propionivorax syntrophicum F70]	98.3
SCFA_v1_980007|ID:57973954| protein of unknown function [Ca. Propionivorax syntrophicum F70]	93.8
SCFA_v1_980008|ID:57973955| protein of unknown function [Ca. Propionivorax syntrophicum F70]	88.1
SCFA_v1_990001|ID:57973956|carD| RNA polymerase-binding transcription factor CarD [Ca. Propionivorax syntrophicum F70]	99.4
SCFA_v1_990002|ID:57973957|yacL| putative membrane protein possibly involved in RNA binding [Ca. Propionivorax syntrophicum F70]	99.7
SCFA_v1_990003|ID:57973958|ispD| 2-C-methyl-D-erythritol 4-phosphate cytidylyltransferase, nonmevalonate isoprenoid pathway [Ca. Propionivorax syntrophicum F70]	99.1
SCFA_v1_990004|ID:57973959| conserved protein of unknown function [Ca. Propionivorax syntrophicum F70]	99.5
SCFA_v1_990005|ID:57973960|ispF| 2-C-methyl-D-erythritol-2,4-cyclodiphosphate synthase [Ca. Propionivorax syntrophicum F70]	99.4
SCFA_v1_990006|ID:57973961|gltX| glutamyl-tRNA synthetase [Ca. Propionivorax syntrophicum F70]	99.8
SCFA_v1_990007|ID:57973962|cysS| dual cysteinyl-tRNA synthetase; cysteine persulfide synthase [Ca. Propionivorax syntrophicum F70]	99.8
SCFA_v1_990008|ID:57973963|mrnC| Mini-ribonuclease 3 [Ca. Propionivorax syntrophicum F70]	100
SCFA_v1_990009|ID:57973964|thyX| Flavin-dependent thymidylate synthase [Ca. Propionivorax syntrophicum F70]	99.2
SCFA_v1_990010|ID:57973965|rlmB| 23S rRNA (Gm2251)-methyltransferase [Ca. Propionivorax syntrophicum F70]	99.6
SCFA_v1_990011|ID:57973966|raeA| ribosome-dependent mRNA endonuclease [Ca. Propionivorax syntrophicum F70]	100
SCFA_v1_1000001|ID:57973967| protein of unknown function [Ca. Propionivorax syntrophicum F70]	99.5
SCFA_v1_1000002|ID:57973968|sigI| RNA polymerase sigma factor SigI [Ca. Propionivorax syntrophicum F70]	99.6
SCFA_v1_1000003|ID:57973969| conserved protein of unknown function [Ca. Propionivorax syntrophicum F70]	100
SCFA_v1_1010001|ID:57973970|lon| fragment of DNA-binding ATP-dependent protease La (part 1) [Ca. Propionivorax syntrophicum F70]	100
SCFA_v1_1010002|ID:57973971|lon| fragment of DNA-binding ATP-dependent protease La (part 2) [Ca. Propionivorax syntrophicum F70]	99.5
SCFA_v1_1010003|ID:57973972|engB| GTPase involved in ribosome 50S subunit assembly (maturation of the central 50S protuberance) [Ca. Propionivorax syntrophicum F70]	94.1
SCFA_v1_1010004|ID:57973973| conserved exported protein of unknown function [Ca. Propionivorax syntrophicum F70]	97.9
SCFA_v1_1020001|ID:57973974| conserved protein of unknown function [Ca. Propionivorax syntrophicum F70]	100
SCFA_v1_1020002|ID:57973975| Phosphotransferase enzyme family protein [Ca. Propionivorax syntrophicum F70]	99.6
SCFA_v1_1020003|ID:57973976|mobB| Molybdopterin-guanine dinucleotide biosynthesis adapter protein [Ca. Propionivorax syntrophicum F70]	100
SCFA_v1_1020004|ID:57973977| Heptaprenyl diphosphate synthase component I [Ca. Propionivorax syntrophicum F70]	100
SCFA_v1_1020005|ID:57973978| conserved protein of unknown function [Ca. Propionivorax syntrophicum F70]	100
SCFA_v1_1020006|ID:57973979|ecfT| Energy-coupling factor transporter transmembrane protein EcfT [Ca. Propionivorax syntrophicum F70]	100
SCFA_v1_1020007|ID:57973980|ecfA2| Energy-coupling factor transporter ATP-binding protein EcfA2 [Ca. Propionivorax syntrophicum F70]	100
SCFA_v1_1020008|ID:57973981| Energy-coupling factor transporter ATP-binding protein EcfA1 (fragment) [Ca. Propionivorax syntrophicum F70]	100
SCFA_v1_1030001|ID:57973982| Inositol-1-monophosphatase (fragment) [Ca. Propionivorax syntrophicum F70]	100
SCFA_v1_1030002|ID:57973983| conserved protein of unknown function [Ca. Propionivorax syntrophicum F70]	99.7
SCFA_v1_1030003|ID:57973984| conserved protein of unknown function [Ca. Propionivorax syntrophicum F70]	99
SCFA_v1_1030004|ID:57973985| conserved protein of unknown function [Ca. Propionivorax syntrophicum F70]	100
SCFA_v1_1040001|ID:57973986|pilM2| Type IV pilus assembly protein PilM [Ca. Propionivorax syntrophicum F70]	99.4
SCFA_v1_1040002|ID:57973987| Polymer-forming cytoskeletal [Ca. Propionivorax syntrophicum F70]	99.3
SCFA_v1_1040003|ID:57973988| conserved protein of unknown function [Ca. Propionivorax syntrophicum F70]	99.4
SCFA_v1_1050001|ID:57973989|valS| valyl-tRNA synthetase [Ca. Propionivorax syntrophicum F70]	99.9
SCFA_v1_1050002|ID:57973990| Folylpolyglutamate synthase [Ca. Propionivorax syntrophicum F70]	99.5
SCFA_v1_1050003|ID:57973991|gerKA| spore germination receptor subunit [Ca. Propionivorax syntrophicum F70]	98.8
SCFA_v1_1050004|ID:57973992| Spore germination protein B3 (modular protein) [Ca. Propionivorax syntrophicum F70]	99.2
SCFA_v1_1060001|ID:57973993|murB| UDP-N-acetylenolpyruvoylglucosamine reductase [Ca. Propionivorax syntrophicum F70]	99.3
SCFA_v1_1060002|ID:57973994|murAA| UDP-N-acetylglucosamine 1-carboxyvinyltransferase [Ca. Propionivorax syntrophicum F70]	99.8
SCFA_v1_1060003|ID:57973995| conserved protein of unknown function [Ca. Propionivorax syntrophicum F70]	100
SCFA_v1_1060004|ID:57973996|divIB| Cell division protein FtsQ [Ca. Propionivorax syntrophicum F70]	99
SCFA_v1_1070001|ID:57973997|aroF| chorismate synthase [Ca. Propionivorax syntrophicum F70]	99.4
SCFA_v1_1070002|ID:57973998|aroE| Shikimate dehydrogenase (NADP(+)) [Ca. Propionivorax syntrophicum F70]	100
SCFA_v1_1070003|ID:57973999| Mitochondrial PGP phosphatase [Ca. Propionivorax syntrophicum F70]	99.4
SCFA_v1_1070004|ID:57974000|mobA| putative molybdenum cofactor guanylyltransferase [Ca. Propionivorax syntrophicum F70]	99.5
SCFA_v1_1070005|ID:57974001| RNA polymerase sigma factor (fragment) [Ca. Propionivorax syntrophicum F70]	100
SCFA_v1_1080001|ID:57974002| LysM domain/BON superfamily protein [Ca. Propionivorax syntrophicum F70]	100
SCFA_v1_1080002|ID:57974003| conserved protein of unknown function [Ca. Propionivorax syntrophicum F70]	#N/A
SCFA_v1_1080003|ID:57974004| Cysteine-rich secretory protein family protein [Ca. Propionivorax syntrophicum F70]	100
SCFA_v1_1090001|ID:57974005| 4-hydroxy-3-methylbut-2-en-1-yl diphosphate synthase (1-hydroxy-2-methyl-2-(E)-butenyl 4-diphosphate synthase) (fragment) [Ca. Propionivorax syntrophicum F70]	100
SCFA_v1_1090002|ID:57974006|proS| prolyl-tRNA synthetase [Ca. Propionivorax syntrophicum F70]	100
SCFA_v1_1090003|ID:57974007|ugtP| Processive diacylglycerol beta-glucosyltransferase [Ca. Propionivorax syntrophicum F70]	100
SCFA_v1_1090004|ID:57974008|rimP| ribosome maturation factor [Ca. Propionivorax syntrophicum F70]	100
SCFA_v1_1090005|ID:57974009|nusA| transcription translation coupling factor involved in Rho-dependent transcription termination [Ca. Propionivorax syntrophicum F70]	100
SCFA_v1_1090006|ID:57974010|rulR| molecular ruler co-factor for RNA; new fold [Ca. Propionivorax syntrophicum F70]	100
SCFA_v1_1090007|ID:57974011|rplGA| putative ribosomal protein YlxQ [Ca. Propionivorax syntrophicum F70]	99.1
SCFA_v1_1090008|ID:57974012|infB| translation initiation factor IF-2 [Ca. Propionivorax syntrophicum F70]	100
SCFA_v1_1090009|ID:57974013|rbfA| pre-ribosomal (17S) RNA binding factor A [Ca. Propionivorax syntrophicum F70]	99.2
SCFA_v1_1090010|ID:57974014| Exopolyphosphatase-related proteins [Ca. Propionivorax syntrophicum F70]	99.7
SCFA_v1_1090011|ID:57974015| tRNA pseudouridine 55 synthase (fragment) [Ca. Propionivorax syntrophicum F70]	98.9
SCFA_v1_1100001|ID:57974016| conserved protein of unknown function [Ca. Propionivorax syntrophicum F70]	100
SCFA_v1_1100002|ID:57974017| Uncharacterized MobA-related protein [Ca. Propionivorax syntrophicum F70]	100
SCFA_v1_1100003|ID:57974018|ydiF| short chain acyl-CoA transferase: fused alpha subunit ; beta subunit [Ca. Propionivorax syntrophicum F70]	99.8
SCFA_v1_1100004|ID:57974019|ybhI| Inner membrane protein YbhI (Di- and tricarboxylate transporters) [Ca. Propionivorax syntrophicum F70]	99.8
SCFA_v1_1100005|ID:57974020| Transcriptional regulator [Ca. Propionivorax syntrophicum F70]	69
SCFA_v1_1110001|ID:57974021| conserved protein of unknown function [Ca. Propionivorax syntrophicum F70]	99.5
SCFA_v1_1110002|ID:57974022| conserved protein of unknown function [Ca. Propionivorax syntrophicum F70]	99.7
SCFA_v1_1110003|ID:57974023| conserved protein of unknown function [Ca. Propionivorax syntrophicum F70]	100
SCFA_v1_1110004|ID:57974024|fur| Ferric uptake regulation protein [Ca. Propionivorax syntrophicum F70]	100
SCFA_v1_1110005|ID:57974025|DacC| D-alanyl-D-alanine carboxypeptidase [Ca. Propionivorax syntrophicum F70]	100
SCFA_v1_1110006|ID:57974026| protein of unknown function [Ca. Propionivorax syntrophicum F70]	#N/A
SCFA_v1_1120001|ID:57974027| conserved protein of unknown function [Ca. Propionivorax syntrophicum F70]	99.1
SCFA_v1_1120002|ID:57974028|nadC| putative nicotinate-nucleotide pyrophosphorylase [carboxylating] [Ca. Propionivorax syntrophicum F70]	99.6
SCFA_v1_1120003|ID:57974029|birA| Bifunctional ligase/repressor BirA [Ca. Propionivorax syntrophicum F70]	99.7
SCFA_v1_1120004|ID:57974030| conserved membrane protein of unknown function [Ca. Propionivorax syntrophicum F70]	100
SCFA_v1_1130001|ID:57974031| excinuclease ABC (subunit B) (fragment) [Ca. Propionivorax syntrophicum F70]	#N/A
SCFA_v1_1130002|ID:57974032|cysE| serine O-acetyltransferase [Ca. Propionivorax syntrophicum F70]	72.2
SCFA_v1_1130003|ID:57974033|iscU| scaffold protein [Ca. Propionivorax syntrophicum F70]	70.2
SCFA_v1_1130004|ID:57974034| D-beta-hydroxybutyrate dehydrogenase (fragment) [Ca. Propionivorax syntrophicum F70]	78.2
SCFA_v1_1130005|ID:57974035|xylF| D-xylose-binding periplasmic protein [Ca. Propionivorax syntrophicum F70]	#N/A
SCFA_v1_1130006|ID:57974036| conserved protein of unknown function [Ca. Propionivorax syntrophicum F70]	#N/A
SCFA_v1_1140001|ID:57974037| Cystine-binding periplasmic protein (fragment) [Ca. Propionivorax syntrophicum F70]	100
SCFA_v1_1140002|ID:57974038| Tetratricopeptide repeat protein [Ca. Propionivorax syntrophicum F70]	100
SCFA_v1_1140003|ID:57974039|fdhE| Formate dehydrogenase accessory protein FdhE [Ca. Propionivorax syntrophicum F70]	99.6
SCFA_v1_1140004|ID:57974040|tatAD| component of the twin-arginine pre-protein translocation pathway [Ca. Propionivorax syntrophicum F70]	100
SCFA_v1_1140005|ID:57974041|tatC| Sec-independent protein translocase protein TatC [Ca. Propionivorax syntrophicum F70]	99.5
SCFA_v1_1150001|ID:57974042| Uncharacterized protease YrrO (fragment) [Ca. Propionivorax syntrophicum F70]	96.7
SCFA_v1_1150002|ID:57974043|spoVD| Stage V sporulation protein D [Ca. Propionivorax syntrophicum F70]	99.3
SCFA_v1_1150003|ID:57974044| protein of unknown function [Ca. Propionivorax syntrophicum F70]	#N/A
SCFA_v1_1160001|ID:57974045| oligopeptide ABC transporter (ATP-binding protein) (modular protein) [Ca. Propionivorax syntrophicum F70]	100
SCFA_v1_1160002|ID:57974046| Formylmethanofuran dehydrogenase subunit E [Ca. Propionivorax syntrophicum F70]	100
SCFA_v1_1160003|ID:57974047| Cupin domain protein [Ca. Propionivorax syntrophicum F70]	99.1
SCFA_v1_1170001|ID:57974048| conserved protein of unknown function [Ca. Propionivorax syntrophicum F70]	100
SCFA_v1_1170002|ID:57974049|glpX| fructose 1,6-bisphosphatase class II [Ca. Propionivorax syntrophicum F70]	99.7
SCFA_v1_1170003|ID:57974050|yitG| Uncharacterized MFS-type transporter YitG [Ca. Propionivorax syntrophicum F70]	99.8
SCFA_v1_1170004|ID:57974051| conserved protein of unknown function [Ca. Propionivorax syntrophicum F70]	100
SCFA_v1_1170005|ID:57974052|TagG| Transport permease protein [Ca. Propionivorax syntrophicum F70]	100
SCFA_v1_1170006|ID:57974053|nodI| Nod factor export ATP-binding protein I [Ca. Propionivorax syntrophicum F70]	99
SCFA_v1_1170007|ID:57974054|CaiC| Acyl-CoA synthetases (AMP-forming)/AMP-acid ligases II [Ca. Propionivorax syntrophicum F70]	99.4
SCFA_v1_1170008|ID:57974055|hndD| hydrogen dehydrogenase (NADP+), delta subunit (hydrogenase active site) [Ca. Propionivorax syntrophicum F70]	99
SCFA_v1_1170009|ID:57974056|hndC| putative NADP-reducing hydrogenase subunit HndC [Ca. Propionivorax syntrophicum F70]	97.4
SCFA_v1_1170010|ID:57974057| protein of unknown function [Ca. Propionivorax syntrophicum F70]	#N/A
SCFA_v1_1180001|ID:57974058| Selenide, water dikinase (fragment) [Ca. Propionivorax syntrophicum F70]	100
SCFA_v1_1180002|ID:57974059| conserved protein of unknown function [Ca. Propionivorax syntrophicum F70]	#N/A
SCFA_v1_1180003|ID:57974060| Sporulation sigma-E factor-processing peptidase [Ca. Propionivorax syntrophicum F70]	100
SCFA_v1_1180004|ID:57974061|sigE| RNA polymerase sporulation-specific sigma-29 factor (sigma-E) [Ca. Propionivorax syntrophicum F70]	99.6
SCFA_v1_1180005|ID:57974062|sigG| RNA polymerase sporulation-specific sigma factor (sigma-G) [Ca. Propionivorax syntrophicum F70]	100
SCFA_v1_1180006|ID:57974063|ylmC| essential sporulation protein [Ca. Propionivorax syntrophicum F70]	98.9
SCFA_v1_1180007|ID:57974064| protein of unknown function [Ca. Propionivorax syntrophicum F70]	#N/A
SCFA_v1_1180008|ID:57974065|ywqE| Tyrosine-protein phosphatase YwqE [Ca. Propionivorax syntrophicum F70]	100
SCFA_v1_1180009|ID:57974066| Potassium transporter (fragment) [Ca. Propionivorax syntrophicum F70]	#N/A
SCFA_v1_1180010|ID:57974067|lytN| putative cell wall hydrolase LytN [Ca. Propionivorax syntrophicum F70]	96.7
SCFA_v1_1190001|ID:57974068|zapA| Cell division protein ZapA [Ca. Propionivorax syntrophicum F70]	98.9
SCFA_v1_1190002|ID:57974069|POL| DNA polymerase IV, histidinol phosphatase and related hydrolases [Ca. Propionivorax syntrophicum F70]	100
SCFA_v1_1190003|ID:57974070| putative 3-methyladenine DNA glycosylase [Ca. Propionivorax syntrophicum F70]	100
SCFA_v1_1190004|ID:57974071| NIF3 (NGG1p interacting factor 3) [Ca. Propionivorax syntrophicum F70]	99.7
SCFA_v1_1190005|ID:57974072| Putative protease YhbU (fragment) [Ca. Propionivorax syntrophicum F70]	100
SCFA_v1_1200001|ID:57974073| dipeptide ABC transporter (permease) (fragment) [Ca. Propionivorax syntrophicum F70]	100
SCFA_v1_1200002|ID:57974074|oppC| Oligopeptide transport system permease protein OppC [Ca. Propionivorax syntrophicum F70]	100
SCFA_v1_1200003|ID:57974075| putative Dipeptide transport ATP-binding protein DppD [Ca. Propionivorax syntrophicum F70]	100
SCFA_v1_1200004|ID:57974076| conserved protein of unknown function [Ca. Propionivorax syntrophicum F70]	99.2
SCFA_v1_1200005|ID:57974077| protein of unknown function [Ca. Propionivorax syntrophicum F70]	#N/A
SCFA_v1_1200006|ID:57974078| conserved protein of unknown function [Ca. Propionivorax syntrophicum F70]	#N/A
SCFA_v1_1200007|ID:57974079| conserved protein of unknown function [Ca. Propionivorax syntrophicum F70]	100
SCFA_v1_1210001|ID:57974080| protein of unknown function [Ca. Propionivorax syntrophicum F70]	100
SCFA_v1_1210002|ID:57974081|LysR| Transcriptional regulator [Ca. Propionivorax syntrophicum F70]	100
SCFA_v1_1210003|ID:57974082|ynbB| putative C-S lyase [Ca. Propionivorax syntrophicum F70]	100
SCFA_v1_1210004|ID:57974083|spoVK| mother cell sporulation ATPase [Ca. Propionivorax syntrophicum F70]	99.7
SCFA_v1_1210005|ID:57974084|hfq| Hfq RNA chaperone [Ca. Propionivorax syntrophicum F70]	100
SCFA_v1_1210006|ID:57974085|miaA| tRNA isopentenylpyrophosphate transferase [Ca. Propionivorax syntrophicum F70]	99.7
SCFA_v1_1210007|ID:57974086| Putative methyltransferase (fragment) [Ca. Propionivorax syntrophicum F70]	100
SCFA_v1_1220001|ID:57974087| CRISPR-associated endonuclease/helicase Cas3 (fragment) [Ca. Propionivorax syntrophicum F70]	#N/A
SCFA_v1_1220002|ID:57974088| CRISPR-associated protein (Cas_Cas5) [Ca. Propionivorax syntrophicum F70]	#N/A
SCFA_v1_1220003|ID:57974089|devR| CRISPR-associated protein Cas7/Cst2/DevR [Ca. Propionivorax syntrophicum F70]	#N/A
SCFA_v1_1220004|ID:57974090| conserved protein of unknown function [Ca. Propionivorax syntrophicum F70]	#N/A
SCFA_v1_1230001|ID:57974091| Predicted branched-chain amino acid permease (fragment) [Ca. Propionivorax syntrophicum F70]	100
SCFA_v1_1230002|ID:57974092| putative membrane protein [Ca. Propionivorax syntrophicum F70]	99.1
SCFA_v1_1230003|ID:57974093| conserved protein of unknown function [Ca. Propionivorax syntrophicum F70]	99.5
SCFA_v1_1230004|ID:57974094| conserved protein of unknown function [Ca. Propionivorax syntrophicum F70]	100
SCFA_v1_1230005|ID:57974095| conserved protein of unknown function [Ca. Propionivorax syntrophicum F70]	99.5
SCFA_v1_1230006|ID:57974096| Fic/DOC family protein (fragment) [Ca. Propionivorax syntrophicum F70]	99
SCFA_v1_1230007|ID:57974097| protein of unknown function [Ca. Propionivorax syntrophicum F70]	#N/A
SCFA_v1_1230008|ID:57974098|cotJC| enzyme component of the inner spore coat [Ca. Propionivorax syntrophicum F70]	99.5
SCFA_v1_1230009|ID:57974099|cotJB| component of the inner spore coat [Ca. Propionivorax syntrophicum F70]	97.6
SCFA_v1_1230010|ID:57974100| conserved protein of unknown function [Ca. Propionivorax syntrophicum F70]	98.9
SCFA_v1_1230011|ID:57974101|epsN| putative aminotransferase involved in biofilm matrix formation [Ca. Propionivorax syntrophicum F70]	98.9
SCFA_v1_1230012|ID:57974102| protein of unknown function [Ca. Propionivorax syntrophicum F70]	95.1
SCFA_v1_1230013|ID:57974103| Endo-1,4-beta-xylanase A (fragment) [Ca. Propionivorax syntrophicum F70]	98.9
SCFA_v1_1240001|ID:57974104| membrane protein of unknown function [Ca. Propionivorax syntrophicum F70]	100
SCFA_v1_1240002|ID:57974105|tuaD| UDP-glucose 6-dehydrogenase TuaD [Ca. Propionivorax syntrophicum F70]	99.3
SCFA_v1_1240003|ID:57974106| Glutaredoxin (fragment) [Ca. Propionivorax syntrophicum F70]	#N/A
SCFA_v1_1240004|ID:57974107| Solute-binding protein Shew_1446 (fragment) [Ca. Propionivorax syntrophicum F70]	98.3
SCFA_v1_1250001|ID:57974108| IstB domain protein ATP-binding protein [Ca. Propionivorax syntrophicum F70]	50.4
SCFA_v1_1250002|ID:57974109| transposase [Ca. Propionivorax syntrophicum F70]	44.4
SCFA_v1_1250003|ID:57974110| Metallopeptidase ImmA (fragment) [Ca. Propionivorax syntrophicum F70]	#N/A
SCFA_v1_1260001|ID:57974111| protein of unknown function [Ca. Propionivorax syntrophicum F70]	#N/A
SCFA_v1_1260002|ID:57974112|lcfB| Long-chain-fatty-acid--CoA ligase [Ca. Propionivorax syntrophicum F70]	31
SCFA_v1_1260003|ID:57974113| conserved protein of unknown function [Ca. Propionivorax syntrophicum F70]	#N/A
SCFA_v1_1260004|ID:57974114| Dehydrogenases with different specificities (related to short-chain alcohol dehydrogenases) [Ca. Propionivorax syntrophicum F70]	28.3
SCFA_v1_1260005|ID:57974115| protein of unknown function [Ca. Propionivorax syntrophicum F70]	#N/A
SCFA_v1_1270001|ID:57974116| conserved protein of unknown function [Ca. Propionivorax syntrophicum F70]	100
SCFA_v1_1270002|ID:57974117|aor| Tungsten-containing aldehyde ferredoxin oxidoreductase [Ca. Propionivorax syntrophicum F70]	100
SCFA_v1_1270003|ID:57974118| 4Fe-4S dicluster domain-containing protein [Ca. Propionivorax syntrophicum F70]	99.3
SCFA_v1_1280001|ID:57974119|hisK| putative histidinol-phosphatase [Ca. Propionivorax syntrophicum F70]	99.6
SCFA_v1_1280002|ID:57974120|mraZ| inhibitor of RsmH and transcriptional regulator [Ca. Propionivorax syntrophicum F70]	100
SCFA_v1_1280003|ID:57974121|rsmH| 16S rRNA m4C1402 methyltransferase [Ca. Propionivorax syntrophicum F70]	99.7
SCFA_v1_1280004|ID:57974122|ftsL| Cell division protein FtsL [Ca. Propionivorax syntrophicum F70]	99.1
SCFA_v1_1280005|ID:57974123| Stage V sporulation protein D (fragment) [Ca. Propionivorax syntrophicum F70]	100
SCFA_v1_1290001|ID:57974124| protein disaggregation chaperone (fragment) [Ca. Propionivorax syntrophicum F70]	97.5
SCFA_v1_1290002|ID:57974125|hflX| GTPase HflX [Ca. Propionivorax syntrophicum F70]	99.8
SCFA_v1_1290003|ID:57974126| Predicted phosphohydrolase [Ca. Propionivorax syntrophicum F70]	99.6
SCFA_v1_1290004|ID:57974127| conserved protein of unknown function [Ca. Propionivorax syntrophicum F70]	100
SCFA_v1_1290005|ID:57974128|Gph| Predicted phosphatases [Ca. Propionivorax syntrophicum F70]	100
SCFA_v1_1290006|ID:57974129| conserved protein of unknown function [Ca. Propionivorax syntrophicum F70]	98.9
SCFA_v1_1290007|ID:57974130| putative redox-active protein (C_GCAxxG_C_C) [Ca. Propionivorax syntrophicum F70]	99.4
SCFA_v1_1290008|ID:57974131|cdr| Coenzyme A disulfide reductase [Ca. Propionivorax syntrophicum F70]	98.4
SCFA_v1_1290009|ID:57974132|queG| Epoxyqueuosine reductase [Ca. Propionivorax syntrophicum F70]	99.3
SCFA_v1_1300001|ID:57974133| conserved protein of unknown function [Ca. Propionivorax syntrophicum F70]	99.1
SCFA_v1_1300002|ID:57974134|recO| DNA repair protein RecO [Ca. Propionivorax syntrophicum F70]	100
SCFA_v1_1300003|ID:57974135|ubiX| phenolic acid decarboxylase - flavin prenyltransferase subunit [Ca. Propionivorax syntrophicum F70]	100
SCFA_v1_1300004|ID:57974136| conserved membrane protein of unknown function [Ca. Propionivorax syntrophicum F70]	100
SCFA_v1_1300005|ID:57974137|mgtE| Magnesium transporter MgtE [Ca. Propionivorax syntrophicum F70]	100
SCFA_v1_1310001|ID:57974138|pta| BioD-like N-terminal domain of phosphotransacetylase (fragment) [Ca. Propionivorax syntrophicum F70]	100
SCFA_v1_1310002|ID:57974139|acd| Acetate--CoA ligase [ADP-forming] I [Ca. Propionivorax syntrophicum F70]	99.9
SCFA_v1_1310003|ID:57974140|LytE| FOG: LysM repeat [Ca. Propionivorax syntrophicum F70]	100
SCFA_v1_1310004|ID:57974141|MrcB| Membrane carboxypeptidase [Ca. Propionivorax syntrophicum F70]	99.9
SCFA_v1_1310005|ID:57974142| protein of unknown function [Ca. Propionivorax syntrophicum F70]	98.6
SCFA_v1_1320001|ID:57974143| conserved protein of unknown function [Ca. Propionivorax syntrophicum F70]	100
SCFA_v1_1320002|ID:57974144| conserved protein of unknown function [Ca. Propionivorax syntrophicum F70]	100
SCFA_v1_1320003|ID:57974145| protein of unknown function [Ca. Propionivorax syntrophicum F70]	#N/A
SCFA_v1_1320004|ID:57974146|uvsE| UV DNA damage endonuclease [Ca. Propionivorax syntrophicum F70]	94.7
SCFA_v1_1320005|ID:57974147| conserved protein of unknown function [Ca. Propionivorax syntrophicum F70]	#N/A
SCFA_v1_1320006|ID:57974148|ydiF| Uncharacterized ABC transporter ATP-binding protein YdiF [Ca. Propionivorax syntrophicum F70]	99.7
SCFA_v1_1320007|ID:57974149| Ubiquinol-cytochrome C reductase [Ca. Propionivorax syntrophicum F70]	99.3
SCFA_v1_1320008|ID:57974150| conserved protein of unknown function [Ca. Propionivorax syntrophicum F70]	98.6
SCFA_v1_1320009|ID:57974151|AraJ| Arabinose efflux permease [Ca. Propionivorax syntrophicum F70]	99.8
SCFA_v1_1320010|ID:57974152| protein of unknown function [Ca. Propionivorax syntrophicum F70]	#N/A
SCFA_v1_1330001|ID:57974153| 2-isopropylmalate synthase 2 (fragment) [Ca. Propionivorax syntrophicum F70]	63.4
SCFA_v1_1330002|ID:57974154| Aconitate hydratase [Ca. Propionivorax syntrophicum F70]	33.7
SCFA_v1_1340001|ID:57974155|RbsB| ABC-type sugar transport system, periplasmic component [Ca. Propionivorax syntrophicum F70]	100
SCFA_v1_1340002|ID:57974156|rbsC| Ribose transport system permease protein RbsC [Ca. Propionivorax syntrophicum F70]	100
SCFA_v1_1340003|ID:57974157|MglA| ABC-type sugar transport system, ATPase component [Ca. Propionivorax syntrophicum F70]	99.8
SCFA_v1_1340004|ID:57974158|Tdh| Threonine dehydrogenase and related Zn-dependent dehydrogenases [Ca. Propionivorax syntrophicum F70]	100
SCFA_v1_1340005|ID:57974159| Histidinol dehydrogenase (fragment) [Ca. Propionivorax syntrophicum F70]	100
SCFA_v1_1350001|ID:57974160| conserved protein of unknown function [Ca. Propionivorax syntrophicum F70]	99.6
SCFA_v1_1350002|ID:57974161| 1,4-alpha-glucan branching enzyme [Ca. Propionivorax syntrophicum F70]	99.7
SCFA_v1_1350003|ID:57974162| DNA double-strand break repair Rad50 ATPase (fragment) [Ca. Propionivorax syntrophicum F70]	100
SCFA_v1_1360001|ID:57974163|hslO| disulfide bond chaperone (heat shock protein HSP33) [Ca. Propionivorax syntrophicum F70]	100
SCFA_v1_1360002|ID:57974164| Sulfite reductase, assimilatory-type [Ca. Propionivorax syntrophicum F70]	99.6
SCFA_v1_1360003|ID:57974165| Translocation protein TolB (fragment) [Ca. Propionivorax syntrophicum F70]	100
SCFA_v1_1360004|ID:57974166| conserved protein of unknown function [Ca. Propionivorax syntrophicum F70]	99.3
SCFA_v1_1370001|ID:57974167| hypothetical protein [Ca. Propionivorax syntrophicum F70]	#N/A
SCFA_v1_1370002|ID:57974168|MvhD| Coenzyme F420-reducing hydrogenase, delta subunit [Ca. Propionivorax syntrophicum F70]	44.1
SCFA_v1_1370003|ID:57974169|hdrA| Heterodixulfide reductase subunit A (flxDCBA-associated) and related polyferredoxins [Ca. Propionivorax syntrophicum F70]	43.4
SCFA_v1_1370004|ID:57974170|hdrA| Heterodisulfide reductase, subunit A and related polyferredoxins [Ca. Propionivorax syntrophicum F70]	65
SCFA_v1_1370005|ID:57974171|fdhD| Sulfur carrier protein FdhD (required for formate dehydrogenase activity, subunit FdhD) [Ca. Propionivorax syntrophicum F70]	34.1
SCFA_v1_1370006|ID:57974172|fadF| Fe-S osidoreductase (fragment) [Ca. Propionivorax syntrophicum F70]	39.3
SCFA_v1_1380001|ID:57974173| membrane protein of unknown function [Ca. Propionivorax syntrophicum F70]	100
SCFA_v1_1380002|ID:57974174| conserved membrane protein of unknown function [Ca. Propionivorax syntrophicum F70]	99.7
SCFA_v1_1380003|ID:57974175| conserved exported protein of unknown function [Ca. Propionivorax syntrophicum F70]	99.8
SCFA_v1_1380004|ID:57974176| oligopeptide ABC transporter (permease) (fragment) [Ca. Propionivorax syntrophicum F70]	97.4
SCFA_v1_1390001|ID:57974177| Ribosome maturation factor RimM (fragment) [Ca. Propionivorax syntrophicum F70]	99.2
SCFA_v1_1390002|ID:57974178| conserved protein of unknown function [Ca. Propionivorax syntrophicum F70]	100
SCFA_v1_1390003|ID:57974179|ylqC| putative RNA binding protein [Ca. Propionivorax syntrophicum F70]	100
SCFA_v1_1390004|ID:57974180|rpsP| ribosomal protein S16 (BS17) [Ca. Propionivorax syntrophicum F70]	100
SCFA_v1_1390005|ID:57974181|ffh| signal recognition particle-like (SRP) GTPase [Ca. Propionivorax syntrophicum F70]	99.8
SCFA_v1_1390006|ID:57974182| conserved protein of unknown function [Ca. Propionivorax syntrophicum F70]	99.1
SCFA_v1_1390007|ID:57974183| protein of unknown function [Ca. Propionivorax syntrophicum F70]	#N/A
SCFA_v1_1390008|ID:57974184| Putrescine aminotransferase (fragment) [Ca. Propionivorax syntrophicum F70]	98.7
SCFA_v1_1400001|ID:57974185| putative transketolase C-terminal section [Ca. Propionivorax syntrophicum F70]	36.2
SCFA_v1_1400002|ID:57974186| putative transketolase N-terminal section [Ca. Propionivorax syntrophicum F70]	#N/A
SCFA_v1_1400003|ID:57974187| conserved membrane protein of unknown function [Ca. Propionivorax syntrophicum F70]	36.5
SCFA_v1_1410001|ID:57974188| DNA mismatch repair endonuclease (fragment) [Ca. Propionivorax syntrophicum F70]	99.1
SCFA_v1_1410002|ID:57974189|hdaH| Histone deacetylase-like amidohydrolase [Ca. Propionivorax syntrophicum F70]	99.8
SCFA_v1_1410003|ID:57974190|apc| Acetophenone carboxylase alpha subunit [Ca. Propionivorax syntrophicum F70]	99.3
SCFA_v1_1410004|ID:57974191|mutS| DNA mismatch repair protein MutS [Ca. Propionivorax syntrophicum F70]	100
SCFA_v1_1420001|ID:57974192|DppA| D-aminopeptidase [Ca. Propionivorax syntrophicum F70]	99.6
SCFA_v1_1420002|ID:57974193|tyrZ| tyrosyl-tRNA synthetase [Ca. Propionivorax syntrophicum F70]	99.8
SCFA_v1_1420003|ID:57974194| protein of unknown function [Ca. Propionivorax syntrophicum F70]	#N/A
SCFA_v1_1420004|ID:57974195| conserved exported protein of unknown function [Ca. Propionivorax syntrophicum F70]	98.6
SCFA_v1_1430001|ID:57974196|hppA| K(+)-insensitive pyrophosphate-energized proton pump (fragment) [Ca. Propionivorax syntrophicum F70]	100
SCFA_v1_1430002|ID:57974197| conserved protein of unknown function [Ca. Propionivorax syntrophicum F70]	99.7
SCFA_v1_1430003|ID:57974198| conserved protein of unknown function [Ca. Propionivorax syntrophicum F70]	98.2
SCFA_v1_1430004|ID:57974199|yhaM| 3'-5' exoribonuclease YhaM [Ca. Propionivorax syntrophicum F70]	99
SCFA_v1_1430005|ID:57974200| conserved protein of unknown function [Ca. Propionivorax syntrophicum F70]	98.9
SCFA_v1_1430006|ID:57974201| Amino acid ABC transporter substrate-binding protein, PAAT family [Ca. Propionivorax syntrophicum F70]	100
SCFA_v1_1440001|ID:57974202| L-aspartate oxidase (fragment) [Ca. Propionivorax syntrophicum F70]	98.3
SCFA_v1_1440002|ID:57974203|nadA| Quinolinate synthase A [Ca. Propionivorax syntrophicum F70]	99.3
SCFA_v1_1440003|ID:57974204|panD| aspartate 1-decarboxylase [Ca. Propionivorax syntrophicum F70]	99.2
SCFA_v1_1440004|ID:57974205|panC| pantothenate synthetase [Ca. Propionivorax syntrophicum F70]	100
SCFA_v1_1440005|ID:57974206|panB| ketopantoate hydroxymethyltransferase [Ca. Propionivorax syntrophicum F70]	99.6
SCFA_v1_1440006|ID:57974207| Rossmann-like domain protein [Ca. Propionivorax syntrophicum F70]	100
SCFA_v1_1440007|ID:57974208|splB| spore photoproduct (thymine dimer) lyase [Ca. Propionivorax syntrophicum F70]	100
SCFA_v1_1440008|ID:57974209|folK| 2-amino-4-hydroxy-6-hydroxymethyldihydropteridine pyrophosphokinase [Ca. Propionivorax syntrophicum F70]	99.4
SCFA_v1_1440009|ID:57974210|folB| dihydroneopterin aldolase [Ca. Propionivorax syntrophicum F70]	100
SCFA_v1_1450001|ID:57974211| conserved protein of unknown function [Ca. Propionivorax syntrophicum F70]	#N/A
SCFA_v1_1450002|ID:57974212| Histidinol-phosphatase (PHP family) [Ca. Propionivorax syntrophicum F70]	#N/A
SCFA_v1_1450003|ID:57974213| conserved protein of unknown function [Ca. Propionivorax syntrophicum F70]	#N/A
SCFA_v1_1460001|ID:57974214| Acriflavin resistance protein (fragment) [Ca. Propionivorax syntrophicum F70]	45.7
SCFA_v1_1460002|ID:57974215| putative Transcriptional regulator, TetR family [Ca. Propionivorax syntrophicum F70]	#N/A
SCFA_v1_1460003|ID:57974216| Cell envelope-related transcriptional attenuator (fragment) [Ca. Propionivorax syntrophicum F70]	39.7
SCFA_v1_1470001|ID:57974217| stage V sporulation protein AF (fragment) [Ca. Propionivorax syntrophicum F70]	99.2
SCFA_v1_1470002|ID:57974218| conserved protein of unknown function [Ca. Propionivorax syntrophicum F70]	100
SCFA_v1_1470003|ID:57974219| conserved protein of unknown function [Ca. Propionivorax syntrophicum F70]	99.7
SCFA_v1_1470004|ID:57974220|hgdC| Activator of (R)-2-hydroxyglutaryl-CoA dehydratase [Ca. Propionivorax syntrophicum F70]	98.8
SCFA_v1_1470005|ID:57974221|trpB| Tryptophan synthase beta chain 2 [Ca. Propionivorax syntrophicum F70]	99.8
SCFA_v1_1470006|ID:57974222|cca| CCA-adding enzyme [Ca. Propionivorax syntrophicum F70]	100
SCFA_v1_1470007|ID:57974223|ywhC| putative zinc metalloprotease YwhC [Ca. Propionivorax syntrophicum F70]	99.5
SCFA_v1_1470008|ID:57974224|trpS| Tryptophan--tRNA ligase [Ca. Propionivorax syntrophicum F70]	99.7
SCFA_v1_1470009|ID:57974225| protein of unknown function [Ca. Propionivorax syntrophicum F70]	98.9
SCFA_v1_1480001|ID:57974226| protein of unknown function [Ca. Propionivorax syntrophicum F70]	100
SCFA_v1_1480002|ID:57974227| conserved protein of unknown function [Ca. Propionivorax syntrophicum F70]	98.9
SCFA_v1_1480003|ID:57974228| conserved protein of unknown function [Ca. Propionivorax syntrophicum F70]	100
SCFA_v1_1480004|ID:57974229| conserved protein of unknown function [Ca. Propionivorax syntrophicum F70]	100
SCFA_v1_1480005|ID:57974230| conserved exported protein of unknown function [Ca. Propionivorax syntrophicum F70]	99.8
SCFA_v1_1480006|ID:57974231|yndE| Spore germination protein YndE [Ca. Propionivorax syntrophicum F70]	100
SCFA_v1_1490001|ID:57974232| Mycofactocin [Ca. Propionivorax syntrophicum F70]	100
SCFA_v1_1490002|ID:57974233| Putative dehydrogenases with different specificities (related to short-chain alcohol dehydrogenases) [Ca. Propionivorax syntrophicum F70]	99.6
SCFA_v1_1490003|ID:57974234|pdhA| Pyruvate dehydrogenase (Acetyl-transferring) [Ca. Propionivorax syntrophicum F70]	100
SCFA_v1_1490004|ID:57974235|pdhB| Pyruvate dehydrogenase (acetyl-transferring) [Ca. Propionivorax syntrophicum F70]	100
SCFA_v1_1500001|ID:57974236|AtoC| Response regulator [Ca. Propionivorax syntrophicum F70]	99.8
SCFA_v1_1500002|ID:57974237| protein of unknown function [Ca. Propionivorax syntrophicum F70]	#N/A
SCFA_v1_1500003|ID:57974238| conserved protein of unknown function [Ca. Propionivorax syntrophicum F70]	97.2
SCFA_v1_1500004|ID:57974239|thiE| Thiamine-phosphate synthase [Ca. Propionivorax syntrophicum F70]	99
SCFA_v1_1500005|ID:57974240|thiM| Hydroxyethylthiazole kinase 2 [Ca. Propionivorax syntrophicum F70]	97.4
SCFA_v1_1510001|ID:57974241|pgk| phosphoglycerate kinase [Ca. Propionivorax syntrophicum F70]	100
SCFA_v1_1510002|ID:57974242|gapA| glyceraldehyde-3-phosphate dehydrogenase (NAD-dependent, glycolytic) [Ca. Propionivorax syntrophicum F70]	100
SCFA_v1_1510003|ID:57974243| Putative RNA polymerase sigma-54 factor (fragment) [Ca. Propionivorax syntrophicum F70]	100
SCFA_v1_1520001|ID:57974244|dnaEC| fragment of DNA polymerase III (alpha subunit), DnaE3 (part 2) [Ca. Propionivorax syntrophicum F70]	100
SCFA_v1_1520002|ID:57974245|dnaEC| fragment of DNA polymerase III (alpha subunit), DnaE3 (part 1) [Ca. Propionivorax syntrophicum F70]	99.6
SCFA_v1_1520003|ID:57974246|ybaK| Cys-tRNA(Pro)/Cys-tRNA(Cys) deacylase YbaK [Ca. Propionivorax syntrophicum F70]	98.7
SCFA_v1_1520004|ID:57974247|trmL| tRNA (cytidine(34)-2'-O)-methyltransferase [Ca. Propionivorax syntrophicum F70]	98.7
SCFA_v1_1520005|ID:57974248|nth| Endonuclease III [Ca. Propionivorax syntrophicum F70]	98.9
SCFA_v1_1520006|ID:57974249| conserved protein of unknown function [Ca. Propionivorax syntrophicum F70]	100
SCFA_v1_1530001|ID:57974250| Nuclease SbcCD subunit D (fragment) [Ca. Propionivorax syntrophicum F70]	87.4
SCFA_v1_1530002|ID:57974251|sbcC| Nuclease SbcCD subunit C [Ca. Propionivorax syntrophicum F70]	88
SCFA_v1_1540001|ID:57974252| Metalloprotease TldD (fragment) [Ca. Propionivorax syntrophicum F70]	100
SCFA_v1_1540002|ID:57974253| conserved protein of unknown function [Ca. Propionivorax syntrophicum F70]	100
SCFA_v1_1540003|ID:57974254| YabG peptidase U57 [Ca. Propionivorax syntrophicum F70]	98.8
SCFA_v1_1540004|ID:57974255|TldD| Predicted Zn-dependent protease and their inactivated homologs [Ca. Propionivorax syntrophicum F70]	99.6
SCFA_v1_1540005|ID:57974256|yqhS| 3-dehydroquinate dehydratase, type II [Ca. Propionivorax syntrophicum F70]	98.7
SCFA_v1_1540006|ID:57974257| aminopeptidase (Met-Xaa and Xaa-Pro, Xaa-Pro-Xaa) (fragment) [Ca. Propionivorax syntrophicum F70]	99.6
SCFA_v1_1550001|ID:57974258| Carbohydrate binding domain (Family 25) [Ca. Propionivorax syntrophicum F70]	99.1
SCFA_v1_1550002|ID:57974259|rpsF| ribosomal protein S6 (BS9) [Ca. Propionivorax syntrophicum F70]	98.9
SCFA_v1_1550003|ID:57974260|ssbA| single-strand DNA-binding protein [Ca. Propionivorax syntrophicum F70]	100
SCFA_v1_1550004|ID:57974261|rpsR| ribosomal protein S18 [Ca. Propionivorax syntrophicum F70]	98.7
SCFA_v1_1550005|ID:57974262| MazG-like family protein [Ca. Propionivorax syntrophicum F70]	100
SCFA_v1_1550006|ID:57974263| conserved membrane protein of unknown function [Ca. Propionivorax syntrophicum F70]	99.4
SCFA_v1_1550007|ID:57974264|rplI| ribosomal protein L9 [Ca. Propionivorax syntrophicum F70]	99.3
SCFA_v1_1550008|ID:57974265|lonB| fragment of spore-specific ATP-dependent protease LonB (part 1) [Ca. Propionivorax syntrophicum F70]	100
SCFA_v1_1560001|ID:57974266| adenylosuccinate synthetase (fragment) [Ca. Propionivorax syntrophicum F70]	100
SCFA_v1_1560002|ID:57974267| putative FAD-dependent dehydrogenase [Ca. Propionivorax syntrophicum F70]	99.6
SCFA_v1_1560003|ID:57974268|dnaC| replicative DNA helicase [Ca. Propionivorax syntrophicum F70]	99.8
SCFA_v1_1560004|ID:57974269|lonB| fragment of spore-specific ATP-dependent protease LonB (part 1) [Ca. Propionivorax syntrophicum F70]	100
SCFA_v1_1570001|ID:57974270|rng| Ribonuclease G [Ca. Propionivorax syntrophicum F70]	99.6
SCFA_v1_1570002|ID:57974271|rplU| ribosomal protein L21 (BL20) [Ca. Propionivorax syntrophicum F70]	99
SCFA_v1_1570003|ID:57974272|rpmA| ribosomal protein L27 (BL24) [Ca. Propionivorax syntrophicum F70]	97.8
SCFA_v1_1570004|ID:57974273| Sensory histidine kinase DcuS (fragment) [Ca. Propionivorax syntrophicum F70]	99.1
SCFA_v1_1580001|ID:57974274| DNA polymerase III (alpha subunit), DnaE3 (fragment) [Ca. Propionivorax syntrophicum F70]	99.4
SCFA_v1_1580002|ID:57974275| conserved protein of unknown function [Ca. Propionivorax syntrophicum F70]	100
SCFA_v1_1580003|ID:57974276|mtrB| tryptophan operon RNA-binding attenuation protein (TRAP) [Ca. Propionivorax syntrophicum F70]	98.7
SCFA_v1_1580004|ID:57974277| conserved protein of unknown function [Ca. Propionivorax syntrophicum F70]	98.4
SCFA_v1_1580005|ID:57974278|accD| acetyl-CoA carboxylase (carboxyltransferase beta subunit) [Ca. Propionivorax syntrophicum F70]	99.6
SCFA_v1_1580006|ID:57974279|accA| acetyl-CoA carboxylase (carboxyltransferase alpha subunit) [Ca. Propionivorax syntrophicum F70]	100
SCFA_v1_1590001|ID:57974280| H(2)/formate:CoB-CoM heterodisulfide,ferredoxin reductase subunit A (or quinone-interacting membrane bound oxidoreductase subunit B (QmoB)) [Ca. Propionivorax syntrophicum F70]	100
SCFA_v1_1590002|ID:57974281| Heterodisulfide reductase subunit C [Ca. Propionivorax syntrophicum F70]	99.5
SCFA_v1_1590003|ID:57974282| Heterodisulfide reductase, subunit B [Ca. Propionivorax syntrophicum F70]	100
SCFA_v1_1590004|ID:57974283|yvlC| Uncharacterized membrane protein YvlC [Ca. Propionivorax syntrophicum F70]	100
SCFA_v1_1590005|ID:57974284|sgcG| 2-amino-4-deoxychorismate dehydrogenase [Ca. Propionivorax syntrophicum F70]	99.5
SCFA_v1_1590006|ID:57974285|pbpF| Penicillin-binding protein 1F [Ca. Propionivorax syntrophicum F70]	100
SCFA_v1_1590007|ID:57974286| Trypsin-like serine protease [Ca. Propionivorax syntrophicum F70]	100
SCFA_v1_1590008|ID:57974287| conserved protein of unknown function [Ca. Propionivorax syntrophicum F70]	99.4
SCFA_v1_1590009|ID:57974288| protein of unknown function [Ca. Propionivorax syntrophicum F70]	98
SCFA_v1_1590010|ID:57974289| protein of unknown function [Ca. Propionivorax syntrophicum F70]	98.4
SCFA_v1_1590011|ID:57974290| protein of unknown function [Ca. Propionivorax syntrophicum F70]	100
SCFA_v1_1590012|ID:57974291| conserved protein of unknown function [Ca. Propionivorax syntrophicum F70]	100
SCFA_v1_1600001|ID:57974292| GAF sensor signal transduction histidine kinase (fragment) [Ca. Propionivorax syntrophicum F70]	100
SCFA_v1_1600002|ID:57974293| protein of unknown function [Ca. Propionivorax syntrophicum F70]	#N/A
SCFA_v1_1600003|ID:57974294| protein of unknown function [Ca. Propionivorax syntrophicum F70]	#N/A
SCFA_v1_1610001|ID:57974295|kamA| lysine 2,3-aminomutase [Ca. Propionivorax syntrophicum F70]	99.8
SCFA_v1_1610002|ID:57974296|yodP| N-acetyltransferase YodP [Ca. Propionivorax syntrophicum F70]	99.7
SCFA_v1_1620001|ID:57974297| conserved protein of unknown function [Ca. Propionivorax syntrophicum F70]	100
SCFA_v1_1620002|ID:57974298|pfkA| ATP-dependent 6-phosphofructokinase 2 [Ca. Propionivorax syntrophicum F70]	99.7
SCFA_v1_1620003|ID:57974299| conserved exported protein of unknown function [Ca. Propionivorax syntrophicum F70]	99.3
SCFA_v1_1620004|ID:57974300| Alpha-monoglucosyldiacylglycerol synthase (fragment) [Ca. Propionivorax syntrophicum F70]	99.7
SCFA_v1_1630001|ID:57974301|kduD| 2-dehydro-3-deoxy-D-gluconate 5-dehydrogenase [Ca. Propionivorax syntrophicum F70]	43.3
SCFA_v1_1630002|ID:57974302|acdB| Acyl-CoA dehydrogenase, short-chain specific [Ca. Propionivorax syntrophicum F70]	#N/A
SCFA_v1_1630003|ID:57974303|FixA| Electron transfer flavoproteins subunit beta [Ca. Propionivorax syntrophicum F70]	41.5
SCFA_v1_1630004|ID:57974304|FixB| Electron transfer flavoprotein, alpha subunit (partial) [Ca. Propionivorax syntrophicum F70]	#N/A
SCFA_v1_1640001|ID:57974305| Global nitrogen regulator (fragment) [Ca. Propionivorax syntrophicum F70]	100
SCFA_v1_1640002|ID:57974306| Transcription elongation factor GreA [Ca. Propionivorax syntrophicum F70]	100
SCFA_v1_1640003|ID:57974307|rnk| Regulator of nucleoside diphosphate kinase [Ca. Propionivorax syntrophicum F70]	100
SCFA_v1_1640004|ID:57974308| Macrolide transport system ATP-binding/permease protein [Ca. Propionivorax syntrophicum F70]	100
SCFA_v1_1640005|ID:57974309| protein of unknown function [Ca. Propionivorax syntrophicum F70]	100
SCFA_v1_1650001|ID:57974310| Acyl-CoA synthetase (AMP-forming)/AMP-acid ligase II [Ca. Propionivorax syntrophicum F70]	99.8
SCFA_v1_1650002|ID:57974311| protein of unknown function [Ca. Propionivorax syntrophicum F70]	56.6
SCFA_v1_1650003|ID:57974312| Xanthine/uracil/vitamin C permease (fragment) [Ca. Propionivorax syntrophicum F70]	#N/A
SCFA_v1_1650004|ID:57974313|alsD| fragment of alpha-acetolactate decarboxylase (part 2) [Ca. Propionivorax syntrophicum F70]	100
SCFA_v1_1650005|ID:57974314| Alpha-acetolactate decarboxylase (fragment) [Ca. Propionivorax syntrophicum F70]	91.9
SCFA_v1_1650006|ID:57974315|alsD| fragment of alpha-acetolactate decarboxylase (part 1) [Ca. Propionivorax syntrophicum F70]	100
SCFA_v1_1650007|ID:57974316| exported protein of unknown function [Ca. Propionivorax syntrophicum F70]	#N/A
SCFA_v1_1650008|ID:57974317| conserved protein of unknown function [Ca. Propionivorax syntrophicum F70]	100
SCFA_v1_1650009|ID:57974318| Thioredoxin [Ca. Propionivorax syntrophicum F70]	100
SCFA_v1_1650010|ID:57974319| putative permease [Ca. Propionivorax syntrophicum F70]	98.5
SCFA_v1_1650011|ID:57974320|arsR| Arsenical resistance operon repressor [Ca. Propionivorax syntrophicum F70]	98.2
SCFA_v1_1660001|ID:57974321| Chaperone protein HtpG (fragment) [Ca. Propionivorax syntrophicum F70]	100
SCFA_v1_1660002|ID:57974322| Sporulation lipoprotein YhcN/YlaJ (Spore_YhcN_YlaJ) [Ca. Propionivorax syntrophicum F70]	100
SCFA_v1_1660003|ID:57974323|spoVAEB| spore germinant protein [Ca. Propionivorax syntrophicum F70]	99.1
SCFA_v1_1660004|ID:57974324|spoVAD| stage V sporulation protein AD (uptake of pyridine-2,6-dicarboxylic acid) [Ca. Propionivorax syntrophicum F70]	100
SCFA_v1_1660005|ID:57974325|spoVAC| mechanosensitive channel; stage V sporulation protein AC [Ca. Propionivorax syntrophicum F70]	100
SCFA_v1_1660006|ID:57974326| conserved membrane protein of unknown function [Ca. Propionivorax syntrophicum F70]	100
SCFA_v1_1660007|ID:57974327| conserved protein of unknown function [Ca. Propionivorax syntrophicum F70]	100
SCFA_v1_1660008|ID:57974328| conserved protein of unknown function [Ca. Propionivorax syntrophicum F70]	#N/A
SCFA_v1_1660009|ID:57974329|dctM| C4-dicarboxylate ABC transporter permease [Ca. Propionivorax syntrophicum F70]	97.9
SCFA_v1_1660010|ID:57974330| TRAP-type C4-dicarboxylate transport system, small permease component (fragment) [Ca. Propionivorax syntrophicum F70]	91.4
SCFA_v1_1670001|ID:57974331| conserved protein of unknown function [Ca. Propionivorax syntrophicum F70]	100
SCFA_v1_1670002|ID:57974332| conserved protein of unknown function [Ca. Propionivorax syntrophicum F70]	99.6
SCFA_v1_1670003|ID:57974333|MoeA| Molybdopterin biosynthesis enzyme [Ca. Propionivorax syntrophicum F70]	100
SCFA_v1_1670004|ID:57974334| conserved protein of unknown function [Ca. Propionivorax syntrophicum F70]	100
SCFA_v1_1670005|ID:57974335| putative transcriptional regulator [Ca. Propionivorax syntrophicum F70]	99.5
SCFA_v1_1670006|ID:57974336|ppiB| peptidyl-prolyl isomerase [Ca. Propionivorax syntrophicum F70]	100
SCFA_v1_1670007|ID:57974337| conserved protein of unknown function [Ca. Propionivorax syntrophicum F70]	99.4
SCFA_v1_1670008|ID:57974338| DNA polymerase V (fragment) [Ca. Propionivorax syntrophicum F70]	100
SCFA_v1_1680001|ID:57974339|ptsI| Phosphoenolpyruvate-protein kinase (PTS system EI component in bacteria) [Ca. Propionivorax syntrophicum F70]	33.2
SCFA_v1_1680002|ID:57974340| PTS system, galactitol-specific IIB component [Ca. Propionivorax syntrophicum F70]	#N/A
SCFA_v1_1680003|ID:57974341| PTS system, galactitol-specific IIC component [Ca. Propionivorax syntrophicum F70]	#N/A
SCFA_v1_1690001|ID:57974342| protein of unknown function [Ca. Propionivorax syntrophicum F70]	96.8
SCFA_v1_1690002|ID:57974343|clpP| ATP-dependent Clp protease proteolytic subunit; Maxwell's demon [Ca. Propionivorax syntrophicum F70]	99
SCFA_v1_1690003|ID:57974344|tig| Trigger factor [Ca. Propionivorax syntrophicum F70]	94.1
SCFA_v1_1690004|ID:57974345| conserved protein of unknown function [Ca. Propionivorax syntrophicum F70]	95.6
SCFA_v1_1690005|ID:57974346| conserved protein of unknown function [Ca. Propionivorax syntrophicum F70]	85.9
SCFA_v1_1690006|ID:57974347| protein of unknown function [Ca. Propionivorax syntrophicum F70]	#N/A
SCFA_v1_1700001|ID:57974348|Hit| Diadenosine tetraphosphate hydrolase and other HIT family hydrolases [Ca. Propionivorax syntrophicum F70]	94.9
SCFA_v1_1700002|ID:57974349| conserved protein of unknown function [Ca. Propionivorax syntrophicum F70]	98.5
SCFA_v1_1700003|ID:57974350|ComEC| Predicted hydrolase [Ca. Propionivorax syntrophicum F70]	92.5
SCFA_v1_1700004|ID:57974351| conserved protein of unknown function [Ca. Propionivorax syntrophicum F70]	89.4
SCFA_v1_1700005|ID:57974352|pncB| Nicotinate phosphoribosyltransferase [Ca. Propionivorax syntrophicum F70]	95.2
SCFA_v1_1700006|ID:57974353| Putative NADH:flavin oxidoreductase/NADH oxidase [Ca. Propionivorax syntrophicum F70]	96.2
SCFA_v1_1700007|ID:57974354| conserved protein of unknown function [Ca. Propionivorax syntrophicum F70]	93.5
SCFA_v1_1710001|ID:57974355|glmS| Glutamine--fructose-6-phosphate aminotransferase [isomerizing] [Ca. Propionivorax syntrophicum F70]	56.9
SCFA_v1_1710002|ID:57974356| Antitoxin [Ca. Propionivorax syntrophicum F70]	#N/A
SCFA_v1_1710003|ID:57974357| Type III restriction enzyme, res subunit [Ca. Propionivorax syntrophicum F70]	#N/A
SCFA_v1_1710004|ID:57974358| DNA methylase (fragment) [Ca. Propionivorax syntrophicum F70]	#N/A
SCFA_v1_1720001|ID:57974359|yhjX| putative Monocarboxylate transporter (MFS-type transporter YhjX) [Ca. Propionivorax syntrophicum F70]	100
SCFA_v1_1720002|ID:57974360|gctB| Glutaconate CoA-transferase subunit B [Ca. Propionivorax syntrophicum F70]	100
SCFA_v1_1720003|ID:57974361|catI| 3-oxoadipate CoA-transferase subunit A [Ca. Propionivorax syntrophicum F70]	100
SCFA_v1_1730001|ID:57974362| conserved protein of unknown function [Ca. Propionivorax syntrophicum F70]	100
SCFA_v1_1730002|ID:57974363| Serine acetyltransferase (modular protein) [Ca. Propionivorax syntrophicum F70]	99.6
SCFA_v1_1730003|ID:57974364| Calcineurin-like phosphoesterase [Ca. Propionivorax syntrophicum F70]	100
SCFA_v1_1730004|ID:57974365| protein of unknown function [Ca. Propionivorax syntrophicum F70]	#N/A
SCFA_v1_1730005|ID:57974366| N-acetylglucosaminyl deacetylase, LmbE family [Ca. Propionivorax syntrophicum F70]	100
SCFA_v1_1730006|ID:57974367| D-inositol 3-phosphate glycosyltransferase (fragment) [Ca. Propionivorax syntrophicum F70]	100
SCFA_v1_1740001|ID:57974368| conserved protein of unknown function [Ca. Propionivorax syntrophicum F70]	98
SCFA_v1_1740002|ID:57974369|nudG| CTP pyrophosphohydrolase [Ca. Propionivorax syntrophicum F70]	98.4
SCFA_v1_1740003|ID:57974370|minC| putative septum site-determining protein MinC [Ca. Propionivorax syntrophicum F70]	98.2
SCFA_v1_1740004|ID:57974371| ADP-ribose pyrophosphatase [Ca. Propionivorax syntrophicum F70]	98.4
SCFA_v1_1740005|ID:57974372|IbpA| Molecular chaperone [Ca. Propionivorax syntrophicum F70]	100
SCFA_v1_1740006|ID:57974373| conserved protein of unknown function [Ca. Propionivorax syntrophicum F70]	99.1
SCFA_v1_1740007|ID:57974374| conserved protein of unknown function [Ca. Propionivorax syntrophicum F70]	99.2
SCFA_v1_1740008|ID:57974375| protein of unknown function [Ca. Propionivorax syntrophicum F70]	#N/A
SCFA_v1_1750001|ID:57974376| Transcriptional regulatory protein ZraR (fragment) [Ca. Propionivorax syntrophicum F70]	99.5
SCFA_v1_1750002|ID:57974377| Histidine kinase [Ca. Propionivorax syntrophicum F70]	100
SCFA_v1_1750003|ID:57974378| MFS transporter, DHA3 family, macrolide efflux protein [Ca. Propionivorax syntrophicum F70]	100
SCFA_v1_1750004|ID:57974379| Spore cortex protein YabQ (Spore_YabQ) [Ca. Propionivorax syntrophicum F70]	100
SCFA_v1_1750005|ID:57974380|yabP| Spore protein YabP [Ca. Propionivorax syntrophicum F70]	100
SCFA_v1_1750006|ID:57974381| conserved protein of unknown function [Ca. Propionivorax syntrophicum F70]	100
SCFA_v1_1760001|ID:57974382|trxA| Thioredoxin [Ca. Propionivorax syntrophicum F70]	99.1
SCFA_v1_1760002|ID:57974383|rarA| DNA-dependent ATPase active at replication forks [Ca. Propionivorax syntrophicum F70]	99.5
SCFA_v1_1760003|ID:57974384|cymR| transcriptional regulator of cysteine biosynthesis [Ca. Propionivorax syntrophicum F70]	97.8
SCFA_v1_1760004|ID:57974385|iscU| scaffold protein [Ca. Propionivorax syntrophicum F70]	100
SCFA_v1_1760005|ID:57974386| tRNA-specific 2-thiouridylase (fragment) [Ca. Propionivorax syntrophicum F70]	99.1
SCFA_v1_1770001|ID:57974387|FtsI| Cell division protein [Ca. Propionivorax syntrophicum F70]	98
SCFA_v1_1770002|ID:57974388| Rod shape-determining protein MreD [Ca. Propionivorax syntrophicum F70]	91.4
SCFA_v1_1770003|ID:57974389|mreC| Cell shape-determining protein MreC [Ca. Propionivorax syntrophicum F70]	94.7
SCFA_v1_1770004|ID:57974390|mreB| cell-shape determining protein [Ca. Propionivorax syntrophicum F70]	100
SCFA_v1_1770005|ID:57974391|ysxA| conserved nucleotide-related metabolism protein [Ca. Propionivorax syntrophicum F70]	99.6
SCFA_v1_1770006|ID:57974392|maf| nucleoside triphosphate pyrophosphatase; septum formation DNA-binding protein (multicopy associated filamentation) [Ca. Propionivorax syntrophicum F70]	99.5
SCFA_v1_1770007|ID:57974393| conserved protein of unknown function [Ca. Propionivorax syntrophicum F70]	100
SCFA_v1_1780001|ID:57974394| 2-iminoacetate synthase (fragment) [Ca. Propionivorax syntrophicum F70]	97.9
SCFA_v1_1780002|ID:57974395|ybjQ| conserved hypothetical protein [Ca. Propionivorax syntrophicum F70]	100
SCFA_v1_1780003|ID:57974396| protein of unknown function [Ca. Propionivorax syntrophicum F70]	#N/A
SCFA_v1_1780004|ID:57974397|rex| Redox-sensing transcriptional repressor Rex [Ca. Propionivorax syntrophicum F70]	100
SCFA_v1_1780005|ID:57974398| conserved protein of unknown function [Ca. Propionivorax syntrophicum F70]	100
SCFA_v1_1780006|ID:57974399| conserved protein of unknown function [Ca. Propionivorax syntrophicum F70]	100
SCFA_v1_1780007|ID:57974400| conserved protein of unknown function [Ca. Propionivorax syntrophicum F70]	100
SCFA_v1_1780008|ID:57974401| Predicted esterase (fragment) [Ca. Propionivorax syntrophicum F70]	100
SCFA_v1_1790001|ID:57974402|cofC| 2-phospho-L-lactate guanylyltransferase [Ca. Propionivorax syntrophicum F70]	100
SCFA_v1_1790002|ID:57974403|ydfH| putative HTH-type transcriptional regulator YdfH [Ca. Propionivorax syntrophicum F70]	100
SCFA_v1_1790003|ID:57974404|ispE| 4-(cytidine 5'-diphospho)-2-C-methyl-D-erythritol kinase [Ca. Propionivorax syntrophicum F70]	99.7
SCFA_v1_1800001|ID:57974405|bsdD| Phenolic acid decarboxylase subunit D [Ca. Propionivorax syntrophicum F70]	100
SCFA_v1_1800002|ID:57974406|bsdC| promiscuous phenolic acid decarboxylase subunit; 1,4-dihydroxy-2-naphtoate-heptaprenyl diphosphate decarboxylase [Ca. Propionivorax syntrophicum F70]	99.2
SCFA_v1_1800003|ID:57974407| protein of unknown function [Ca. Propionivorax syntrophicum F70]	#N/A
SCFA_v1_1800004|ID:57974408|ubiX| phenolic acid decarboxylase - flavin prenyltransferase subunit [Ca. Propionivorax syntrophicum F70]	99.5
SCFA_v1_1800005|ID:57974409|mepM| Murein DD-endopeptidase MepM [Ca. Propionivorax syntrophicum F70]	99.7
SCFA_v1_1800006|ID:57974410|rho| transcriptional terminator Rho [Ca. Propionivorax syntrophicum F70]	99.8
SCFA_v1_1800007|ID:57974411| conserved membrane protein of unknown function [Ca. Propionivorax syntrophicum F70]	100
SCFA_v1_1800008|ID:57974412|tal| transaldolase [Ca. Propionivorax syntrophicum F70]	99.5
SCFA_v1_1800009|ID:57974413|fbaA| fructose-1,6-bisphosphate aldolase [Ca. Propionivorax syntrophicum F70]	99.6
SCFA_v1_1800010|ID:57974414| conserved protein of unknown function [Ca. Propionivorax syntrophicum F70]	100
SCFA_v1_1810001|ID:57974415| Transcription-repair-coupling factor (fragment) [Ca. Propionivorax syntrophicum F70]	100
SCFA_v1_1810002|ID:57974416| conserved protein of unknown function [Ca. Propionivorax syntrophicum F70]	98.7
SCFA_v1_1810003|ID:57974417| conserved membrane protein of unknown function [Ca. Propionivorax syntrophicum F70]	99.3
SCFA_v1_1810004|ID:57974418|pth| peptidyl-tRNA hydrolase [Ca. Propionivorax syntrophicum F70]	100
SCFA_v1_1810005|ID:57974419|rplY| 50S ribosomal protein L25 [Ca. Propionivorax syntrophicum F70]	100
SCFA_v1_1810006|ID:57974420| conserved protein of unknown function [Ca. Propionivorax syntrophicum F70]	100
SCFA_v1_1810007|ID:57974421| Nitroreductase [Ca. Propionivorax syntrophicum F70]	100
SCFA_v1_1810008|ID:57974422|yusV| putative siderophore transport system ATP-binding protein YusV [Ca. Propionivorax syntrophicum F70]	99.8
SCFA_v1_1810009|ID:57974423| Cobalamin import system permease protein BtuC (fragment) [Ca. Propionivorax syntrophicum F70]	100
SCFA_v1_1820001|ID:57974424| Nitrate transport ATP-binding protein NrtD (fragment) [Ca. Propionivorax syntrophicum F70]	99.2
SCFA_v1_1820002|ID:57974425|THI| Thiamine pyrophosphokinase [Ca. Propionivorax syntrophicum F70]	99.5
SCFA_v1_1820003|ID:57974426|cinA| putative competence-damage inducible protein [Ca. Propionivorax syntrophicum F70]	99.5
SCFA_v1_1820004|ID:57974427| Transcriptional regulator BetI [Ca. Propionivorax syntrophicum F70]	99.5
SCFA_v1_1820005|ID:57974428|ybhS| Inner membrane transport permease YbhS [Ca. Propionivorax syntrophicum F70]	99.7
SCFA_v1_1820006|ID:57974429|ybhF| fragment of putative transporter fused subunits of ABC superfamily: ATP-binding components (part 2) [Ca. Propionivorax syntrophicum F70]	100
SCFA_v1_1820007|ID:57974430|ybhF| fragment of putative transporter fused subunits of ABC superfamily: ATP-binding components (part 1) [Ca. Propionivorax syntrophicum F70]	31.7
SCFA_v1_1830001|ID:57974431| Circadian clock protein kinase KaiC (fragment) [Ca. Propionivorax syntrophicum F70]	100
SCFA_v1_1830002|ID:57974432|RAD| RecA-superfamily ATPase [Ca. Propionivorax syntrophicum F70]	99.8
SCFA_v1_1830003|ID:57974433| Cell surface protein (fragment) [Ca. Propionivorax syntrophicum F70]	100
SCFA_v1_1840001|ID:57974434|hepA| ATPase involved in RNA remodelling DNA recombination and repair [Ca. Propionivorax syntrophicum F70]	98.6
SCFA_v1_1840002|ID:57974435| conserved protein of unknown function [Ca. Propionivorax syntrophicum F70]	99.1
SCFA_v1_1840003|ID:57974436| Major facilitator superfamily MFS_1 [Ca. Propionivorax syntrophicum F70]	99.8
SCFA_v1_1840004|ID:57974437| conserved protein of unknown function [Ca. Propionivorax syntrophicum F70]	88.6
SCFA_v1_1840005|ID:57974438| conserved protein of unknown function [Ca. Propionivorax syntrophicum F70]	#N/A
SCFA_v1_1840006|ID:57974439| protein of unknown function [Ca. Propionivorax syntrophicum F70]	#N/A
SCFA_v1_1850001|ID:57974440| conserved protein of unknown function [Ca. Propionivorax syntrophicum F70]	100
SCFA_v1_1850002|ID:57974441|rsmA| dimethyladenosine 16S ribosomal RNA transferase [Ca. Propionivorax syntrophicum F70]	99.7
SCFA_v1_1850003|ID:57974442|yhhW| Quercetin 2,3-dioxygenase [Ca. Propionivorax syntrophicum F70]	100
SCFA_v1_1850004|ID:57974443|yocH| Cell wall-binding protein YocH [Ca. Propionivorax syntrophicum F70]	100
SCFA_v1_1850005|ID:57974444| conserved protein of unknown function [Ca. Propionivorax syntrophicum F70]	99.3
SCFA_v1_1850006|ID:57974445|cobO| Cob(I)yrinic acid a,c-diamide adenosyltransferase [Ca. Propionivorax syntrophicum F70]	99.4
SCFA_v1_1850007|ID:57974446|dayD| D-amino acyl-tRNA deacylase [Ca. Propionivorax syntrophicum F70]	100
SCFA_v1_1850008|ID:57974447|metG| Methionine--tRNA ligase [Ca. Propionivorax syntrophicum F70]	99.8
SCFA_v1_1860001|ID:57974448|addB| ATP-dependent helicase/deoxyribonuclease subunit B [Ca. Propionivorax syntrophicum F70]	99.1
SCFA_v1_1860002|ID:57974449|addA| ATP-dependent deoxyribonuclease (subunit A) [Ca. Propionivorax syntrophicum F70]	99.7
SCFA_v1_1860003|ID:57974450| conserved protein of unknown function [Ca. Propionivorax syntrophicum F70]	100
SCFA_v1_1860004|ID:57974451| protein of unknown function [Ca. Propionivorax syntrophicum F70]	#N/A
SCFA_v1_1860005|ID:57974452| Isochorismatase [Ca. Propionivorax syntrophicum F70]	99.5
SCFA_v1_1860006|ID:57974453| PAS domain S-box (modular protein) [Ca. Propionivorax syntrophicum F70]	100
SCFA_v1_1870001|ID:57974454| Creatinase [Ca. Propionivorax syntrophicum F70]	99.5
SCFA_v1_1870002|ID:57974455| conserved protein of unknown function [Ca. Propionivorax syntrophicum F70]	99.6
SCFA_v1_1870003|ID:57974456| conserved protein of unknown function [Ca. Propionivorax syntrophicum F70]	98.8
SCFA_v1_1870004|ID:57974457| conserved membrane protein of unknown function [Ca. Propionivorax syntrophicum F70]	99.4
SCFA_v1_1870005|ID:57974458| putative accessory gene regulator protein [Ca. Propionivorax syntrophicum F70]	99.1
SCFA_v1_1870006|ID:57974459|kinE| Sporulation kinase E [Ca. Propionivorax syntrophicum F70]	98.8
SCFA_v1_1870007|ID:57974460| protein of unknown function [Ca. Propionivorax syntrophicum F70]	98.1
SCFA_v1_1870008|ID:57974461| NADPH-dependent FMN reductase [Ca. Propionivorax syntrophicum F70]	99.6
SCFA_v1_1880001|ID:57974462| conserved protein of unknown function [Ca. Propionivorax syntrophicum F70]	96.1
SCFA_v1_1880002|ID:57974463|sigI| putative ECF RNA polymerase sigma factor SigI [Ca. Propionivorax syntrophicum F70]	100
SCFA_v1_1880003|ID:57974464| conserved protein of unknown function [Ca. Propionivorax syntrophicum F70]	97.3
SCFA_v1_1880004|ID:57974465| conserved membrane protein of unknown function [Ca. Propionivorax syntrophicum F70]	99.5
SCFA_v1_1880005|ID:57974466| protein of unknown function [Ca. Propionivorax syntrophicum F70]	#N/A
SCFA_v1_1880006|ID:57974467|rimI| ribosomal protein S18 alanine N-acetyltransferase [Ca. Propionivorax syntrophicum F70]	99.4
SCFA_v1_1880007|ID:57974468| tRNA threonylcarbamoyladenosine biosynthesis protein TsaB (fragment) [Ca. Propionivorax syntrophicum F70]	97.8
SCFA_v1_1890001|ID:57974469|sucD| Succinate--CoA ligase [ADP-forming] subunit alpha [Ca. Propionivorax syntrophicum F70]	99.3
SCFA_v1_1890002|ID:57974470|MmcD1| Succinate--CoA ligase [ADP-forming] subunit beta [Ca. Propionivorax syntrophicum F70]	99.7
SCFA_v1_1890003|ID:57974471| protein of unknown function [Ca. Propionivorax syntrophicum F70]	#N/A
SCFA_v1_1890004|ID:57974472|MmcC| Fumarase, C-terminal domain [Ca. Propionivorax syntrophicum F70]	99.5
SCFA_v1_1890005|ID:57974473|MmcB| Fumarase, N-terminal domain [Ca. Propionivorax syntrophicum F70]	98.8
SCFA_v1_1890006|ID:57974474|MmcA| Transcriptional regulator [Ca. Propionivorax syntrophicum F70]	99.4
SCFA_v1_1900001|ID:57974475| Cell surface protein (fragment) [Ca. Propionivorax syntrophicum F70]	100
SCFA_v1_1900002|ID:57974476|xynA1| Endo-1,4-beta-xylanase A [Ca. Propionivorax syntrophicum F70]	100
SCFA_v1_1900003|ID:57974477|macB| fragment of fused macrolide transporter subunits of ABC superfamily: ATP-binding component ; membrane component (part 1) [Ca. Propionivorax syntrophicum F70]	99.6
SCFA_v1_1900004|ID:57974478|macB| fragment of fused macrolide transporter subunits of ABC superfamily: ATP-binding component ; membrane component (part 2) [Ca. Propionivorax syntrophicum F70]	99.8
SCFA_v1_1900005|ID:57974479| conserved protein of unknown function [Ca. Propionivorax syntrophicum F70]	100
SCFA_v1_1900006|ID:57974480|gdhA| glutamate dehydrogenase, NADP-specific [Ca. Propionivorax syntrophicum F70]	99.8
SCFA_v1_1900007|ID:57974481|glnA| Glutamine synthetase [Ca. Propionivorax syntrophicum F70]	100
SCFA_v1_1900008|ID:57974482|walR| Transcriptional regulatory protein WalR [Ca. Propionivorax syntrophicum F70]	99.1
SCFA_v1_1910001|ID:57974483| agmatinase (fragment) [Ca. Propionivorax syntrophicum F70]	99
SCFA_v1_1910002|ID:57974484|speE| spermidine synthase; polyamine metabolism [Ca. Propionivorax syntrophicum F70]	99.6
SCFA_v1_1910003|ID:57974485|pdaD| Pyruvoyl-dependent arginine decarboxylase [Ca. Propionivorax syntrophicum F70]	99.3
SCFA_v1_1910004|ID:57974486| conserved protein of unknown function [Ca. Propionivorax syntrophicum F70]	99.4
SCFA_v1_1910005|ID:57974487| protein of unknown function [Ca. Propionivorax syntrophicum F70]	#N/A
SCFA_v1_1910006|ID:57974488|Nfo| Endonuclease IV [Ca. Propionivorax syntrophicum F70]	99.3
SCFA_v1_1910007|ID:57974489|dppA| Periplasmic dipeptide transport protein [Ca. Propionivorax syntrophicum F70]	99.4
SCFA_v1_1910008|ID:57974490| protein of unknown function [Ca. Propionivorax syntrophicum F70]	100
SCFA_v1_1920001|ID:57974491| conserved membrane protein of unknown function [Ca. Propionivorax syntrophicum F70]	99.1
SCFA_v1_1920002|ID:57974492| conserved membrane protein of unknown function [Ca. Propionivorax syntrophicum F70]	99.6
SCFA_v1_1920003|ID:57974493| protein of unknown function [Ca. Propionivorax syntrophicum F70]	97.4
SCFA_v1_1920004|ID:57974494| putative nitroreductase NADH dehydrogenase/NAD(P)H [Ca. Propionivorax syntrophicum F70]	99.4
SCFA_v1_1920005|ID:57974495| Macrolide export protein MacA (fragment) [Ca. Propionivorax syntrophicum F70]	97.9
SCFA_v1_1920006|ID:57974496| Potassium-tellurite ethidium and proflavin transporter [Ca. Propionivorax syntrophicum F70]	98.2
SCFA_v1_1920007|ID:57974497|hisF| imidazole glycerol phosphate synthase subunit [Ca. Propionivorax syntrophicum F70]	100
SCFA_v1_1920008|ID:57974498| protein of unknown function [Ca. Propionivorax syntrophicum F70]	#N/A
SCFA_v1_1920009|ID:57974499| Radical SAM domain protein [Ca. Propionivorax syntrophicum F70]	99
SCFA_v1_1920010|ID:57974500| protein of unknown function [Ca. Propionivorax syntrophicum F70]	97.1
SCFA_v1_1930001|ID:57974501| transposase (fragment) [Ca. Propionivorax syntrophicum F70]	#N/A
SCFA_v1_1930002|ID:57974502| conserved membrane protein of unknown function [Ca. Propionivorax syntrophicum F70]	#N/A
SCFA_v1_1930003|ID:57974503| conserved membrane protein of unknown function [Ca. Propionivorax syntrophicum F70]	#N/A
SCFA_v1_1930004|ID:57974504| protein of unknown function [Ca. Propionivorax syntrophicum F70]	#N/A
SCFA_v1_1940001|ID:57974505| conserved protein of unknown function [Ca. Propionivorax syntrophicum F70]	100
SCFA_v1_1940002|ID:57974506|ydfK| putative membrane protein YdfK [Ca. Propionivorax syntrophicum F70]	100
SCFA_v1_1940003|ID:57974507|ytrA| HTH-type transcriptional repressor YtrA [Ca. Propionivorax syntrophicum F70]	100
SCFA_v1_1940004|ID:57974508|ytrB| ABC transporter ATP-binding protein YtrB [Ca. Propionivorax syntrophicum F70]	100
SCFA_v1_1940005|ID:57974509| conserved membrane protein of unknown function [Ca. Propionivorax syntrophicum F70]	100
SCFA_v1_1950001|ID:57974510| protein of unknown function [Ca. Propionivorax syntrophicum F70]	#N/A
SCFA_v1_1950002|ID:57974511|tufA| elongation factor Tu [Ca. Propionivorax syntrophicum F70]	100
SCFA_v1_1950003|ID:57974512| ribosomal protein L33 (modular protein) [Ca. Propionivorax syntrophicum F70]	#N/A
SCFA_v1_1950004|ID:57974513|secE| Protein translocase subunit SecE [Ca. Propionivorax syntrophicum F70]	#N/A
SCFA_v1_1950005|ID:57974514|nusG| RNA polymerase elongation pause factor [Ca. Propionivorax syntrophicum F70]	#N/A
SCFA_v1_1950006|ID:57974515|rplK| ribosomal protein L11 (BL11) [Ca. Propionivorax syntrophicum F70]	#N/A
SCFA_v1_1950007|ID:57974516|rplA| ribosomal protein L1 (BL1) [Ca. Propionivorax syntrophicum F70]	#N/A
SCFA_v1_1950008|ID:57974517| ribosomal protein L10 (BL5) (modular protein) [Ca. Propionivorax syntrophicum F70]	#N/A
SCFA_v1_1950009|ID:57974518|rplL| ribosomal protein L12 (BL9) [Ca. Propionivorax syntrophicum F70]	#N/A
SCFA_v1_1950010|ID:57974519| protein of unknown function [Ca. Propionivorax syntrophicum F70]	#N/A
SCFA_v1_1950011|ID:57974520| RNA polymerase (beta subunit) (fragment) [Ca. Propionivorax syntrophicum F70]	#N/A
SCFA_v1_1960001|ID:57974521|pyrE| Orotate phosphoribosyltransferase [Ca. Propionivorax syntrophicum F70]	99.5
SCFA_v1_1960002|ID:57974522| conserved exported protein of unknown function [Ca. Propionivorax syntrophicum F70]	100
SCFA_v1_1960003|ID:57974523| Exoglucanase B (fragment) [Ca. Propionivorax syntrophicum F70]	98.9
SCFA_v1_1970001|ID:57974524| Putative zinc ribbon domain protein (fragment) [Ca. Propionivorax syntrophicum F70]	75
SCFA_v1_1970002|ID:57974525| Histidinol-phosphatase (PHP family) [Ca. Propionivorax syntrophicum F70]	#N/A
SCFA_v1_1970003|ID:57974526| Nucleotidyl transferase [Ca. Propionivorax syntrophicum F70]	#N/A
SCFA_v1_1970004|ID:57974527|ino| Inositol-3-phosphate synthase [Ca. Propionivorax syntrophicum F70]	#N/A
SCFA_v1_1980001|ID:57974528| 4-hydroxybenzoate polyprenyltransferase and related prenyltransferases (fragment) [Ca. Propionivorax syntrophicum F70]	99.3
SCFA_v1_1980002|ID:57974529| conserved protein of unknown function [Ca. Propionivorax syntrophicum F70]	100
SCFA_v1_1980003|ID:57974530| conserved protein of unknown function [Ca. Propionivorax syntrophicum F70]	100
SCFA_v1_1980004|ID:57974531|speD| S-adenosylmethionine decarboxylase [Ca. Propionivorax syntrophicum F70]	100
SCFA_v1_1980005|ID:57974532| conserved protein of unknown function [Ca. Propionivorax syntrophicum F70]	99.6
SCFA_v1_1980006|ID:57974533| protein of unknown function [Ca. Propionivorax syntrophicum F70]	#N/A
SCFA_v1_1980007|ID:57974534| conserved protein of unknown function [Ca. Propionivorax syntrophicum F70]	100
SCFA_v1_1980008|ID:57974535|Fer| Ferredoxin [Ca. Propionivorax syntrophicum F70]	98.4
SCFA_v1_1980009|ID:57974536|sdhB| Succinate dehydrogenase/fumarate reductase iron-sulphur protein [Ca. Propionivorax syntrophicum F70]	100
SCFA_v1_1980010|ID:57974537|SdhA| Succinate dehydrogenase subunit A [Ca. Propionivorax syntrophicum F70]	100
SCFA_v1_1980011|ID:57974538|MmgE/PrpD| conserved hypothetical protein; MmgE/PrpD family [Ca. Propionivorax syntrophicum F70]	100
SCFA_v1_1990001|ID:57974539| conserved membrane protein of unknown function [Ca. Propionivorax syntrophicum F70]	98.3
SCFA_v1_1990002|ID:57974540| protein of unknown function [Ca. Propionivorax syntrophicum F70]	#N/A
SCFA_v1_1990003|ID:57974541|cdsA| Phosphatidate cytidylyltransferase [Ca. Propionivorax syntrophicum F70]	98.1
SCFA_v1_1990004|ID:57974542|uppS| undecaprenyl pyrophosphate synthase [Ca. Propionivorax syntrophicum F70]	99.3
SCFA_v1_1990005|ID:57974543|fdxA| 4Fe-4S ferredoxin iron-sulfur binding domain-containing protein [Ca. Propionivorax syntrophicum F70]	98.4
SCFA_v1_1990006|ID:57974544|frr| ribosome recycling factor [Ca. Propionivorax syntrophicum F70]	100
SCFA_v1_1990007|ID:57974545|pyrH| uridylate kinase [Ca. Propionivorax syntrophicum F70]	100
SCFA_v1_1990008|ID:57974546|tsf| Elongation factor Ts [Ca. Propionivorax syntrophicum F70]	99.5
SCFA_v1_2000001|ID:57974547| 5'-nucleotidase SurE (fragment) [Ca. Propionivorax syntrophicum F70]	100
SCFA_v1_2000002|ID:57974548|RfbX| Membrane protein [Ca. Propionivorax syntrophicum F70]	99.2
SCFA_v1_2000003|ID:57974549|fusA| Elongation factor G [Ca. Propionivorax syntrophicum F70]	99.7
SCFA_v1_2000004|ID:57974550| conserved protein of unknown function [Ca. Propionivorax syntrophicum F70]	#N/A
SCFA_v1_2010001|ID:57974551|CoxL| Aerobic-type carbon monoxide dehydrogenase, large subunit CoxL/CutL homologs [Ca. Propionivorax syntrophicum F70]	35.6
SCFA_v1_2010002|ID:57974552|coxS| Aerobic-type carbon monoxide dehydrogenase, small subunit CoxS/CutS homologs [Ca. Propionivorax syntrophicum F70]	49.3
SCFA_v1_2010003|ID:57974553|coxM| Aerobic-type carbon monoxide dehydrogenase, middle subunit CoxM/CutM-like protein [Ca. Propionivorax syntrophicum F70]	33.1
SCFA_v1_2020001|ID:57974554| ATP-dependent DNA helicase (fragment) [Ca. Propionivorax syntrophicum F70]	98.6
SCFA_v1_2020002|ID:57974555|amj| Lipid II flippase Amj [Ca. Propionivorax syntrophicum F70]	100
SCFA_v1_2020003|ID:57974556|ligA| DNA ligase (NAD-dependent) [Ca. Propionivorax syntrophicum F70]	97.9
SCFA_v1_2020004|ID:57974557|gatC| glutamyl-tRNA(Gln) amidotransferase (subunit C) [Ca. Propionivorax syntrophicum F70]	98.9
SCFA_v1_2020005|ID:57974558|gatA| glutamyl-tRNA(Gln) amidotransferase (subunit A) [Ca. Propionivorax syntrophicum F70]	99.8
SCFA_v1_2020006|ID:57974559|gatB| glutamyl-tRNA(Gln) amidotransferase (subunit B) [Ca. Propionivorax syntrophicum F70]	99.6
SCFA_v1_2020007|ID:57974560|leuA| 2-isopropylmalate synthase 2 [Ca. Propionivorax syntrophicum F70]	100
SCFA_v1_2030001|ID:57974561| Phenylacetate-coenzyme A ligase (modular protein) [Ca. Propionivorax syntrophicum F70]	#N/A
SCFA_v1_2030002|ID:57974562| Spore germination protein (fragment) [Ca. Propionivorax syntrophicum F70]	26
SCFA_v1_2040001|ID:57974563| protein of unknown function [Ca. Propionivorax syntrophicum F70]	#N/A
SCFA_v1_2040002|ID:57974564| protein of unknown function [Ca. Propionivorax syntrophicum F70]	#N/A
SCFA_v1_2040003|ID:57974565| protein of unknown function [Ca. Propionivorax syntrophicum F70]	#N/A
SCFA_v1_2040004|ID:57974566|tmpC| Membrane lipoprotein TmpC [Ca. Propionivorax syntrophicum F70]	99.2
SCFA_v1_2040005|ID:57974567|yjbO| Uncharacterized RNA pseudouridine synthase YjbO [Ca. Propionivorax syntrophicum F70]	99.3
SCFA_v1_2040006|ID:57974568| tRNA-splicing ligase RtcB (fragment) [Ca. Propionivorax syntrophicum F70]	100
SCFA_v1_2050001|ID:57974569| leucine/isoleucine/valine transporter subunit ; membrane component of ABC superfamily (fragment) [Ca. Propionivorax syntrophicum F70]	97.1
SCFA_v1_2050002|ID:57974570| Branched chain amino acid ABC transporter permease [Ca. Propionivorax syntrophicum F70]	99.7
SCFA_v1_2050003|ID:57974571|livG| leucine/isoleucine/valine transporter subunit ; ATP-binding component of ABC superfamily [Ca. Propionivorax syntrophicum F70]	99.2
SCFA_v1_2050004|ID:57974572|livF| leucine/isoleucine/valine transporter subunit ; ATP-binding component of ABC superfamily [Ca. Propionivorax syntrophicum F70]	98.7
SCFA_v1_2050005|ID:57974573| Aldehyde:ferredoxin oxidoreductase (Tungsten-containing) [Ca. Propionivorax syntrophicum F70]	99.7
SCFA_v1_2050006|ID:57974574| protein of unknown function [Ca. Propionivorax syntrophicum F70]	#N/A
SCFA_v1_2050007|ID:57974575| Acetoin utilization protein AcuB [Ca. Propionivorax syntrophicum F70]	99.5
SCFA_v1_2050008|ID:57974576|livF| leucine/isoleucine/valine transporter subunit ; ATP-binding component of ABC superfamily [Ca. Propionivorax syntrophicum F70]	99.6
SCFA_v1_2050009|ID:57974577|livG| leucine/isoleucine/valine transporter subunit ; ATP-binding component of ABC superfamily [Ca. Propionivorax syntrophicum F70]	100
SCFA_v1_2050010|ID:57974578| High-affinity branched-chain amino acid transport system permease protein LivH (fragment) [Ca. Propionivorax syntrophicum F70]	100
SCFA_v1_2060001|ID:57974579| conserved protein of unknown function [Ca. Propionivorax syntrophicum F70]	100
SCFA_v1_2060002|ID:57974580| conserved membrane protein of unknown function [Ca. Propionivorax syntrophicum F70]	98.9
SCFA_v1_2060003|ID:57974581| protein of unknown function [Ca. Propionivorax syntrophicum F70]	#N/A
SCFA_v1_2060004|ID:57974582| conserved protein of unknown function [Ca. Propionivorax syntrophicum F70]	#N/A
SCFA_v1_2060005|ID:57974583| conserved protein of unknown function [Ca. Propionivorax syntrophicum F70]	#N/A
SCFA_v1_2060006|ID:57974584|pstBA| phosphate ABC transporter (ATP-binding protein) [Ca. Propionivorax syntrophicum F70]	100
SCFA_v1_2060007|ID:57974585| Phosphate transport system permease protein PstA [Ca. Propionivorax syntrophicum F70]	99.6
SCFA_v1_2060008|ID:57974586| Phosphate transport system permease protein [Ca. Propionivorax syntrophicum F70]	100
SCFA_v1_2060009|ID:57974587| Phosphate ABC transporter substrate-binding protein, PhoT family [Ca. Propionivorax syntrophicum F70]	99.3
SCFA_v1_2070001|ID:57974588| conserved protein of unknown function [Ca. Propionivorax syntrophicum F70]	100
SCFA_v1_2070002|ID:57974589| DivIVA protein (fragment) [Ca. Propionivorax syntrophicum F70]	100
SCFA_v1_2070003|ID:57974590| protein of unknown function [Ca. Propionivorax syntrophicum F70]	98.9
SCFA_v1_2070004|ID:57974591| putative S-layer domain protein [Ca. Propionivorax syntrophicum F70]	98.9
SCFA_v1_2080001|ID:57974592|MmcE| Methylmalonyl-CoA mutase, N-terminal domain/subunit [Ca. Propionivorax syntrophicum F70]	99.8
SCFA_v1_2080002|ID:57974593|MmcF| Methylmalonyl-CoA mutase, C-terminal domain/subunit [Ca. Propionivorax syntrophicum F70]	99.2
SCFA_v1_2080003|ID:57974594|MmcG| methylmalonyl-CoA epimerase [Ca. Propionivorax syntrophicum F70]	99.2
SCFA_v1_2080004|ID:57974595|MmcH| Methylmalonyl-CoA carboxyltransferase 12S subunit [Ca. Propionivorax syntrophicum F70]	99.8
SCFA_v1_2080005|ID:57974596|MmcI| putative methylmalonyl-CoA decarboxylase, epsilon subunit [Ca. Propionivorax syntrophicum F70]	100
SCFA_v1_2080006|ID:57974597|MmcJ| Methylmalonyl-CoA decarboxylase, gamma subunit [Ca. Propionivorax syntrophicum F70]	100
SCFA_v1_2080007|ID:57974598|MmcK| malate dehydrogenase (NAD-dependent) [Ca. Propionivorax syntrophicum F70]	99.7
SCFA_v1_2080008|ID:57974599|MmcL| Transcarboxylase, 5S subunit [Ca. Propionivorax syntrophicum F70]	99.5
SCFA_v1_2090001|ID:57974600| Ribose ABC transporter permease protein (fragment) [Ca. Propionivorax syntrophicum F70]	100
SCFA_v1_2090002|ID:57974601| ABC transporter integral membrane protein, permease component [Ca. Propionivorax syntrophicum F70]	99.7
SCFA_v1_2090003|ID:57974602|gbuA| Glycine betaine/L-proline ABC transporter, ATPase subunit [Ca. Propionivorax syntrophicum F70]	99.7
SCFA_v1_2090004|ID:57974603|opuAB| Glycine betaine/proline transport system permease protein [Ca. Propionivorax syntrophicum F70]	98.1
SCFA_v1_2100001|ID:57974604|MinD| MinD superfamily P-loop ATPase [Ca. Propionivorax syntrophicum F70]	99.3
SCFA_v1_2100002|ID:57974605| Cell division inhibitor MinD [Ca. Propionivorax syntrophicum F70]	99
SCFA_v1_2100003|ID:57974606| Dinitrogenase iron-molybdenum cofactor [Ca. Propionivorax syntrophicum F70]	100
SCFA_v1_2100004|ID:57974607| Flagellum site-determining protein YlxH/ Fe-S cluster assembling factor NBP35 [Ca. Propionivorax syntrophicum F70]	99.7
SCFA_v1_2100005|ID:57974608| conserved protein of unknown function [Ca. Propionivorax syntrophicum F70]	100
SCFA_v1_2100006|ID:57974609| conserved protein of unknown function [Ca. Propionivorax syntrophicum F70]	96.2
SCFA_v1_2100007|ID:57974610|yaeB| Methyltransferase YaeB [Ca. Propionivorax syntrophicum F70]	100
SCFA_v1_2100008|ID:57974611| protein of unknown function [Ca. Propionivorax syntrophicum F70]	#N/A
SCFA_v1_2100009|ID:57974612| protein of unknown function [Ca. Propionivorax syntrophicum F70]	#N/A
SCFA_v1_2100010|ID:57974613|rpoE| ECF RNA polymerase sigma-E factor [Ca. Propionivorax syntrophicum F70]	100
SCFA_v1_2100011|ID:57974614| conserved protein of unknown function [Ca. Propionivorax syntrophicum F70]	99
SCFA_v1_2100012|ID:57974615|nfuA| Fe/S biogenesis protein NfuA [Ca. Propionivorax syntrophicum F70]	97.7
SCFA_v1_2110001|ID:57974616| Bifunctional molybdenum cofactor biosynthesis protein MoaC/MogA [Ca. Propionivorax syntrophicum F70]	100
SCFA_v1_2110002|ID:57974617| Molybdopterin molybdotransferase [Ca. Propionivorax syntrophicum F70]	99.8
SCFA_v1_2110003|ID:57974618| conserved protein of unknown function [Ca. Propionivorax syntrophicum F70]	100
SCFA_v1_2120001|ID:57974619| protein of unknown function [Ca. Propionivorax syntrophicum F70]	#N/A
SCFA_v1_2120002|ID:57974620|ftsH| ATP-dependent zinc metalloprotease FtsH [Ca. Propionivorax syntrophicum F70]	99.8
SCFA_v1_2120003|ID:57974621| conserved protein of unknown function [Ca. Propionivorax syntrophicum F70]	100
SCFA_v1_2120004|ID:57974622| CDP-diacylglycerol-glycerol-3-phosphate 3-phosphatidyltransferase (fragment) [Ca. Propionivorax syntrophicum F70]	100
SCFA_v1_2130001|ID:57974623|glnS| glutamyl-tRNA synthetase [Ca. Propionivorax syntrophicum F70]	100
SCFA_v1_2130002|ID:57974624|yngC| Uncharacterized membrane protein YngC [Ca. Propionivorax syntrophicum F70]	100
SCFA_v1_2130003|ID:57974625| Respiratory-chain NADH dehydrogenase 24 Kd subunit [Ca. Propionivorax syntrophicum F70]	100
SCFA_v1_2140001|ID:57974626| TRAP transporter, 4TM/12TM fusion protein (fragment) [Ca. Propionivorax syntrophicum F70]	#N/A
SCFA_v1_2140002|ID:57974627| conserved exported protein of unknown function [Ca. Propionivorax syntrophicum F70]	#N/A
SCFA_v1_2140003|ID:57974628|yjgF| 2-iminobutanoate/2-iminopropanoate deaminase [Ca. Propionivorax syntrophicum F70]	#N/A
SCFA_v1_2140004|ID:57974629|iolA| Methylmalonate-semialdehyde dehydrogenase (CoA acylating) [Ca. Propionivorax syntrophicum F70]	#N/A
SCFA_v1_2150001|ID:57974630|FtsI| Cell division protein FtsI/penicillin-binding protein 2 [Ca. Propionivorax syntrophicum F70]	100
SCFA_v1_2150002|ID:57974631|rodA| Uncharacterized FtsW-like protein [Ca. Propionivorax syntrophicum F70]	100
SCFA_v1_2160001|ID:57974632| conserved protein of unknown function [Ca. Propionivorax syntrophicum F70]	100
SCFA_v1_2160002|ID:57974633| conserved protein of unknown function [Ca. Propionivorax syntrophicum F70]	98.7
SCFA_v1_2160003|ID:57974634|nusB| transcription termination factor NusB [Ca. Propionivorax syntrophicum F70]	97.9
SCFA_v1_2160004|ID:57974635|UbiB| 2-polyprenylphenol hydroxylase and related flavodoxin oxidoreductases [Ca. Propionivorax syntrophicum F70]	100
SCFA_v1_2160005|ID:57974636|sudA| Sulfide dehydrogenase subunit alpha [Ca. Propionivorax syntrophicum F70]	99.6
SCFA_v1_2160006|ID:57974637|xseA| exodeoxyribonuclease VII (large subunit) [Ca. Propionivorax syntrophicum F70]	99.5
SCFA_v1_2160007|ID:57974638|folD| methylenetetrahydrofolate dehydrogenase; methenyltetrahydrofolate cyclohydrolase [Ca. Propionivorax syntrophicum F70]	99.7
SCFA_v1_2160008|ID:57974639|fchA| Methenyltetrahydrofolate cyclohydrolase [Ca. Propionivorax syntrophicum F70]	98.6
SCFA_v1_2160009|ID:57974640|xseB| Exodeoxyribonuclease 7 small subunit [Ca. Propionivorax syntrophicum F70]	100
SCFA_v1_2160010|ID:57974641| farnesyl diphosphate synthase (fragment) [Ca. Propionivorax syntrophicum F70]	99
SCFA_v1_2170001|ID:57974642|spoIVA| fragment of morphogenetic stage IV sporulation protein (part 1) [Ca. Propionivorax syntrophicum F70]	95.9
SCFA_v1_2170002|ID:57974643|spoIVA| fragment of morphogenetic stage IV sporulation protein (part 2) [Ca. Propionivorax syntrophicum F70]	98.8
SCFA_v1_2170003|ID:57974644| protein of unknown function [Ca. Propionivorax syntrophicum F70]	#N/A
SCFA_v1_2170004|ID:57974645| conserved protein of unknown function [Ca. Propionivorax syntrophicum F70]	99.3
SCFA_v1_2170005|ID:57974646|hom| homoserine dehydrogenase [Ca. Propionivorax syntrophicum F70]	99.5
SCFA_v1_2170006|ID:57974647| Homoserine kinase (fragment) [Ca. Propionivorax syntrophicum F70]	99.1
SCFA_v1_2180001|ID:57974648|apgM| putative 2,3-bisphosphoglycerate-independent phosphoglycerate mutase [Ca. Propionivorax syntrophicum F70]	100
SCFA_v1_2180002|ID:57974649| conserved protein of unknown function [Ca. Propionivorax syntrophicum F70]	99.8
SCFA_v1_2180003|ID:57974650| conserved protein of unknown function [Ca. Propionivorax syntrophicum F70]	99.1
SCFA_v1_2180004|ID:57974651| conserved exported protein of unknown function [Ca. Propionivorax syntrophicum F70]	99.1
SCFA_v1_2190001|ID:57974652| putative branched-chain amino acid permease (Azaleucine resistance) [Ca. Propionivorax syntrophicum F70]	100
SCFA_v1_2190002|ID:57974653| Di- and tricarboxylate transporters [Ca. Propionivorax syntrophicum F70]	100
SCFA_v1_2200001|ID:57974654|atpA| ATP synthase (subunit alpha, component F1) (fragment) [Ca. Propionivorax syntrophicum F70]	100
SCFA_v1_2200002|ID:57974655|atpH| F0F1-type ATP synthase, delta subunit (mitochondrial oligomycin sensitivity protein) [Ca. Propionivorax syntrophicum F70]	100
SCFA_v1_2200003|ID:57974656|atpF| F0F1-type ATP synthase, subunit b [Ca. Propionivorax syntrophicum F70]	99.4
SCFA_v1_2200004|ID:57974657|atpE| F0F1-type ATP synthase, subunit c/Archaeal/vacuolar-type H+-ATPase, subunit K [Ca. Propionivorax syntrophicum F70]	98.7
SCFA_v1_2200005|ID:57974658|atpB| F0F1-type ATP synthase, subunit a [Ca. Propionivorax syntrophicum F70]	100
SCFA_v1_2210001|ID:57974659| Protease HtpX (fragment) [Ca. Propionivorax syntrophicum F70]	100
SCFA_v1_2210002|ID:57974660| protein of unknown function [Ca. Propionivorax syntrophicum F70]	#N/A
SCFA_v1_2210003|ID:57974661|dnaX| DNA polymerase III subunit gamma/tau [Ca. Propionivorax syntrophicum F70]	32.1
SCFA_v1_2210004|ID:57974662|ebfC| nucleoid associated protein [Ca. Propionivorax syntrophicum F70]	32.7
SCFA_v1_2210005|ID:57974663|recR| recA filament-DNA complex stabilisation factor [Ca. Propionivorax syntrophicum F70]	100
SCFA_v1_2210006|ID:57974664|bofA| Sigma-K factor-processing regulatory protein BofA [Ca. Propionivorax syntrophicum F70]	98.9
SCFA_v1_2210007|ID:57974665| Calcineurin-like phosphoesterase superfamily domain protein [Ca. Propionivorax syntrophicum F70]	99.7
SCFA_v1_2210008|ID:57974666| conserved membrane protein of unknown function [Ca. Propionivorax syntrophicum F70]	99.8
SCFA_v1_2210009|ID:57974667| conserved protein of unknown function [Ca. Propionivorax syntrophicum F70]	100
SCFA_v1_2220001|ID:57974668| 4-hydroxy-tetrahydrodipicolinate reductase (fragment) [Ca. Propionivorax syntrophicum F70]	100
SCFA_v1_2220002|ID:57974669|spoVFA| spore dipicolinate synthase subunit A [Ca. Propionivorax syntrophicum F70]	100
SCFA_v1_2220003|ID:57974670|spoVFB| spore dipicolinate synthase subunit B [Ca. Propionivorax syntrophicum F70]	99
SCFA_v1_2220004|ID:57974671|asd| aspartate-semialdehyde dehydrogenase [Ca. Propionivorax syntrophicum F70]	99.7
SCFA_v1_2220005|ID:57974672| protein of unknown function [Ca. Propionivorax syntrophicum F70]	98.1
SCFA_v1_2230001|ID:57974673|ldh| L-lactate dehydrogenase (fragment) [Ca. Propionivorax syntrophicum F70]	100
SCFA_v1_2230002|ID:57974674|recD| ATP-dependent RecD-like DNA helicase [Ca. Propionivorax syntrophicum F70]	100
SCFA_v1_2230003|ID:57974675| conserved protein of unknown function [Ca. Propionivorax syntrophicum F70]	100
SCFA_v1_2240001|ID:57974676|fdnG| formate dehydrogenase-N, alpha subunit, nitrate-inducible [Ca. Propionivorax syntrophicum F70]	99.8
SCFA_v1_2240002|ID:57974677|fdnH| Formate dehydrogenase, nitrate-inducible, iron-sulfur subunit [Ca. Propionivorax syntrophicum F70]	99.6
SCFA_v1_2240003|ID:57974678|hybB| Ni/Fe-hydrogenase 2 b-type cytochrome subunit (NrfD family Polysulphide reductase) [Ca. Propionivorax syntrophicum F70]	99.7
SCFA_v1_2240004|ID:57974679|tatA| Sec-independent protein translocase protein TatA [Ca. Propionivorax syntrophicum F70]	100
SCFA_v1_2240005|ID:57974680| protein of unknown function [Ca. Propionivorax syntrophicum F70]	#N/A
SCFA_v1_2250001|ID:57974681| conserved protein of unknown function [Ca. Propionivorax syntrophicum F70]	97.1
SCFA_v1_2250002|ID:57974682| Asparaginase [Ca. Propionivorax syntrophicum F70]	100
SCFA_v1_2250003|ID:57974683| Glutamate synthase subunit beta [Ca. Propionivorax syntrophicum F70]	99.7
SCFA_v1_2250004|ID:57974684| protein of unknown function [Ca. Propionivorax syntrophicum F70]	#N/A
SCFA_v1_2260001|ID:57974685|tcaB| P-type calcium transport ATPase (sporulation) [Ca. Propionivorax syntrophicum F70]	76.1
SCFA_v1_2260002|ID:57974686| transposase [Ca. Propionivorax syntrophicum F70]	#N/A
SCFA_v1_2260003|ID:57974687| conserved protein of unknown function [Ca. Propionivorax syntrophicum F70]	#N/A
SCFA_v1_2260004|ID:57974688| conserved protein of unknown function [Ca. Propionivorax syntrophicum F70]	#N/A
SCFA_v1_2270001|ID:57974689| Hemin transport system permease protein HmuU (fragment) [Ca. Propionivorax syntrophicum F70]	100
SCFA_v1_2270002|ID:57974690|btuF| Vitamin B12-binding protein [Ca. Propionivorax syntrophicum F70]	100
SCFA_v1_2270003|ID:57974691| Adenosylcobinamide amidohydrolase [Ca. Propionivorax syntrophicum F70]	100
SCFA_v1_2270004|ID:57974692| conserved membrane protein of unknown function [Ca. Propionivorax syntrophicum F70]	100
SCFA_v1_2270005|ID:57974693| protein of unknown function [Ca. Propionivorax syntrophicum F70]	100
SCFA_v1_2280001|ID:57974694| LL-diaminopimelate aminotransferase (fragment) [Ca. Propionivorax syntrophicum F70]	99.2
SCFA_v1_2280002|ID:57974695|dapF| Diaminopimelate epimerase [Ca. Propionivorax syntrophicum F70]	99.6
SCFA_v1_2280003|ID:57974696|tcaB| P-type calcium transport ATPase (sporulation) [Ca. Propionivorax syntrophicum F70]	100
SCFA_v1_2280004|ID:57974697| Soluble P-type ATPase [Ca. Propionivorax syntrophicum F70]	100
SCFA_v1_2280005|ID:57974698|fldI| R-phenyllactate dehydratase activator [Ca. Propionivorax syntrophicum F70]	100
SCFA_v1_2280006|ID:57974699| NifU-like protein (fragment) [Ca. Propionivorax syntrophicum F70]	100
SCFA_v1_2290001|ID:57974700|pheT| phenylalanyl-tRNA synthetase (beta subunit) [Ca. Propionivorax syntrophicum F70]	99.5
SCFA_v1_2290002|ID:57974701|pheS| phenylalanyl-tRNA synthetase (alpha subunit) [Ca. Propionivorax syntrophicum F70]	99.7
SCFA_v1_2290003|ID:57974702| protein of unknown function [Ca. Propionivorax syntrophicum F70]	100
SCFA_v1_2290004|ID:57974703| protein of unknown function [Ca. Propionivorax syntrophicum F70]	#N/A
SCFA_v1_2290005|ID:57974704|SpoU| rRNA methylases [Ca. Propionivorax syntrophicum F70]	30.1
SCFA_v1_2300001|ID:57974705| conserved protein of unknown function [Ca. Propionivorax syntrophicum F70]	100
SCFA_v1_2300002|ID:57974706| conserved protein of unknown function [Ca. Propionivorax syntrophicum F70]	100
SCFA_v1_2300003|ID:57974707| Maltooligosyl trehalose synthase [Ca. Propionivorax syntrophicum F70]	100
SCFA_v1_2310001|ID:57974708| Glucoamylase (fragment) [Ca. Propionivorax syntrophicum F70]	100
SCFA_v1_2310002|ID:57974709| conserved membrane protein of unknown function [Ca. Propionivorax syntrophicum F70]	99.7
SCFA_v1_2310003|ID:57974710|sspF| small acid-soluble spore protein (alpha/beta-type SASP) [Ca. Propionivorax syntrophicum F70]	100
SCFA_v1_2310004|ID:57974711|SapB| Uncharacterized membrane protein [Ca. Propionivorax syntrophicum F70]	100
SCFA_v1_2310005|ID:57974712| conserved protein of unknown function [Ca. Propionivorax syntrophicum F70]	100
SCFA_v1_2310006|ID:57974713| putative PitB transporter accessory protein [Ca. Propionivorax syntrophicum F70]	100
SCFA_v1_2310007|ID:57974714|PitA| Phosphate/sulphate permeases [Ca. Propionivorax syntrophicum F70]	100
SCFA_v1_2310008|ID:57974715| conserved protein of unknown function [Ca. Propionivorax syntrophicum F70]	99.4
SCFA_v1_2310009|ID:57974716|OsmY| Predicted periplasmic or secreted lipoprotein [Ca. Propionivorax syntrophicum F70]	100
SCFA_v1_2310010|ID:57974717|zraS| Sensor protein ZraS [Ca. Propionivorax syntrophicum F70]	100
SCFA_v1_2310011|ID:57974718|YhcY| two-component response regulator [YhcY] [Ca. Propionivorax syntrophicum F70]	99.6
SCFA_v1_2310012|ID:57974719|AtoA| Acyl CoA:acetate/3-ketoacid CoA transferase, beta subunit [Ca. Propionivorax syntrophicum F70]	100
SCFA_v1_2310013|ID:57974720|AtoD| Acyl CoA:acetate/3-ketoacid CoA transferase, alpha subunit [Ca. Propionivorax syntrophicum F70]	100
SCFA_v1_2320001|ID:57974721| Bacterial Ig-like domain (Group 2) [Ca. Propionivorax syntrophicum F70]	54.9
SCFA_v1_2320002|ID:57974722| MotA/TolQ/ExbB proton channel family protein [Ca. Propionivorax syntrophicum F70]	75.8
SCFA_v1_2320003|ID:57974723| conserved protein of unknown function [Ca. Propionivorax syntrophicum F70]	67.3
SCFA_v1_2320004|ID:57974724| Endoglucanase (fragment) [Ca. Propionivorax syntrophicum F70]	56.6
SCFA_v1_2330001|ID:57974725|SsnA| Cytosine deaminase and related metal-dependent hydrolases [Ca. Propionivorax syntrophicum F70]	27.3
SCFA_v1_2330002|ID:57974726| protein of unknown function [Ca. Propionivorax syntrophicum F70]	#N/A
SCFA_v1_2330003|ID:57974727| Dinitrogenase iron-molybdenum cofactor [Ca. Propionivorax syntrophicum F70]	#N/A
SCFA_v1_2330004|ID:57974728|exoA| apurinic/apyrimidinic endonuclease [Ca. Propionivorax syntrophicum F70]	#N/A
SCFA_v1_2330005|ID:57974729| SAM-dependent methyltransferase (fragment) [Ca. Propionivorax syntrophicum F70]	#N/A
SCFA_v1_2330006|ID:57974730| transposase (fragment) [Ca. Propionivorax syntrophicum F70]	#N/A
SCFA_v1_2340001|ID:57974731| Acetyltransferase (GNAT) family protein (modular protein) [Ca. Propionivorax syntrophicum F70]	100
SCFA_v1_2340002|ID:57974732| conserved protein of unknown function [Ca. Propionivorax syntrophicum F70]	#N/A
SCFA_v1_2340003|ID:57974733|resA| Thiol-disulfide oxidoreductase ResA [Ca. Propionivorax syntrophicum F70]	100
SCFA_v1_2340004|ID:57974734|yccM| putative electron transport protein YccM [Ca. Propionivorax syntrophicum F70]	99.6
SCFA_v1_2340005|ID:57974735| conserved protein of unknown function [Ca. Propionivorax syntrophicum F70]	100
SCFA_v1_2340006|ID:57974736| Trimethylamine corrinoid protein 2 (modular protein) [Ca. Propionivorax syntrophicum F70]	99.8
SCFA_v1_2340007|ID:57974737| HTH-type transcriptional regulator YesS (fragment) [Ca. Propionivorax syntrophicum F70]	100
SCFA_v1_2350001|ID:57974738| RNA polymerase (beta subunit) (fragment) [Ca. Propionivorax syntrophicum F70]	#N/A
SCFA_v1_2350002|ID:57974739| RNA polymerase (beta' subunit) (fragment) [Ca. Propionivorax syntrophicum F70]	#N/A
SCFA_v1_2360001|ID:57974740| Taurine transporter substrate binding subunit [Ca. Propionivorax syntrophicum F70]	#N/A
SCFA_v1_2360002|ID:57974741| conserved exported protein of unknown function [Ca. Propionivorax syntrophicum F70]	91.6
SCFA_v1_2360003|ID:57974742|ssuC| putative aliphatic sulfonates transport permease protein SsuC [Ca. Propionivorax syntrophicum F70]	29
SCFA_v1_2360004|ID:57974743|TauC| ABC-type nitrate/sulfonate/bicarbonate transport system, periplasmic components [Ca. Propionivorax syntrophicum F70]	#N/A
SCFA_v1_2360005|ID:57974744| Bicarbonate transport ATP-binding protein CmpD (fragment) [Ca. Propionivorax syntrophicum F70]	42.7
SCFA_v1_2370001|ID:57974745| Superfamily II RNA helicase, superfamily II RNA helicase (fragment) [Ca. Propionivorax syntrophicum F70]	99.4
SCFA_v1_2370002|ID:57974746| Ski2-like helicase [Ca. Propionivorax syntrophicum F70]	99.9
SCFA_v1_2370003|ID:57974747| protein of unknown function [Ca. Propionivorax syntrophicum F70]	#N/A
SCFA_v1_2370004|ID:57974748| protein of unknown function [Ca. Propionivorax syntrophicum F70]	94.6
SCFA_v1_2370005|ID:57974749| protein of unknown function [Ca. Propionivorax syntrophicum F70]	#N/A
SCFA_v1_2370006|ID:57974750| protein of unknown function [Ca. Propionivorax syntrophicum F70]	#N/A
SCFA_v1_2380001|ID:57974751| Putative sporulation transcription regulator WhiA (fragment) [Ca. Propionivorax syntrophicum F70]	98.7
SCFA_v1_2380002|ID:57974752| putative gluconeogenesis factor [Ca. Propionivorax syntrophicum F70]	100
SCFA_v1_2380003|ID:57974753|yvcJ| GTPase possibly involved in regulator sRNA degradation [Ca. Propionivorax syntrophicum F70]	100
SCFA_v1_2380004|ID:57974754| Putative phosphatase YcdX (fragment) [Ca. Propionivorax syntrophicum F70]	98.5
SCFA_v1_2380005|ID:57974755| Bifunctional phosphoglucose/phosphomannose isomerase [Ca. Propionivorax syntrophicum F70]	100
SCFA_v1_2380006|ID:57974756| Amylo-alpha-1,6-glucosidase (fragment) [Ca. Propionivorax syntrophicum F70]	100
SCFA_v1_2390001|ID:57974757|iscU| scaffold protein [Ca. Propionivorax syntrophicum F70]	100
SCFA_v1_2390002|ID:57974758|nifU| NifU-like protein [Ca. Propionivorax syntrophicum F70]	100
SCFA_v1_2390003|ID:57974759| Ferritin Dps family protein [Ca. Propionivorax syntrophicum F70]	100
SCFA_v1_2390004|ID:57974760| conserved protein of unknown function [Ca. Propionivorax syntrophicum F70]	97.8
SCFA_v1_2390005|ID:57974761| protein of unknown function [Ca. Propionivorax syntrophicum F70]	#N/A
SCFA_v1_2390006|ID:57974762| protein of unknown function [Ca. Propionivorax syntrophicum F70]	#N/A
SCFA_v1_2390007|ID:57974763|sigA| RNA polymerase major sigma-43 factor (sigma-A) [Ca. Propionivorax syntrophicum F70]	99.7
SCFA_v1_2390008|ID:57974764| DNA primase (fragment) [Ca. Propionivorax syntrophicum F70]	99.5
SCFA_v1_2400001|ID:57974765|fdnG| formate dehydrogenase-N, alpha subunit, nitrate-inducible [Ca. Propionivorax syntrophicum F70]	100
SCFA_v1_2400002|ID:57974766|fdnG| fragment of formate dehydrogenase-N, alpha subunit, nitrate-inducible (part 2) [Ca. Propionivorax syntrophicum F70]	64.8
SCFA_v1_2400003|ID:57974767| protein of unknown function [Ca. Propionivorax syntrophicum F70]	#N/A
SCFA_v1_2400004|ID:57974768| protein of unknown function [Ca. Propionivorax syntrophicum F70]	100
SCFA_v1_2410001|ID:57974769| ABC-type proline/glycine betaine transport systems, periplasmic components [Ca. Propionivorax syntrophicum F70]	100
SCFA_v1_2410002|ID:57974770|opuAB| L-proline betaine and betonicine ABC transporter (permease) [Ca. Propionivorax syntrophicum F70]	99.6
SCFA_v1_2410003|ID:57974771| conserved exported protein of unknown function [Ca. Propionivorax syntrophicum F70]	99
SCFA_v1_2410004|ID:57974772|yrbC| putative factor regulating gene expression [Ca. Propionivorax syntrophicum F70]	99.2
SCFA_v1_2410005|ID:57974773| conserved protein of unknown function [Ca. Propionivorax syntrophicum F70]	99.5
SCFA_v1_2420001|ID:57974774|CysG| Siroheme synthase [Ca. Propionivorax syntrophicum F70]	99.5
SCFA_v1_2420002|ID:57974775|hepT| Heptaprenyl diphosphate synthase component 2 [Ca. Propionivorax syntrophicum F70]	100
SCFA_v1_2420003|ID:57974776| conserved protein of unknown function [Ca. Propionivorax syntrophicum F70]	#N/A
SCFA_v1_2430001|ID:57974777|gerW| germination-associated protein [Ca. Propionivorax syntrophicum F70]	100
SCFA_v1_2430002|ID:57974778|ligV| ATP-dependent DNA ligase subunit Ku; AP/deoxyribose 5'-phosphate (5'-dRP)-lyase [Ca. Propionivorax syntrophicum F70]	100
SCFA_v1_2430003|ID:57974779| putative DNA ligase-like protein [Ca. Propionivorax syntrophicum F70]	99.4
SCFA_v1_2430004|ID:57974780| Putative ATP-dependent DNA ligase YkoU (fragment) [Ca. Propionivorax syntrophicum F70]	99
SCFA_v1_2440001|ID:57974781| putative aspartate aminotransferase (fragment) [Ca. Propionivorax syntrophicum F70]	99.7
SCFA_v1_2440002|ID:57974782|yugG| putative transcriptional regulator (Lrp/AsnC family) [Ca. Propionivorax syntrophicum F70]	99.4
SCFA_v1_2440003|ID:57974783| conserved protein of unknown function [Ca. Propionivorax syntrophicum F70]	98.8
SCFA_v1_2440004|ID:57974784|ytrH| Sporulation membrane protein YtrH [Ca. Propionivorax syntrophicum F70]	98.1
SCFA_v1_2440005|ID:57974785| Sporulation protein YpeB (fragment) [Ca. Propionivorax syntrophicum F70]	99.6
SCFA_v1_2450001|ID:57974786| DNA topoisomerase I (fragment) [Ca. Propionivorax syntrophicum F70]	99.8
SCFA_v1_2450002|ID:57974787|trmFO| tRNA:m(5)U-54 methyltransferase [Ca. Propionivorax syntrophicum F70]	99.8
SCFA_v1_2450003|ID:57974788|xerC| Tyrosine recombinase XerC [Ca. Propionivorax syntrophicum F70]	100
SCFA_v1_2450004|ID:57974789|clpQ| two-component ATP-dependent protease (N-terminal serine protease) [Ca. Propionivorax syntrophicum F70]	100
SCFA_v1_2450005|ID:57974790|hslU| molecular chaperone and ATPase component of HslUV protease [Ca. Propionivorax syntrophicum F70]	100
SCFA_v1_2460001|ID:57974791| protein of unknown function [Ca. Propionivorax syntrophicum F70]	100
SCFA_v1_2460002|ID:57974792| conserved protein of unknown function [Ca. Propionivorax syntrophicum F70]	100
SCFA_v1_2460003|ID:57974793|hisG| ATP phosphoribosyltransferase [Ca. Propionivorax syntrophicum F70]	99.7
SCFA_v1_2460004|ID:57974794|lytN| putative cell wall hydrolase LytN [Ca. Propionivorax syntrophicum F70]	99.7
SCFA_v1_2460005|ID:57974795| SpoVT / AbrB like domain protein [Ca. Propionivorax syntrophicum F70]	100
SCFA_v1_2460006|ID:57974796|yhdR| putative aspartate aminotransferase YhdR [Ca. Propionivorax syntrophicum F70]	100
SCFA_v1_2460007|ID:57974797| conserved membrane protein of unknown function [Ca. Propionivorax syntrophicum F70]	100
SCFA_v1_2460008|ID:57974798| conserved protein of unknown function [Ca. Propionivorax syntrophicum F70]	98.4
SCFA_v1_2460009|ID:57974799|AmiC| N-acetylmuramoyl-L-alanine amidase [Ca. Propionivorax syntrophicum F70]	99.6
SCFA_v1_2460010|ID:57974800| putative oxidoreductase subunit with FAD/NAD(P)-binding domain [Ca. Propionivorax syntrophicum F70]	99.5
SCFA_v1_2460011|ID:57974801| protein of unknown function [Ca. Propionivorax syntrophicum F70]	#N/A
SCFA_v1_2460012|ID:57974802|selB| Selenocysteine-specific elongation factor [Ca. Propionivorax syntrophicum F70]	100
SCFA_v1_2460013|ID:57974803|selA| selenocysteine synthase [Ca. Propionivorax syntrophicum F70]	99.8
SCFA_v1_2460014|ID:57974804| protein of unknown function [Ca. Propionivorax syntrophicum F70]	#N/A
SCFA_v1_2460015|ID:57974805| Phosphoribosylformylglycinamidine synthase subunit PurL (fragment) [Ca. Propionivorax syntrophicum F70]	99.5
SCFA_v1_2470001|ID:57974806|fdhA| Formate dehydrogenase subunit alpha (fragment) [Ca. Propionivorax syntrophicum F70]	100
SCFA_v1_2470002|ID:57974807| Cobalt ABC transporter ATP-binding protein (ATPase) [Ca. Propionivorax syntrophicum F70]	99.4
SCFA_v1_2470003|ID:57974808| NADH pyrophosphatase [Ca. Propionivorax syntrophicum F70]	100
SCFA_v1_2470004|ID:57974809|maeA| Malate dehydrogenase (Oxaloacetate-decarboxylating) [Ca. Propionivorax syntrophicum F70]	100
SCFA_v1_2470005|ID:57974810|ybaK| Cys-tRNA(Pro)/Cys-tRNA(Cys) deacylase [Ca. Propionivorax syntrophicum F70]	100
SCFA_v1_2470006|ID:57974811|stc| Signal-transduction and transcriptional-control protein [Ca. Propionivorax syntrophicum F70]	100
SCFA_v1_2470007|ID:57974812|nadH2| NADH:flavin oxidoreductase/NADH oxidase [Ca. Propionivorax syntrophicum F70]	99.8
SCFA_v1_2470008|ID:57974813| protein of unknown function [Ca. Propionivorax syntrophicum F70]	#N/A
SCFA_v1_2480001|ID:57974814|yqfC| conserved sporulation protein of unknown function [Ca. Propionivorax syntrophicum F70]	100
SCFA_v1_2480002|ID:57974815| putative stage IV sporulation protein YqfD [Ca. Propionivorax syntrophicum F70]	99.5
SCFA_v1_2480003|ID:57974816|phoH| phosphate starvation-induced protein [Ca. Propionivorax syntrophicum F70]	99.7
SCFA_v1_2480004|ID:57974817| protein of unknown function [Ca. Propionivorax syntrophicum F70]	100
SCFA_v1_2490001|ID:57974818| 4-hydroxy-tetrahydrodipicolinate synthase (fragment) [Ca. Propionivorax syntrophicum F70]	98.6
SCFA_v1_2490002|ID:57974819|rnjA| ribonuclease J1 [Ca. Propionivorax syntrophicum F70]	99.8
SCFA_v1_2490003|ID:57974820|tepA| protein export-enhancing protease (spore outgrowth) [Ca. Propionivorax syntrophicum F70]	99.6
SCFA_v1_2490004|ID:57974821| conserved protein of unknown function [Ca. Propionivorax syntrophicum F70]	98.6
SCFA_v1_2490005|ID:57974822|uppP| Undecaprenyl-diphosphatase [Ca. Propionivorax syntrophicum F70]	99.6
SCFA_v1_2490006|ID:57974823|spoIIIE| spore DNA directional translocase (motor ATPase) [Ca. Propionivorax syntrophicum F70]	100
SCFA_v1_2490007|ID:57974824| protein of unknown function [Ca. Propionivorax syntrophicum F70]	100
SCFA_v1_2500001|ID:57974825| protein of unknown function [Ca. Propionivorax syntrophicum F70]	#N/A
SCFA_v1_2500002|ID:57974826| conserved protein of unknown function [Ca. Propionivorax syntrophicum F70]	#N/A
SCFA_v1_2500003|ID:57974827| conserved protein of unknown function [Ca. Propionivorax syntrophicum F70]	#N/A
SCFA_v1_2500004|ID:57974828|sipW| Signal peptidase I W [Ca. Propionivorax syntrophicum F70]	#N/A
SCFA_v1_2500005|ID:57974829| protein of unknown function [Ca. Propionivorax syntrophicum F70]	#N/A
SCFA_v1_2510001|ID:57974830| conserved protein of unknown function [Ca. Propionivorax syntrophicum F70]	99.4
SCFA_v1_2510002|ID:57974831| conserved protein of unknown function [Ca. Propionivorax syntrophicum F70]	99.4
SCFA_v1_2510003|ID:57974832| HutP [Ca. Propionivorax syntrophicum F70]	100
SCFA_v1_2510004|ID:57974833|aroF| Phospho-2-dehydro-3-deoxyheptonate aldolase [Ca. Propionivorax syntrophicum F70]	100
SCFA_v1_2510005|ID:57974834| Prephenate dehydrogenase (fragment) [Ca. Propionivorax syntrophicum F70]	99.3
SCFA_v1_2520001|ID:57974835| protein of unknown function [Ca. Propionivorax syntrophicum F70]	#N/A
SCFA_v1_2520002|ID:57974836|spoVT| transcriptional regulator of sporulation / germination [Ca. Propionivorax syntrophicum F70]	100
SCFA_v1_2520003|ID:57974837|cbf| Peptidylprolyl isomerase [Ca. Propionivorax syntrophicum F70]	99.7
SCFA_v1_2520004|ID:57974838|mfd| Transcription-repair-coupling factor [Ca. Propionivorax syntrophicum F70]	100
SCFA_v1_2530001|ID:57974839| RNA polymerase (beta' subunit) (fragment) [Ca. Propionivorax syntrophicum F70]	#N/A
SCFA_v1_2530002|ID:57974840|rulS| K-turn RNA binding protein; alternative ribosomal protein L7A [Ca. Propionivorax syntrophicum F70]	#N/A
SCFA_v1_2530003|ID:57974841|rpsL| ribosomal protein S12 (BS12) [Ca. Propionivorax syntrophicum F70]	#N/A
SCFA_v1_2530004|ID:57974842|rpsG| ribosomal protein S7 (BS7) [Ca. Propionivorax syntrophicum F70]	#N/A
SCFA_v1_2530005|ID:57974843|fusA| elongation factor G [Ca. Propionivorax syntrophicum F70]	43.6
SCFA_v1_2530006|ID:57974844|tufA| elongation factor Tu [Ca. Propionivorax syntrophicum F70]	80.4
SCFA_v1_2540001|ID:57974845| ThiS family protein (fragment) [Ca. Propionivorax syntrophicum F70]	97.7
SCFA_v1_2540002|ID:57974846| putative heavy-metal chelation [Ca. Propionivorax syntrophicum F70]	99.6
SCFA_v1_2540003|ID:57974847| Molybdate transport system ATP-binding protein (modular protein) [Ca. Propionivorax syntrophicum F70]	100
SCFA_v1_2540004|ID:57974848| protein of unknown function [Ca. Propionivorax syntrophicum F70]	#N/A
SCFA_v1_2540005|ID:57974849|modB| molybdenum transport permease [Ca. Propionivorax syntrophicum F70]	100
SCFA_v1_2540006|ID:57974850|modA| molybdate-binding lipoprotein [Ca. Propionivorax syntrophicum F70]	99.6
SCFA_v1_2540007|ID:57974851| protein of unknown function [Ca. Propionivorax syntrophicum F70]	99.4
SCFA_v1_2550001|ID:57974852| Spore germination protein (fragment) [Ca. Propionivorax syntrophicum F70]	#N/A
SCFA_v1_2550002|ID:57974853|gerKA| Spore germination protein KA [Ca. Propionivorax syntrophicum F70]	44.4
SCFA_v1_2550003|ID:57974854| protein of unknown function [Ca. Propionivorax syntrophicum F70]	#N/A
SCFA_v1_2550004|ID:57974855| protein of unknown function [Ca. Propionivorax syntrophicum F70]	#N/A
SCFA_v1_2550005|ID:57974856| protein of unknown function [Ca. Propionivorax syntrophicum F70]	#N/A
SCFA_v1_2550006|ID:57974857| 4-hydroxybutyryl-CoA dehydratase/vinylacetyl-CoA-Delta-isomerase (fragment) [Ca. Propionivorax syntrophicum F70]	#N/A
SCFA_v1_2550007|ID:57974858| Prolyl-tRNA editing protein (fragment) [Ca. Propionivorax syntrophicum F70]	#N/A
SCFA_v1_2550008|ID:57974859| conserved protein of unknown function [Ca. Propionivorax syntrophicum F70]	43
SCFA_v1_2550009|ID:57974860| conserved protein of unknown function [Ca. Propionivorax syntrophicum F70]	#N/A
SCFA_v1_2550010|ID:57974861| protein of unknown function [Ca. Propionivorax syntrophicum F70]	#N/A
SCFA_v1_2560001|ID:57974862|adhE| fused acetaldehyde-CoA dehydrogenase ; iron-dependent alcohol dehydrogenase ; pyruvate-formate lyase deactivase (fragment) [Ca. Propionivorax syntrophicum F70]	97.8
SCFA_v1_2560002|ID:57974863| Dinitrogenase iron-molybdenum cofactor (fragment) [Ca. Propionivorax syntrophicum F70]	100
SCFA_v1_2560003|ID:57974864| conserved protein of unknown function [Ca. Propionivorax syntrophicum F70]	98.6
SCFA_v1_2560004|ID:57974865|mntR| Transcriptional regulator MntR [Ca. Propionivorax syntrophicum F70]	96.9
SCFA_v1_2560005|ID:57974866| Fe(2+) transporter FeoB homolog (fragment) [Ca. Propionivorax syntrophicum F70]	99.4
SCFA_v1_2570001|ID:57974867| putative RNA-binding enzyme component (fragment) [Ca. Propionivorax syntrophicum F70]	100
SCFA_v1_2570002|ID:57974868| Glycosyl transferase family 2 [Ca. Propionivorax syntrophicum F70]	100
SCFA_v1_2570003|ID:57974869|yabG| Sporulation-specific protease YabG [Ca. Propionivorax syntrophicum F70]	100
SCFA_v1_2570004|ID:57974870| conserved protein of unknown function [Ca. Propionivorax syntrophicum F70]	100
SCFA_v1_2570005|ID:57974871| conserved protein of unknown function [Ca. Propionivorax syntrophicum F70]	100
SCFA_v1_2570006|ID:57974872| conserved protein of unknown function [Ca. Propionivorax syntrophicum F70]	100
SCFA_v1_2580001|ID:57974873| SirA-like protein [Ca. Propionivorax syntrophicum F70]	40.6
SCFA_v1_2580002|ID:57974874|gloB| Hydroxyacylglutathione hydrolase [Ca. Propionivorax syntrophicum F70]	#N/A
SCFA_v1_2580003|ID:57974875| Sensor histidine kinase YehU (fragment) [Ca. Propionivorax syntrophicum F70]	99.3
SCFA_v1_2590001|ID:57974876|livH| leucine/isoleucine/valine transporter subunit ; membrane component of ABC superfamily [Ca. Propionivorax syntrophicum F70]	99.7
SCFA_v1_2590002|ID:57974877|braC| Leucine-, isoleucine-, valine-, threonine-, and alanine-binding protein [Ca. Propionivorax syntrophicum F70]	99.7
SCFA_v1_2590003|ID:57974878| CBS-domain-containing membrane protein (fragment) [Ca. Propionivorax syntrophicum F70]	100
SCFA_v1_2590004|ID:57974879| O-methyltransferase (fragment) [Ca. Propionivorax syntrophicum F70]	100
SCFA_v1_2600001|ID:57974880|copA| fragment of copper transporter (part 1) [Ca. Propionivorax syntrophicum F70]	100
SCFA_v1_2600002|ID:57974881|copA| fragment of copper transporter (part 2) [Ca. Propionivorax syntrophicum F70]	98.5
SCFA_v1_2600003|ID:57974882|mepA| Multidrug export protein MepA [Ca. Propionivorax syntrophicum F70]	100
SCFA_v1_2600004|ID:57974883| DNA-binding transcriptional regulator, MarR family [Ca. Propionivorax syntrophicum F70]	100
SCFA_v1_2600005|ID:57974884| protein of unknown function [Ca. Propionivorax syntrophicum F70]	#N/A
SCFA_v1_2600006|ID:57974885|lgt| Prolipoprotein diacylglyceryl transferase [Ca. Propionivorax syntrophicum F70]	99.6
SCFA_v1_2600007|ID:57974886| von Willebrand factor, type A [Ca. Propionivorax syntrophicum F70]	99.5
SCFA_v1_2600008|ID:57974887|pcm| Protein-L-isoaspartate O-methyltransferase [Ca. Propionivorax syntrophicum F70]	99.5
SCFA_v1_2600009|ID:57974888| conserved protein of unknown function [Ca. Propionivorax syntrophicum F70]	100
SCFA_v1_2600010|ID:57974889| conserved protein of unknown function [Ca. Propionivorax syntrophicum F70]	95.5
SCFA_v1_2610001|ID:57974890| conserved protein of unknown function [Ca. Propionivorax syntrophicum F70]	98.6
SCFA_v1_2610002|ID:57974891|murI| Glutamate racemase [Ca. Propionivorax syntrophicum F70]	99.6
SCFA_v1_2610003|ID:57974892|ag| 46 kDa membrane protein [Ca. Propionivorax syntrophicum F70]	99.2
SCFA_v1_2610004|ID:57974893|fucA| L-fuculose phosphate aldolase [Ca. Propionivorax syntrophicum F70]	98
SCFA_v1_2610005|ID:57974894| conserved protein of unknown function [Ca. Propionivorax syntrophicum F70]	97.3
SCFA_v1_2620001|ID:57974895| conserved exported protein of unknown function [Ca. Propionivorax syntrophicum F70]	#N/A
SCFA_v1_2620002|ID:57974896|fbiB| Coenzyme F420:L-glutamate ligase [Ca. Propionivorax syntrophicum F70]	59.6
SCFA_v1_2620003|ID:57974897| conserved protein of unknown function [Ca. Propionivorax syntrophicum F70]	#N/A
SCFA_v1_2630001|ID:57974898|ilvD| dihydroxy-acid dehydratase [Ca. Propionivorax syntrophicum F70]	96.2
SCFA_v1_2630002|ID:57974899|ecfT| Energy-coupling factor transporter transmembrane protein EcfT [Ca. Propionivorax syntrophicum F70]	89.6
SCFA_v1_2630003|ID:57974900| Energy-coupling factor transporter ATP-binding protein EcfA1 (fragment) [Ca. Propionivorax syntrophicum F70]	96.6
SCFA_v1_2640001|ID:57974901|rny| endoribonuclease Y [Ca. Propionivorax syntrophicum F70]	100
SCFA_v1_2640002|ID:57974902| conserved protein of unknown function [Ca. Propionivorax syntrophicum F70]	98.9
SCFA_v1_2640003|ID:57974903| 2'3' and 3'5' cyclic nucleotide monophosphates phosphodiesterase involved in biofilm formation (fragment) [Ca. Propionivorax syntrophicum F70]	97.8
SCFA_v1_2650001|ID:57974904| conserved protein of unknown function [Ca. Propionivorax syntrophicum F70]	99.2
SCFA_v1_2650002|ID:57974905| protein of unknown function [Ca. Propionivorax syntrophicum F70]	#N/A
SCFA_v1_2650003|ID:57974906| Glycoside hydrolase family 18 [Ca. Propionivorax syntrophicum F70]	100
SCFA_v1_2650004|ID:57974907| conserved protein of unknown function [Ca. Propionivorax syntrophicum F70]	100
SCFA_v1_2650005|ID:57974908| protein of unknown function [Ca. Propionivorax syntrophicum F70]	100
SCFA_v1_2650006|ID:57974909|proA| Gamma-glutamyl phosphate reductase [Ca. Propionivorax syntrophicum F70]	100
SCFA_v1_2650007|ID:57974910|yhcG| putative ABC transporter ATP-binding protein [Ca. Propionivorax syntrophicum F70]	100
SCFA_v1_2650008|ID:57974911|yhcF| putative transcriptional regulator (GntR family) [Ca. Propionivorax syntrophicum F70]	100
SCFA_v1_2650009|ID:57974912| conserved membrane protein of unknown function [Ca. Propionivorax syntrophicum F70]	100
SCFA_v1_2660001|ID:57974913|dctS| two-component sensor histidine kinase [Ca. Propionivorax syntrophicum F70]	99.6
SCFA_v1_2660002|ID:57974914|dctR| two-component response regulator [Ca. Propionivorax syntrophicum F70]	100
SCFA_v1_2660003|ID:57974915| membrane bound C4-dicarboxylate binding sensor protein (fragment) [Ca. Propionivorax syntrophicum F70]	100
SCFA_v1_2670001|ID:57974916| protein of unknown function [Ca. Propionivorax syntrophicum F70]	100
SCFA_v1_2670002|ID:57974917| protein of unknown function [Ca. Propionivorax syntrophicum F70]	84.9
SCFA_v1_2670003|ID:57974918| O-Antigen ligase (fragment) [Ca. Propionivorax syntrophicum F70]	97.1
SCFA_v1_2670004|ID:57974919|comB| putative 2-phosphosulfolactate phosphatase [Ca. Propionivorax syntrophicum F70]	95.5
SCFA_v1_2670005|ID:57974920| conserved protein of unknown function [Ca. Propionivorax syntrophicum F70]	100
SCFA_v1_2680001|ID:57974921| Glycogen synthase (fragment) [Ca. Propionivorax syntrophicum F70]	100
SCFA_v1_2680002|ID:57974922| D-glycero-alpha-D-manno-heptose 1-phosphate guanylyltransferase (fragment) [Ca. Propionivorax syntrophicum F70]	99.3
SCFA_v1_2690001|ID:57974923| protein of unknown function [Ca. Propionivorax syntrophicum F70]	100
SCFA_v1_2690002|ID:57974924| conserved exported protein of unknown function [Ca. Propionivorax syntrophicum F70]	100
SCFA_v1_2690003|ID:57974925| protein of unknown function [Ca. Propionivorax syntrophicum F70]	#N/A
SCFA_v1_2690004|ID:57974926| Beta-monoglucosyldiacylglycerol synthase [Ca. Propionivorax syntrophicum F70]	99.7
SCFA_v1_2690005|ID:57974927| conserved exported protein of unknown function [Ca. Propionivorax syntrophicum F70]	100
SCFA_v1_2700001|ID:57974928| NADH:flavin oxidoreductases, Old Yellow Enzyme family [Ca. Propionivorax syntrophicum F70]	99.1
SCFA_v1_2700002|ID:57974929|lutB| Lactate utilization protein B [Ca. Propionivorax syntrophicum F70]	100
SCFA_v1_2700003|ID:57974930|LldG| L-lactate dehydrogenase complex protein LldG [Ca. Propionivorax syntrophicum F70]	99.5
SCFA_v1_2700004|ID:57974931|pta| BioD-like N-terminal domain of phosphotransacetylase (fragment) [Ca. Propionivorax syntrophicum F70]	100
SCFA_v1_2710001|ID:57974932| protein of unknown function [Ca. Propionivorax syntrophicum F70]	100
SCFA_v1_2710002|ID:57974933|lolE| Lipoprotein-releasing system transmembrane protein LolE [Ca. Propionivorax syntrophicum F70]	99.8
SCFA_v1_2710003|ID:57974934|lolD| outer membrane-specific lipoprotein transporter subunit ; ATP-binding component of ABC superfamily [Ca. Propionivorax syntrophicum F70]	100
SCFA_v1_2720001|ID:57974935|hisD| Histidinol dehydrogenase [Ca. Propionivorax syntrophicum F70]	100
SCFA_v1_2720002|ID:57974936|cynT| Carbonic anhydrase [Ca. Propionivorax syntrophicum F70]	100
SCFA_v1_2720003|ID:57974937| conserved protein of unknown function [Ca. Propionivorax syntrophicum F70]	100
SCFA_v1_2720004|ID:57974938| conserved protein of unknown function [Ca. Propionivorax syntrophicum F70]	98.9
SCFA_v1_2730001|ID:57974939| Regulatory protein BlaR1 (fragment) [Ca. Propionivorax syntrophicum F70]	100
SCFA_v1_2730002|ID:57974940| conserved protein of unknown function [Ca. Propionivorax syntrophicum F70]	100
SCFA_v1_2730003|ID:57974941| conserved membrane protein of unknown function [Ca. Propionivorax syntrophicum F70]	100
SCFA_v1_2730004|ID:57974942| protein of unknown function [Ca. Propionivorax syntrophicum F70]	#N/A
SCFA_v1_2730005|ID:57974943| conserved membrane protein of unknown function [Ca. Propionivorax syntrophicum F70]	99.8
SCFA_v1_2730006|ID:57974944| ABC-type multidrug transport system, ATPase component [Ca. Propionivorax syntrophicum F70]	100
SCFA_v1_2730007|ID:57974945| conserved protein of unknown function [Ca. Propionivorax syntrophicum F70]	99.1
SCFA_v1_2730008|ID:57974946| Predicted N-acetyltransferase YhbS [Ca. Propionivorax syntrophicum F70]	100
SCFA_v1_2730009|ID:57974947| Amidohydrolase 2 (fragment) [Ca. Propionivorax syntrophicum F70]	98.7
SCFA_v1_2740001|ID:57974948| exported protein of unknown function [Ca. Propionivorax syntrophicum F70]	#N/A
SCFA_v1_2740002|ID:57974949| protein of unknown function [Ca. Propionivorax syntrophicum F70]	#N/A
SCFA_v1_2740003|ID:57974950|tenI| Regulatory protein TenI [Ca. Propionivorax syntrophicum F70]	#N/A
SCFA_v1_2740004|ID:57974951| 2-iminoacetate synthase [Ca. Propionivorax syntrophicum F70]	31.1
SCFA_v1_2750001|ID:57974952| exported protein of unknown function [Ca. Propionivorax syntrophicum F70]	100
SCFA_v1_2750002|ID:57974953| Glutamate synthase [Ca. Propionivorax syntrophicum F70]	97
SCFA_v1_2750003|ID:57974954| conserved protein of unknown function [Ca. Propionivorax syntrophicum F70]	97.6
SCFA_v1_2750004|ID:57974955| conserved protein of unknown function [Ca. Propionivorax syntrophicum F70]	98.3
SCFA_v1_2750005|ID:57974956| Phosphoglycolate phosphatase [Ca. Propionivorax syntrophicum F70]	100
SCFA_v1_2750006|ID:57974957| conserved protein of unknown function [Ca. Propionivorax syntrophicum F70]	100
SCFA_v1_2750007|ID:57974958| DNA polymerase III epsilon subunit-like 3'-5' exonuclease [Ca. Propionivorax syntrophicum F70]	100
SCFA_v1_2750008|ID:57974959| conserved membrane protein of unknown function [Ca. Propionivorax syntrophicum F70]	100
SCFA_v1_2760001|ID:57974960| putative cadmium-transporting ATPase (fragment) [Ca. Propionivorax syntrophicum F70]	100
SCFA_v1_2760002|ID:57974961| Iron transporter FeoA (modular protein) [Ca. Propionivorax syntrophicum F70]	99
SCFA_v1_2760003|ID:57974962| GTP-binding protein, HSR1-related [Ca. Propionivorax syntrophicum F70]	99.6
SCFA_v1_2760004|ID:57974963| protein of unknown function [Ca. Propionivorax syntrophicum F70]	99.1
SCFA_v1_2770001|ID:57974964| adenylate kinase (fragment) [Ca. Propionivorax syntrophicum F70]	99.3
SCFA_v1_2770002|ID:57974965|trxB| Thioredoxin reductase [Ca. Propionivorax syntrophicum F70]	99.4
SCFA_v1_2770003|ID:57974966| putative enzyme [Ca. Propionivorax syntrophicum F70]	99.1
SCFA_v1_2770004|ID:57974967| conserved protein of unknown function [Ca. Propionivorax syntrophicum F70]	99.6
SCFA_v1_2770005|ID:57974968| conserved protein of unknown function [Ca. Propionivorax syntrophicum F70]	100
SCFA_v1_2770006|ID:57974969| ATP-dependent helicase DinG homolog (fragment) [Ca. Propionivorax syntrophicum F70]	100
SCFA_v1_2780001|ID:57974970| conserved protein of unknown function [Ca. Propionivorax syntrophicum F70]	99.4
SCFA_v1_2780002|ID:57974971| conserved protein of unknown function [Ca. Propionivorax syntrophicum F70]	99
SCFA_v1_2780003|ID:57974972| PAS domain S-box [Ca. Propionivorax syntrophicum F70]	98.9
SCFA_v1_2780004|ID:57974973|gatB| glutamyl-tRNA(Gln) amidotransferase (subunit B) [Ca. Propionivorax syntrophicum F70]	100
SCFA_v1_2780005|ID:57974974|gatA| glutamyl-tRNA(Gln) amidotransferase (subunit A) [Ca. Propionivorax syntrophicum F70]	100
SCFA_v1_2780006|ID:57974975| Aspartyl/glutamyl-tRNA(Asn/Gln) amidotransferase subunit C (modular protein) [Ca. Propionivorax syntrophicum F70]	100
SCFA_v1_2780007|ID:57974976| NADH:dichloroindophenol oxidoreductase (2-methylhydroquinone resistance) [Ca. Propionivorax syntrophicum F70]	100
SCFA_v1_2790001|ID:57974977| DNA repair-like protein [Ca. Propionivorax syntrophicum F70]	100
SCFA_v1_2790002|ID:57974978| conserved protein of unknown function [Ca. Propionivorax syntrophicum F70]	97.5
SCFA_v1_2790003|ID:57974979| conserved protein of unknown function [Ca. Propionivorax syntrophicum F70]	99.8
SCFA_v1_2790004|ID:57974980| PglZ domain protein (fragment) [Ca. Propionivorax syntrophicum F70]	99.9
SCFA_v1_2800001|ID:57974981| conserved membrane protein of unknown function [Ca. Propionivorax syntrophicum F70]	99.4
SCFA_v1_2800002|ID:57974982| conserved exported protein of unknown function [Ca. Propionivorax syntrophicum F70]	99.5
SCFA_v1_2800003|ID:57974983|yphB| conserved membrane protein of unknown function [Ca. Propionivorax syntrophicum F70]	100
SCFA_v1_2800004|ID:57974984| conserved protein of unknown function [Ca. Propionivorax syntrophicum F70]	100
SCFA_v1_2800005|ID:57974985| conserved protein of unknown function [Ca. Propionivorax syntrophicum F70]	#N/A
SCFA_v1_2800006|ID:57974986| conserved protein of unknown function [Ca. Propionivorax syntrophicum F70]	100
SCFA_v1_2800007|ID:57974987| conserved protein of unknown function [Ca. Propionivorax syntrophicum F70]	100
SCFA_v1_2800008|ID:57974988|der| GTPase essential for ribosome 50S subunit assembly (maturation of the 50S subunit central protoberance) [Ca. Propionivorax syntrophicum F70]	99.5
SCFA_v1_2800009|ID:57974989|plsY| Glycerol-3-phosphate acyltransferase [Ca. Propionivorax syntrophicum F70]	99.4
SCFA_v1_2810001|ID:57974990| protein of unknown function [Ca. Propionivorax syntrophicum F70]	100
SCFA_v1_2810002|ID:57974991| Radical SAM superfamily protein [Ca. Propionivorax syntrophicum F70]	98.7
SCFA_v1_2810003|ID:57974992|SpoIVFB| Zn-dependent protease [Ca. Propionivorax syntrophicum F70]	98.6
SCFA_v1_2810004|ID:57974993|NlpD| Membrane protein [Ca. Propionivorax syntrophicum F70]	98.8
SCFA_v1_2810005|ID:57974994| 1,4-dihydroxy-2-naphthoate octaprenyltransferase (fragment) [Ca. Propionivorax syntrophicum F70]	88.4
SCFA_v1_2820001|ID:57974995| Putative Monocarboxylate transporter [Ca. Propionivorax syntrophicum F70]	99.5
SCFA_v1_2820002|ID:57974996|spoVV| dipicolinic acid transporter (to the spore) [Ca. Propionivorax syntrophicum F70]	99
SCFA_v1_2820003|ID:57974997| protein of unknown function [Ca. Propionivorax syntrophicum F70]	#N/A
SCFA_v1_2820004|ID:57974998| Sporulation and spore germination [Ca. Propionivorax syntrophicum F70]	98.4
SCFA_v1_2820005|ID:57974999| conserved protein of unknown function [Ca. Propionivorax syntrophicum F70]	100
SCFA_v1_2820006|ID:57975000| Transcription factor FapR (fragment) [Ca. Propionivorax syntrophicum F70]	98.2
SCFA_v1_2830001|ID:57975001| putative D-aminopeptidase [Ca. Propionivorax syntrophicum F70]	97.9
SCFA_v1_2830002|ID:57975002|sdhB| Succinate dehydrogenase/fumarate reductase, Fe-S protein subunit [Ca. Propionivorax syntrophicum F70]	100
SCFA_v1_2830003|ID:57975003|sdhA| Succinate dehydrogenase/fumarate reductase, flavoprotein subunit [Ca. Propionivorax syntrophicum F70]	99.5
SCFA_v1_2830004|ID:57975004|sdhC| Succinate dehydrogenase/fumarate reductase, cytochrome b subunit (fragment) [Ca. Propionivorax syntrophicum F70]	96.1
SCFA_v1_2840001|ID:57975005|rplR| ribosomal protein L18 [Ca. Propionivorax syntrophicum F70]	#N/A
SCFA_v1_2840002|ID:57975006|rplF| ribosomal protein L6 (BL8) [Ca. Propionivorax syntrophicum F70]	#N/A
SCFA_v1_2840003|ID:57975007|rpsH| ribosomal protein S8 (BS8) [Ca. Propionivorax syntrophicum F70]	#N/A
SCFA_v1_2840004|ID:57975008|rpsNA| ribosomal protein S14 [Ca. Propionivorax syntrophicum F70]	#N/A
SCFA_v1_2840005|ID:57975009|rplE| ribosomal protein L5 (BL6) [Ca. Propionivorax syntrophicum F70]	#N/A
SCFA_v1_2840006|ID:57975010|rplX| ribosomal protein L24 (BL23) [Ca. Propionivorax syntrophicum F70]	#N/A
SCFA_v1_2840007|ID:57975011|rplNA| ribosomal protein L14 [Ca. Propionivorax syntrophicum F70]	#N/A
SCFA_v1_2840008|ID:57975012|rpsQ| ribosomal protein S17 (BS16) [Ca. Propionivorax syntrophicum F70]	#N/A
SCFA_v1_2840009|ID:57975013|rpmC| ribosomal protein L29 [Ca. Propionivorax syntrophicum F70]	#N/A
SCFA_v1_2840010|ID:57975014|rplP| ribosomal protein L16 [Ca. Propionivorax syntrophicum F70]	#N/A
SCFA_v1_2850001|ID:57975015| protein of unknown function [Ca. Propionivorax syntrophicum F70]	100
SCFA_v1_2850002|ID:57975016| conserved membrane protein of unknown function [Ca. Propionivorax syntrophicum F70]	99.5
SCFA_v1_2850003|ID:57975017|apbE| FAD:protein FMN transferase [Ca. Propionivorax syntrophicum F70]	100
SCFA_v1_2850004|ID:57975018| protein of unknown function [Ca. Propionivorax syntrophicum F70]	100
SCFA_v1_2860001|ID:57975019|rnrY| endonuclease involved in 70S ribosomes quality control [Ca. Propionivorax syntrophicum F70]	98
SCFA_v1_2860002|ID:57975020|dgkA| Undecaprenol kinase [Ca. Propionivorax syntrophicum F70]	99.1
SCFA_v1_2860003|ID:57975021|cdd| cytidine/deoxycytidine deaminase [Ca. Propionivorax syntrophicum F70]	100
SCFA_v1_2860004|ID:57975022|era| maturation of 16S RNA and assembly of 30S ribosomal subunit GTPase [Ca. Propionivorax syntrophicum F70]	99.7
SCFA_v1_2860005|ID:57975023| protein of unknown function [Ca. Propionivorax syntrophicum F70]	100
SCFA_v1_2870001|ID:57975024| ABC-type amino acid transport system, permease component [Ca. Propionivorax syntrophicum F70]	99.6
SCFA_v1_2870002|ID:57975025| protein of unknown function [Ca. Propionivorax syntrophicum F70]	#N/A
SCFA_v1_2870003|ID:57975026| putative Bacterial extracellular solute-binding proteins, family 3 [Ca. Propionivorax syntrophicum F70]	100
SCFA_v1_2870004|ID:57975027|cobB| NAD-dependent protein deacylase [Ca. Propionivorax syntrophicum F70]	100
SCFA_v1_2870005|ID:57975028| conserved protein of unknown function [Ca. Propionivorax syntrophicum F70]	99.4
SCFA_v1_2870006|ID:57975029| protein of unknown function [Ca. Propionivorax syntrophicum F70]	#N/A
SCFA_v1_2870007|ID:57975030|hbpA| Heme-binding protein A [Ca. Propionivorax syntrophicum F70]	100
SCFA_v1_2870008|ID:57975031|dppB| Dipeptide transport system permease protein DppB [Ca. Propionivorax syntrophicum F70]	99.7
SCFA_v1_2870009|ID:57975032| Putative peptide transport system permease protein BAB2_1051 (fragment) [Ca. Propionivorax syntrophicum F70]	100
SCFA_v1_2880001|ID:57975033| conserved protein of unknown function [Ca. Propionivorax syntrophicum F70]	100
SCFA_v1_2880002|ID:57975034| conserved protein of unknown function [Ca. Propionivorax syntrophicum F70]	100
SCFA_v1_2880003|ID:57975035| putative oxidoreductase, 2Fe-2S subunit (fragment) [Ca. Propionivorax syntrophicum F70]	97.3
SCFA_v1_2890001|ID:57975036| Vitamin B12-dependent ribonucleotide reductase (fragment) [Ca. Propionivorax syntrophicum F70]	97.4
SCFA_v1_2890002|ID:57975037| Carbamoyl-phosphate synthase large chain (fragment) [Ca. Propionivorax syntrophicum F70]	99.7
SCFA_v1_2900001|ID:57975038| CRISPR-associated protein (Cas_Csm6) [Ca. Propionivorax syntrophicum F70]	99.8
SCFA_v1_2900002|ID:57975039|cas| CRISPR-associated endoribonuclease Cas2 [Ca. Propionivorax syntrophicum F70]	100
SCFA_v1_2900003|ID:57975040|cas| CRISPR-associated endonuclease Cas1 [Ca. Propionivorax syntrophicum F70]	99.7
SCFA_v1_2900004|ID:57975041| protein of unknown function [Ca. Propionivorax syntrophicum F70]	#N/A
SCFA_v1_2910001|ID:57975042| coenzyme A biosynthesis bifunctional protein CoaBC; phosphopantothenoylcysteine synthetase/decarboxylase (fragment) [Ca. Propionivorax syntrophicum F70]	100
SCFA_v1_2910002|ID:57975043|priA| primosomal replication factor Y (primosomal protein N') [Ca. Propionivorax syntrophicum F70]	99.4
SCFA_v1_2910003|ID:57975044|defA| peptide deformylase [Ca. Propionivorax syntrophicum F70]	99.3
SCFA_v1_2910004|ID:57975045|fmt| methionyl-tRNA formyltransferase [Ca. Propionivorax syntrophicum F70]	100
SCFA_v1_2920001|ID:57975046|gapA| glyceraldehyde-3-phosphate dehydrogenase (NAD-dependent, glycolytic) [Ca. Propionivorax syntrophicum F70]	100
SCFA_v1_2920002|ID:57975047|pckA| Phosphoenolpyruvate carboxykinase (ATP) [Ca. Propionivorax syntrophicum F70]	99.4
SCFA_v1_2920003|ID:57975048| protein of unknown function [Ca. Propionivorax syntrophicum F70]	93
SCFA_v1_2930001|ID:57975049|pyk| pyruvate kinase (fragment) [Ca. Propionivorax syntrophicum F70]	100
SCFA_v1_2930002|ID:57975050|yabI| Inner membrane protein YabI [Ca. Propionivorax syntrophicum F70]	99
SCFA_v1_2930003|ID:57975051|ymdB| O-acetyl-ADP-ribose deacetylase [Ca. Propionivorax syntrophicum F70]	100
SCFA_v1_2930004|ID:57975052| conserved protein of unknown function [Ca. Propionivorax syntrophicum F70]	100
SCFA_v1_2930005|ID:57975053| protein of unknown function [Ca. Propionivorax syntrophicum F70]	100
SCFA_v1_2940001|ID:57975054| protein of unknown function [Ca. Propionivorax syntrophicum F70]	#N/A
SCFA_v1_2940002|ID:57975055| Phosphoglucomutase (modular protein) [Ca. Propionivorax syntrophicum F70]	#N/A
SCFA_v1_2940003|ID:57975056|murJ| putative lipid II flippase MurJ [Ca. Propionivorax syntrophicum F70]	#N/A
SCFA_v1_2950001|ID:57975057| protein of unknown function [Ca. Propionivorax syntrophicum F70]	100
SCFA_v1_2950002|ID:57975058|immR| HTH-type transcriptional regulator ImmR [Ca. Propionivorax syntrophicum F70]	100
SCFA_v1_2950003|ID:57975059|ywdJ| putative purine permease YwdJ [Ca. Propionivorax syntrophicum F70]	99.8
SCFA_v1_2950004|ID:57975060| protein of unknown function [Ca. Propionivorax syntrophicum F70]	99.3
SCFA_v1_2950005|ID:57975061|bioB| Biotin synthase [Ca. Propionivorax syntrophicum F70]	100
SCFA_v1_2950006|ID:57975062| Permease of the drug/metabolite transporter (Dmt) superfamily [Ca. Propionivorax syntrophicum F70]	100
SCFA_v1_2950007|ID:57975063| Transcriptional regulator (fragment) [Ca. Propionivorax syntrophicum F70]	#N/A
SCFA_v1_2950008|ID:57975064| conserved protein of unknown function [Ca. Propionivorax syntrophicum F70]	98.9
SCFA_v1_2950009|ID:57975065| FMN reductase [Ca. Propionivorax syntrophicum F70]	100
SCFA_v1_2960001|ID:57975066|clpX| ATP-dependent Clp protease ATP-binding subunit ClpX [Ca. Propionivorax syntrophicum F70]	98
SCFA_v1_2960002|ID:57975067| protein of unknown function [Ca. Propionivorax syntrophicum F70]	#N/A
SCFA_v1_2960003|ID:57975068| protein of unknown function [Ca. Propionivorax syntrophicum F70]	#N/A
SCFA_v1_2960004|ID:57975069| protein of unknown function [Ca. Propionivorax syntrophicum F70]	#N/A
SCFA_v1_2960005|ID:57975070|SatP| GPR1/FUN34/yaaH family protein (Succinate-acetate/proton symporter SatP) [Ca. Propionivorax syntrophicum F70]	94.9
SCFA_v1_2960006|ID:57975071| protein of unknown function [Ca. Propionivorax syntrophicum F70]	100
SCFA_v1_2970001|ID:57975072| D-glycero-alpha-D-manno-heptose 1-phosphate guanylyltransferase (fragment) [Ca. Propionivorax syntrophicum F70]	100
SCFA_v1_2970002|ID:57975073| 1,4-alpha-glucan branching enzyme [Ca. Propionivorax syntrophicum F70]	99.8
SCFA_v1_2980001|ID:57975074|cimA| (R)-citramalate synthase [Ca. Propionivorax syntrophicum F70]	100
SCFA_v1_2980002|ID:57975075|cdaA| Cyclic di-AMP synthase CdaA [Ca. Propionivorax syntrophicum F70]	99.6
SCFA_v1_2980003|ID:57975076| YbbR-like protein (fragment) [Ca. Propionivorax syntrophicum F70]	99.2
SCFA_v1_2990001|ID:57975077| site-specific tyrosine recombinase for chromosome partitioning (fragment) [Ca. Propionivorax syntrophicum F70]	100
SCFA_v1_2990002|ID:57975078|spoIIM| Stage II sporulation protein M [Ca. Propionivorax syntrophicum F70]	99.5
SCFA_v1_2990003|ID:57975079| conserved protein of unknown function [Ca. Propionivorax syntrophicum F70]	100
SCFA_v1_2990004|ID:57975080|PepD| Di-and tripeptidases [Ca. Propionivorax syntrophicum F70]	99.7
SCFA_v1_2990005|ID:57975081|PorG| Pyruvate:ferredoxin oxidoreductase and related 2-oxoacid:ferredoxin oxidoreductases, gamma subunit [Ca. Propionivorax syntrophicum F70]	99.5
SCFA_v1_2990006|ID:57975082|PorB| Pyruvate:ferredoxin oxidoreductase and related 2-oxoacid:ferredoxin oxidoreductases, beta subunit [Ca. Propionivorax syntrophicum F70]	100
SCFA_v1_3000001|ID:57975083|ComEC| ComEC family competence protein (fragment) [Ca. Propionivorax syntrophicum F70]	100
SCFA_v1_3000002|ID:57975084|OadB_MmdB| Na+-transporting methylmalonyl-CoA/oxaloacetate decarboxylase, beta subunit [Ca. Propionivorax syntrophicum F70]	100
SCFA_v1_3000003|ID:57975085| putative propionyl-CoA carboxylase, biotin carboxyl carrier protein subunit [Ca. Propionivorax syntrophicum F70]	100
SCFA_v1_3000004|ID:57975086| Oxaloacetate decarboxylase gamma chain [Ca. Propionivorax syntrophicum F70]	100
SCFA_v1_3000005|ID:57975087|pccB| Propionyl-CoA carboxylase, beta subunit [Ca. Propionivorax syntrophicum F70]	100
SCFA_v1_3000006|ID:57975088| putative Cadmium-translocating P-type ATPase [Ca. Propionivorax syntrophicum F70]	100
SCFA_v1_3010001|ID:57975089| ABC-type nitrate/sulfonate/bicarbonate transport systems, periplasmic components [Ca. Propionivorax syntrophicum F70]	99.6
SCFA_v1_3010002|ID:57975090|ssuC| ABC-type nitrate/sulfonate/bicarbonate transport system, permease component [Ca. Propionivorax syntrophicum F70]	99.6
SCFA_v1_3010003|ID:57975091| conserved protein of unknown function [Ca. Propionivorax syntrophicum F70]	100
SCFA_v1_3010004|ID:57975092| protein of unknown function [Ca. Propionivorax syntrophicum F70]	98.4
SCFA_v1_3020001|ID:57975093| conserved protein of unknown function [Ca. Propionivorax syntrophicum F70]	94.1
SCFA_v1_3030001|ID:57975094| Hydroxyethylthiazole kinase 2 (fragment) [Ca. Propionivorax syntrophicum F70]	91.9
SCFA_v1_3030002|ID:57975095| protein of unknown function [Ca. Propionivorax syntrophicum F70]	#N/A
SCFA_v1_3030003|ID:57975096|thiD| bifunctional hydroxy-methylpyrimidine kinase and hydroxy-phosphomethylpyrimidine kinase [Ca. Propionivorax syntrophicum F70]	99.5
SCFA_v1_3030004|ID:57975097|menB| Enoyl-CoA hydratase/carnithine racemase [Ca. Propionivorax syntrophicum F70]	99.6
SCFA_v1_3030005|ID:57975098| conserved membrane protein of unknown function [Ca. Propionivorax syntrophicum F70]	100
SCFA_v1_3030006|ID:57975099| protein of unknown function [Ca. Propionivorax syntrophicum F70]	100
SCFA_v1_3040001|ID:57975100| XRE family transcriptional regulator (fragment) [Ca. Propionivorax syntrophicum F70]	#N/A
SCFA_v1_3040002|ID:57975101| conserved protein of unknown function [Ca. Propionivorax syntrophicum F70]	#N/A
SCFA_v1_3040003|ID:57975102| conserved protein of unknown function [Ca. Propionivorax syntrophicum F70]	#N/A
SCFA_v1_3040004|ID:57975103| conserved protein of unknown function [Ca. Propionivorax syntrophicum F70]	100
SCFA_v1_3040005|ID:57975104| conserved protein of unknown function [Ca. Propionivorax syntrophicum F70]	99.1
SCFA_v1_3050001|ID:57975105| conserved protein of unknown function [Ca. Propionivorax syntrophicum F70]	38.2
SCFA_v1_3050002|ID:57975106|yrbG| calcium/sodium:proton antiporter [Ca. Propionivorax syntrophicum F70]	#N/A
SCFA_v1_3050003|ID:57975107|htpX| Protease HtpX homolog [Ca. Propionivorax syntrophicum F70]	#N/A
SCFA_v1_3050004|ID:57975108| YtxC-like family protein [Ca. Propionivorax syntrophicum F70]	#N/A
SCFA_v1_3050005|ID:57975109| protein of unknown function [Ca. Propionivorax syntrophicum F70]	#N/A
SCFA_v1_3060001|ID:57975110| Acetylene hydratase (fragment) [Ca. Propionivorax syntrophicum F70]	32
SCFA_v1_3060002|ID:57975111|mutSB| fragment of homologous recombination factor (part 1) [Ca. Propionivorax syntrophicum F70]	37.2
SCFA_v1_3060003|ID:57975112|mutSB| fragment of homologous recombination factor (part 2) [Ca. Propionivorax syntrophicum F70]	37.6
SCFA_v1_3060004|ID:57975113|hgdC| ATPase, activator of (R)-hydroxyglutaryl-CoA dehydratase [Ca. Propionivorax syntrophicum F70]	100
SCFA_v1_3060005|ID:57975114|yjiM| putative 2-hydroxyglutaryl-CoA dehydratase (hgdB-like) [Ca. Propionivorax syntrophicum F70]	100
SCFA_v1_3070001|ID:57975115| putative stress-associated peptidase; putative general secretion pathway protein; phage SPbeta (fragment) [Ca. Propionivorax syntrophicum F70]	100
SCFA_v1_3070002|ID:57975116|divJ| Histidine protein kinase DivJ [Ca. Propionivorax syntrophicum F70]	99.8
SCFA_v1_3070003|ID:57975117|srrA| Transcriptional regulatory protein SrrA [Ca. Propionivorax syntrophicum F70]	100
SCFA_v1_3070004|ID:57975118|sodB| Superoxide dismutase (Fe) [Ca. Propionivorax syntrophicum F70]	100
SCFA_v1_3070005|ID:57975119|sodA| Superoxide dismutase [Ca. Propionivorax syntrophicum F70]	100
SCFA_v1_3070006|ID:57975120| protein of unknown function [Ca. Propionivorax syntrophicum F70]	#N/A
SCFA_v1_3070007|ID:57975121|cspD| cold-shock protein, molecular chaperone, RNA-helicase co-factor [Ca. Propionivorax syntrophicum F70]	100
SCFA_v1_3070008|ID:57975122|spoVT| transcriptional regulator of sporulation / germination [Ca. Propionivorax syntrophicum F70]	100
SCFA_v1_3070009|ID:57975123| Carbohydrate binding domain (Family 25) [Ca. Propionivorax syntrophicum F70]	99
SCFA_v1_3070010|ID:57975124|hcp| Hydroxylamine reductase [Ca. Propionivorax syntrophicum F70]	100
SCFA_v1_3070011|ID:57975125| Putative 4Fe-4S ferredoxin iron-sulfur binding domain protein [Ca. Propionivorax syntrophicum F70]	100
SCFA_v1_3070012|ID:57975126| Global nitrogen regulator (fragment) [Ca. Propionivorax syntrophicum F70]	100
SCFA_v1_3080001|ID:57975127| Iron-sulfur cluster-binding protein ( Formate hydrogenlyase subunit 6/NADH:ubiquinone oxidoreductase 23 kD subunit (chain I)) [Ca. Propionivorax syntrophicum F70]	99.7
SCFA_v1_3080002|ID:57975128|rbr| Rubrerythrin (5.5 : Adaptation to stress ; 4.S.53 : Fe ; 5.5.6 : Other stresses (mechanical, nutritional, oxidative) ) [Ca. Propionivorax syntrophicum F70]	99.5
SCFA_v1_3080003|ID:57975129| Predicted hydrolase (HAD superfamily) (FMN phosphatase YigB, HAD superfamily) [Ca. Propionivorax syntrophicum F70]	100
SCFA_v1_3080004|ID:57975130| protein of unknown function [Ca. Propionivorax syntrophicum F70]	#N/A
SCFA_v1_3080005|ID:57975131| Molybdopterin molybdenumtransferase (fragment) [Ca. Propionivorax syntrophicum F70]	100
SCFA_v1_3090001|ID:57975132|MrpA| NADH:ubiquinone oxidoreductase subunit 5 (chain L)/Multisubunit Na+/H+ antiporter, MnhA subunit [Ca. Propionivorax syntrophicum F70]	100
SCFA_v1_3090002|ID:57975133| Universal stress family protein [Ca. Propionivorax syntrophicum F70]	100
SCFA_v1_3090003|ID:57975134|PpsA| Phosphoenolpyruvate synthase/pyruvate phosphate dikinase (fragment) [Ca. Propionivorax syntrophicum F70]	99.8
SCFA_v1_3090004|ID:57975135| protein of unknown function [Ca. Propionivorax syntrophicum F70]	#N/A
SCFA_v1_3100001|ID:57975136| Taurine transporter substrate binding subunit (fragment) [Ca. Propionivorax syntrophicum F70]	#N/A
SCFA_v1_3100002|ID:57975137| conserved exported protein of unknown function [Ca. Propionivorax syntrophicum F70]	#N/A
SCFA_v1_3100003|ID:57975138| putative permease [Ca. Propionivorax syntrophicum F70]	25.9
SCFA_v1_3100004|ID:57975139| conserved protein of unknown function [Ca. Propionivorax syntrophicum F70]	#N/A
SCFA_v1_3100005|ID:57975140| Acetylene hydratase (fragment) [Ca. Propionivorax syntrophicum F70]	#N/A
SCFA_v1_3110001|ID:57975141| conserved protein of unknown function [Ca. Propionivorax syntrophicum F70]	100
SCFA_v1_3110002|ID:57975142| conserved protein of unknown function [Ca. Propionivorax syntrophicum F70]	#N/A
SCFA_v1_3110003|ID:57975143| protein of unknown function [Ca. Propionivorax syntrophicum F70]	#N/A
SCFA_v1_3110004|ID:57975144| conserved protein of unknown function [Ca. Propionivorax syntrophicum F70]	99.6
SCFA_v1_3110005|ID:57975145| Probable sulfite/organosulfonate exporter TauE [Ca. Propionivorax syntrophicum F70]	100
SCFA_v1_3110006|ID:57975146| protein of unknown function [Ca. Propionivorax syntrophicum F70]	#N/A
SCFA_v1_3110007|ID:57975147| Ribosome-binding ATPase YchF (fragment) [Ca. Propionivorax syntrophicum F70]	100
SCFA_v1_3120001|ID:57975148|TauA| ABC-type nitrate/sulfonate/bicarbonate transport system, periplasmic components [Ca. Propionivorax syntrophicum F70]	100
SCFA_v1_3120002|ID:57975149|tauB| taurine transporter subunit ; ATP-binding component of ABC superfamily [Ca. Propionivorax syntrophicum F70]	100
SCFA_v1_3120003|ID:57975150|TauC| ABC-type nitrate/sulfonate/bicarbonate transport systemM permease component [Ca. Propionivorax syntrophicum F70]	100
SCFA_v1_3120004|ID:57975151| protein of unknown function [Ca. Propionivorax syntrophicum F70]	95.9
SCFA_v1_3130001|ID:57975152|dnaD| DNA replication protein DnaD [Ca. Propionivorax syntrophicum F70]	100
SCFA_v1_3130002|ID:57975153| Hemolysin-III related [Ca. Propionivorax syntrophicum F70]	99.5
SCFA_v1_3130003|ID:57975154| protein of unknown function [Ca. Propionivorax syntrophicum F70]	#N/A
SCFA_v1_3130004|ID:57975155|yhdN| General stress protein 69 [Ca. Propionivorax syntrophicum F70]	99.7
SCFA_v1_3130005|ID:57975156| ABC transporter permease [Ca. Propionivorax syntrophicum F70]	100
SCFA_v1_3130006|ID:57975157|tauB| taurine transporter subunit ; ATP-binding component of ABC superfamily [Ca. Propionivorax syntrophicum F70]	100
SCFA_v1_3130007|ID:57975158| protein of unknown function [Ca. Propionivorax syntrophicum F70]	100
SCFA_v1_3140001|ID:57975159| protein of unknown function [Ca. Propionivorax syntrophicum F70]	#N/A
SCFA_v1_3140002|ID:57975160| protein of unknown function [Ca. Propionivorax syntrophicum F70]	#N/A
SCFA_v1_3140003|ID:57975161| protein of unknown function [Ca. Propionivorax syntrophicum F70]	#N/A
SCFA_v1_3140004|ID:57975162| protein of unknown function [Ca. Propionivorax syntrophicum F70]	#N/A
SCFA_v1_3140005|ID:57975163| Replicative DNA helicase (fragment) [Ca. Propionivorax syntrophicum F70]	#N/A
SCFA_v1_3150001|ID:57975164| Demethylmenaquinone methyltransferase (fragment) [Ca. Propionivorax syntrophicum F70]	99.1
SCFA_v1_3150002|ID:57975165| conserved protein of unknown function [Ca. Propionivorax syntrophicum F70]	100
SCFA_v1_3150003|ID:57975166| HTH-type transcriptional regulator Xre (fragment) [Ca. Propionivorax syntrophicum F70]	99.2
SCFA_v1_3160001|ID:57975167|yflN| Zn-dependent hydrolases, including glyoxylases [Ca. Propionivorax syntrophicum F70]	100
SCFA_v1_3160002|ID:57975168|acyP| Acylphosphatase [Ca. Propionivorax syntrophicum F70]	100
SCFA_v1_3160003|ID:57975169|ykfA| putative murein peptide carboxypeptidase [Ca. Propionivorax syntrophicum F70]	92.6
SCFA_v1_3160004|ID:57975170| conserved membrane protein of unknown function [Ca. Propionivorax syntrophicum F70]	100
SCFA_v1_3160005|ID:57975171| ABC-type cobalt transport system, ATPase component (fragment) [Ca. Propionivorax syntrophicum F70]	98.3
SCFA_v1_3170001|ID:57975172|grpE| nucleotide exchange factor for DnaK activity [Ca. Propionivorax syntrophicum F70]	99.1
SCFA_v1_3170002|ID:57975173|dnaK| molecular chaperone, ATP-dependent [Ca. Propionivorax syntrophicum F70]	100
SCFA_v1_3180001|ID:57975174| NMT1/THI5 like protein (fragment) [Ca. Propionivorax syntrophicum F70]	100
SCFA_v1_3180002|ID:57975175| conserved protein of unknown function [Ca. Propionivorax syntrophicum F70]	100
SCFA_v1_3180003|ID:57975176| Rubrerythrin [Ca. Propionivorax syntrophicum F70]	100
SCFA_v1_3180004|ID:57975177| Flagellin N-methylase [Ca. Propionivorax syntrophicum F70]	100
SCFA_v1_3180005|ID:57975178| conserved protein of unknown function [Ca. Propionivorax syntrophicum F70]	100
SCFA_v1_3190001|ID:57975179| conserved protein of unknown function [Ca. Propionivorax syntrophicum F70]	98.7
SCFA_v1_3190002|ID:57975180| conserved protein of unknown function [Ca. Propionivorax syntrophicum F70]	98.6
SCFA_v1_3190003|ID:57975181| protein of unknown function [Ca. Propionivorax syntrophicum F70]	100
SCFA_v1_3190004|ID:57975182| conserved membrane protein of unknown function [Ca. Propionivorax syntrophicum F70]	100
SCFA_v1_3190005|ID:57975183| protein of unknown function [Ca. Propionivorax syntrophicum F70]	99.7
SCFA_v1_3200001|ID:57975184| protein of unknown function [Ca. Propionivorax syntrophicum F70]	98.1
SCFA_v1_3200002|ID:57975185| Permeases of the major facilitator superfamily (proton-coupled manganese transporter) [Ca. Propionivorax syntrophicum F70]	98.5
SCFA_v1_3200003|ID:57975186|asrB| Anaerobic sulfite reductase subunit B [Ca. Propionivorax syntrophicum F70]	100
SCFA_v1_3200004|ID:57975187|asrA| Anaerobic sulfite reductase subunit A [Ca. Propionivorax syntrophicum F70]	100
SCFA_v1_3210001|ID:57975188| Cohesin domain protein [Ca. Propionivorax syntrophicum F70]	100
SCFA_v1_3210002|ID:57975189| conserved exported protein of unknown function [Ca. Propionivorax syntrophicum F70]	100
SCFA_v1_3210003|ID:57975190| Cellulosome-anchoring protein (fragment) [Ca. Propionivorax syntrophicum F70]	99.6
SCFA_v1_3220001|ID:57975191| exported protein of unknown function [Ca. Propionivorax syntrophicum F70]	99.2
SCFA_v1_3220002|ID:57975192|lytB| Amidase enhancer [Ca. Propionivorax syntrophicum F70]	99.4
SCFA_v1_3230001|ID:57975193| protein of unknown function [Ca. Propionivorax syntrophicum F70]	#N/A
SCFA_v1_3230002|ID:57975194| conserved protein of unknown function [Ca. Propionivorax syntrophicum F70]	100
SCFA_v1_3230003|ID:57975195| class III stress response-related ATPase, AAA+ superfamily (fragment) [Ca. Propionivorax syntrophicum F70]	99.7
SCFA_v1_3240001|ID:57975196| methionyl-tRNA formyltransferase (fragment) [Ca. Propionivorax syntrophicum F70]	100
SCFA_v1_3240002|ID:57975197| conserved membrane protein of unknown function [Ca. Propionivorax syntrophicum F70]	100
SCFA_v1_3240003|ID:57975198|rsmB| 16S rRNA (cytosine(967)-C(5))-methyltransferase [Ca. Propionivorax syntrophicum F70]	99.8
SCFA_v1_3240004|ID:57975199|rlmN| 23S rRNA m2A2503 methyltransferase and tRNA A37 C2 methyltransferase [Ca. Propionivorax syntrophicum F70]	99.5
SCFA_v1_3240005|ID:57975200| conserved protein of unknown function [Ca. Propionivorax syntrophicum F70]	100
SCFA_v1_3240006|ID:57975201| conserved protein of unknown function [Ca. Propionivorax syntrophicum F70]	99.4
SCFA_v1_3240007|ID:57975202| conserved protein of unknown function [Ca. Propionivorax syntrophicum F70]	100
SCFA_v1_3250001|ID:57975203| DNA repair protein RecN (fragment) [Ca. Propionivorax syntrophicum F70]	99.7
SCFA_v1_3250002|ID:57975204| protein of unknown function [Ca. Propionivorax syntrophicum F70]	#N/A
SCFA_v1_3250003|ID:57975205| Predicted membrane-associated Zn-dependent protease 1 [Ca. Propionivorax syntrophicum F70]	99.3
SCFA_v1_3250004|ID:57975206|spo0A| Stage 0 sporulation protein A homolog (response regulator, phosphorylated in response to complex YlbF/YmcA/YaaT) [Ca. Propionivorax syntrophicum F70]	100
SCFA_v1_3250005|ID:57975207| conserved protein of unknown function [Ca. Propionivorax syntrophicum F70]	100
SCFA_v1_3250006|ID:57975208| conserved protein of unknown function [Ca. Propionivorax syntrophicum F70]	98.5
SCFA_v1_3260001|ID:57975209| Endolytic murein transglycosylase (fragment) [Ca. Propionivorax syntrophicum F70]	99.4
SCFA_v1_3260002|ID:57975210|vanW| Vancomycin B-type resistance protein VanW [Ca. Propionivorax syntrophicum F70]	98.6
SCFA_v1_3260003|ID:57975211| conserved protein of unknown function [Ca. Propionivorax syntrophicum F70]	98.9
SCFA_v1_3260004|ID:57975212|rimF| pre-16S ribosomal RNA maturation enzyme [Ca. Propionivorax syntrophicum F70]	98.6
SCFA_v1_3260005|ID:57975213| Predicted oxidoreductases [Ca. Propionivorax syntrophicum F70]	100
SCFA_v1_3270001|ID:57975214| adenylosuccinate synthetase (fragment) [Ca. Propionivorax syntrophicum F70]	100
SCFA_v1_3270002|ID:57975215| conserved protein of unknown function [Ca. Propionivorax syntrophicum F70]	100
SCFA_v1_3270003|ID:57975216| protein of unknown function [Ca. Propionivorax syntrophicum F70]	#N/A
SCFA_v1_3270004|ID:57975217| conserved protein of unknown function [Ca. Propionivorax syntrophicum F70]	99.1
SCFA_v1_3280001|ID:57975218|uvrC| UvrABC system protein C [Ca. Propionivorax syntrophicum F70]	#N/A
SCFA_v1_3280002|ID:57975219|pucA| putative xanthine dehydrogenase subunit A [Ca. Propionivorax syntrophicum F70]	#N/A
SCFA_v1_3280003|ID:57975220|Cof| Predicted hydrolase [Ca. Propionivorax syntrophicum F70]	#N/A
SCFA_v1_3290001|ID:57975221| Cd2+/Zn2+-exporting ATPase (fragment) [Ca. Propionivorax syntrophicum F70]	99.2
SCFA_v1_3290002|ID:57975222| putative Acetate--CoA ligase [ADP-forming] II subunit alpha [Ca. Propionivorax syntrophicum F70]	99.4
SCFA_v1_3290003|ID:57975223|acd| Acetyl-CoA synthetase (ADP-forming) [Ca. Propionivorax syntrophicum F70]	99.1
SCFA_v1_3290004|ID:57975224| Hydrolases (modular protein) [Ca. Propionivorax syntrophicum F70]	98.9
SCFA_v1_3290005|ID:57975225|NfnB| Nitroreductase [Ca. Propionivorax syntrophicum F70]	97.5
SCFA_v1_3300001|ID:57975226| Glycosyl hydrolases family 16 (modular protein) [Ca. Propionivorax syntrophicum F70]	#N/A
SCFA_v1_3300002|ID:57975227|tpl| Tyrosine phenol-lyase [Ca. Propionivorax syntrophicum F70]	#N/A
SCFA_v1_3300003|ID:57975228| protein of unknown function [Ca. Propionivorax syntrophicum F70]	#N/A
SCFA_v1_3300004|ID:57975229|atpI| ATP synthase subunit i [Ca. Propionivorax syntrophicum F70]	#N/A
SCFA_v1_3300005|ID:57975230|atpB| F0F1-type ATP synthase, subunit a [Ca. Propionivorax syntrophicum F70]	35.1
SCFA_v1_3300006|ID:57975231|atpE| F0F1-type ATP synthase, subunit c/Archaeal/vacuolar-type H+-ATPase, subunit K [Ca. Propionivorax syntrophicum F70]	#N/A
SCFA_v1_3310001|ID:57975232| protein of unknown function [Ca. Propionivorax syntrophicum F70]	100
SCFA_v1_3310002|ID:57975233|leuS| leucyl-tRNA synthetase [Ca. Propionivorax syntrophicum F70]	99.9
SCFA_v1_3310003|ID:57975234|rsfS| ribosomal silencing factor [Ca. Propionivorax syntrophicum F70]	99.2
SCFA_v1_3310004|ID:57975235| RNA recognition motif [Ca. Propionivorax syntrophicum F70]	100
SCFA_v1_3310005|ID:57975236|nadD| putative nicotinate-nucleotide adenylyltransferase [Ca. Propionivorax syntrophicum F70]	100
SCFA_v1_3310006|ID:57975237|proB| Glutamate 5-kinase [Ca. Propionivorax syntrophicum F70]	100
SCFA_v1_3310007|ID:57975238|obgE| ppGpp-binding GTPase involved in cell portioning, DNA repair and ribosome assembly [Ca. Propionivorax syntrophicum F70]	99.8
SCFA_v1_3310008|ID:57975239| protein of unknown function [Ca. Propionivorax syntrophicum F70]	#N/A
SCFA_v1_3320001|ID:57975240|pdhB| Pyruvate dehydrogenase (acetyl-transferring) [Ca. Propionivorax syntrophicum F70]	#N/A
SCFA_v1_3320002|ID:57975241| Lipoprotein signal peptidase [Ca. Propionivorax syntrophicum F70]	#N/A
SCFA_v1_3320003|ID:57975242|macA| Macrolide export protein MacA [Ca. Propionivorax syntrophicum F70]	#N/A
SCFA_v1_3320004|ID:57975243| Putative ABC transporter ATP-binding protein YbhF (fragment) [Ca. Propionivorax syntrophicum F70]	38.2
SCFA_v1_3330001|ID:57975244|ilvI| acetolactate synthase III, large subunit [Ca. Propionivorax syntrophicum F70]	99.8
SCFA_v1_3330002|ID:57975245|ilvC| acetohydroxy-acid isomeroreductase (NADP-dependent) [Ca. Propionivorax syntrophicum F70]	100
SCFA_v1_3330003|ID:57975246|ilvH| acetohydroxy-acid synthase (small subunit) [Ca. Propionivorax syntrophicum F70]	100
SCFA_v1_3330004|ID:57975247| acetohydroxy-acid synthase (large subunit) (fragment) [Ca. Propionivorax syntrophicum F70]	100
SCFA_v1_3340001|ID:57975248| ATP-dependent DNA helicase (fragment) [Ca. Propionivorax syntrophicum F70]	99.6
SCFA_v1_3340002|ID:57975249|hisI| Phosphoribosyl-AMP cyclohydrolase [Ca. Propionivorax syntrophicum F70]	100
SCFA_v1_3340003|ID:57975250|hisF| imidazole glycerol phosphate synthase subunit [Ca. Propionivorax syntrophicum F70]	99.6
SCFA_v1_3340004|ID:57975251|hisA| phosphoribosylformimino-5-aminoimidazole carboxamide ribotide isomerase [Ca. Propionivorax syntrophicum F70]	100
SCFA_v1_3340005|ID:57975252|hisH| imidazole glycerol phosphate synthase, glutamine amidotransferase subunit [Ca. Propionivorax syntrophicum F70]	99.5
SCFA_v1_3340006|ID:57975253|hisB| imidazoleglycerol-phosphate dehydratase [Mn(II)-dependent] [Ca. Propionivorax syntrophicum F70]	100
SCFA_v1_3340007|ID:57975254|hisC| Histidinol-phosphate aminotransferase [Ca. Propionivorax syntrophicum F70]	100
SCFA_v1_3340008|ID:57975255|hisD| histidinol dehydrogenase [Ca. Propionivorax syntrophicum F70]	100
SCFA_v1_3340009|ID:57975256|yerC| transcriptional repressor - histidine operons [Ca. Propionivorax syntrophicum F70]	99
SCFA_v1_3340010|ID:57975257|purD| phosphoribosylglycinamide synthetase [Ca. Propionivorax syntrophicum F70]	100
SCFA_v1_3340011|ID:57975258|purH| fused phosphoribosylaminoimidazole carboxy formyl formyltransferase; inosine-monophosphate cyclohydrolase [Ca. Propionivorax syntrophicum F70]	100
SCFA_v1_3340012|ID:57975259|purN| phosphoribosylglycinamide formyltransferase [Ca. Propionivorax syntrophicum F70]	99.5
SCFA_v1_3340013|ID:57975260| phosphoribosylaminoimidazole synthetase (fragment) [Ca. Propionivorax syntrophicum F70]	100
SCFA_v1_3350001|ID:57975261|comA| Phosphosulfolactate synthase [Ca. Propionivorax syntrophicum F70]	100
SCFA_v1_3350002|ID:57975262| conserved membrane protein of unknown function [Ca. Propionivorax syntrophicum F70]	100
SCFA_v1_3350003|ID:57975263|rluD| pseudouridylate synthase [Ca. Propionivorax syntrophicum F70]	99.7
SCFA_v1_3350004|ID:57975264|lspA| Lipoprotein signal peptidase [Ca. Propionivorax syntrophicum F70]	100
SCFA_v1_3350005|ID:57975265| Exopolysaccharide biosynthesis protein [Ca. Propionivorax syntrophicum F70]	100
SCFA_v1_3350006|ID:57975266| conserved protein of unknown function [Ca. Propionivorax syntrophicum F70]	99.2
SCFA_v1_3350007|ID:57975267|ileS| isoleucyl-tRNA synthetase [Ca. Propionivorax syntrophicum F70]	99.8
SCFA_v1_3350008|ID:57975268| conserved protein of unknown function [Ca. Propionivorax syntrophicum F70]	100
SCFA_v1_3350009|ID:57975269| conserved protein of unknown function [Ca. Propionivorax syntrophicum F70]	99.5
SCFA_v1_3350010|ID:57975270|divIVA| Septum site-determining protein DivIVA [Ca. Propionivorax syntrophicum F70]	99.5
SCFA_v1_3350011|ID:57975271| RNA-binding protein YlmH, contains S4-like domain [Ca. Propionivorax syntrophicum F70]	100
SCFA_v1_3360001|ID:57975272| Putative mycofactocin radical SAM maturase MftC (fragment) [Ca. Propionivorax syntrophicum F70]	100
SCFA_v1_3360002|ID:57975273| Glycosyl transferase family 2 [Ca. Propionivorax syntrophicum F70]	99.4
SCFA_v1_3360003|ID:57975274| putative glycolate, D-lactate, or L-lactate dehydrogenase, iron-sulfur subunit [Ca. Propionivorax syntrophicum F70]	99.2
SCFA_v1_3370001|ID:57975275| RNA-binding S4 domain protein (fragment) [Ca. Propionivorax syntrophicum F70]	99.1
SCFA_v1_3370002|ID:57975276| YGGT family protein (fragment) [Ca. Propionivorax syntrophicum F70]	97.8
SCFA_v1_3370003|ID:57975277|proC| Pyrroline-5-carboxylate reductase [Ca. Propionivorax syntrophicum F70]	99.6
SCFA_v1_3370004|ID:57975278|sepF| Cell division protein SepF [Ca. Propionivorax syntrophicum F70]	100
SCFA_v1_3370005|ID:57975279|ylmE| putative PLP-containing enzyme [Ca. Propionivorax syntrophicum F70]	99.1
SCFA_v1_3370006|ID:57975280| conserved protein of unknown function [Ca. Propionivorax syntrophicum F70]	100
SCFA_v1_3380001|ID:57975281| 4Fe-4S ferredoxin iron-sulfur binding domain-containing protein, Anaerobic sulfite reductase subunit A (fragment) [Ca. Propionivorax syntrophicum F70]	100
SCFA_v1_3380002|ID:57975282|RnfC| Predicted NADH:ubiquinone oxidoreductase, subunit RnfC [Ca. Propionivorax syntrophicum F70]	99.7
SCFA_v1_3380003|ID:57975283|MvhD| Methyl-viologen-reducing hydrogenase, delta subunit (F420-non-reducing hydrogenase iron-sulfur subunit D) [Ca. Propionivorax syntrophicum F70]	98.6
SCFA_v1_3380004|ID:57975284|HdrA| Heterodisulfide reductase, subunit A and related polyferredoxins [Ca. Propionivorax syntrophicum F70]	99
SCFA_v1_3390001|ID:57975285| Ski2-like helicase (fragment) [Ca. Propionivorax syntrophicum F70]	100
SCFA_v1_3390002|ID:57975286|SIR| NAD-dependent protein deacetylases [Ca. Propionivorax syntrophicum F70]	99.7
SCFA_v1_3390003|ID:57975287| conserved protein of unknown function [Ca. Propionivorax syntrophicum F70]	100
SCFA_v1_3390004|ID:57975288| GTPase Era (fragment) [Ca. Propionivorax syntrophicum F70]	99.8
SCFA_v1_3400001|ID:57975289|ygaD| conserved hypothetical protein [Ca. Propionivorax syntrophicum F70]	100
SCFA_v1_3400002|ID:57975290|cshA| DEAD-box ATP-dependent RNA helicase CshA [Ca. Propionivorax syntrophicum F70]	100
SCFA_v1_3400003|ID:57975291|recA| multifunctional SOS repair factor [Ca. Propionivorax syntrophicum F70]	99.7
SCFA_v1_3400004|ID:57975292|recX| Regulatory protein RecX [Ca. Propionivorax syntrophicum F70]	99.4
SCFA_v1_3410001|ID:57975293|parB| site-specific DNA-binding protein [Ca. Propionivorax syntrophicum F70]	95.8
SCFA_v1_3410002|ID:57975294|parA| chromosome partitioning protein; transcriptional regulator [Ca. Propionivorax syntrophicum F70]	99.3
SCFA_v1_3410003|ID:57975295|rsmG| 7-methylguanosine methyltransferase (16S rRNA, nucleotide G527) [Ca. Propionivorax syntrophicum F70]	81.9
SCFA_v1_3410004|ID:57975296| tRNA uridine 5-carboxymethylaminomethyl modification enzyme (fragment) [Ca. Propionivorax syntrophicum F70]	96.9
SCFA_v1_3420001|ID:57975297| LysE type translocator [Ca. Propionivorax syntrophicum F70]	99.1
SCFA_v1_3420002|ID:57975298| conserved protein of unknown function [Ca. Propionivorax syntrophicum F70]	99.8
SCFA_v1_3420003|ID:57975299| conserved protein of unknown function [Ca. Propionivorax syntrophicum F70]	99.7
SCFA_v1_3420004|ID:57975300| PBP superfamily domain protein (fragment) [Ca. Propionivorax syntrophicum F70]	96
SCFA_v1_3430001|ID:57975301| Putative ABC transporter ATP-binding protein YbhF (fragment) [Ca. Propionivorax syntrophicum F70]	100
SCFA_v1_3430002|ID:57975302| ABC-type multidrug transport system, permease component [Ca. Propionivorax syntrophicum F70]	99.5
SCFA_v1_3430003|ID:57975303|ybhR| Inner membrane transport permease YbhR [Ca. Propionivorax syntrophicum F70]	97.2
SCFA_v1_3430004|ID:57975304| conserved protein of unknown function [Ca. Propionivorax syntrophicum F70]	96.6
SCFA_v1_3430005|ID:57975305|murAA| UDP-N-acetylglucosamine 1-carboxyvinyltransferase [Ca. Propionivorax syntrophicum F70]	97.6
SCFA_v1_3440001|ID:57975306| putative enzyme [Ca. Propionivorax syntrophicum F70]	100
SCFA_v1_3440002|ID:57975307| Carbohydrate binding domain (Family 25) [Ca. Propionivorax syntrophicum F70]	99.2
SCFA_v1_3440003|ID:57975308| conserved protein of unknown function [Ca. Propionivorax syntrophicum F70]	98.8
SCFA_v1_3440004|ID:57975309|LeuB| Isocitrate/isopropylmalate dehydrogenase [Ca. Propionivorax syntrophicum F70]	99.7
SCFA_v1_3440005|ID:57975310|leuD| 3-isopropylmalate dehydratase small subunit 2 [Ca. Propionivorax syntrophicum F70]	100
SCFA_v1_3450001|ID:57975311| conserved protein of unknown function [Ca. Propionivorax syntrophicum F70]	89.3
SCFA_v1_3450002|ID:57975312|tsaA| putative tRNA (Adenine(37)-N6)-methyltransferase [Ca. Propionivorax syntrophicum F70]	28.6
SCFA_v1_3450003|ID:57975313| conserved protein of unknown function [Ca. Propionivorax syntrophicum F70]	#N/A
SCFA_v1_3450004|ID:57975314| putative cysteine desulfurase (fragment) [Ca. Propionivorax syntrophicum F70]	54.7
SCFA_v1_3460001|ID:57975315|idi| Isopentenyl-diphosphate Delta-isomerase 2 [Ca. Propionivorax syntrophicum F70]	99.4
SCFA_v1_3460002|ID:57975316|pucR| Purine catabolism regulatory protein [Ca. Propionivorax syntrophicum F70]	99.4
SCFA_v1_3470001|ID:57975317| Low molecular weight protein-tyrosine-phosphatase YwlE (fragment) [Ca. Propionivorax syntrophicum F70]	98.4
SCFA_v1_3470002|ID:57975318|rpiB| D-ribose 5-phosphate epimerase (promiscuous) [Ca. Propionivorax syntrophicum F70]	97.4
[truncated: 237 more rows]

## Sheet: F81_homologs
F81	GCA_002316295.1	Phox-21	R76
SCFA_v1_10001|ID:57979292| conserved protein of unknown function [Ca. Phosphitivorax anaerolimi F81]	81.9	100	83.1
SCFA_v1_10002|ID:57979293| NAD-dependent epimerase [Ca. Phosphitivorax anaerolimi F81]	87.5	100	89
SCFA_v1_10003|ID:57979294|fdtB| dTDP-3-amino-3,6-dideoxy-alpha-D-galactopyranose transaminase [Ca. Phosphitivorax anaerolimi F81]	83.3	99.5	94.1
SCFA_v1_10004|ID:57979295| conserved protein of unknown function [Ca. Phosphitivorax anaerolimi F81]	59.2	100	91.4
SCFA_v1_10005|ID:57979296| protein of unknown function [Ca. Phosphitivorax anaerolimi F81]	27.8	99.4	97.6
SCFA_v1_10006|ID:57979297| protein of unknown function [Ca. Phosphitivorax anaerolimi F81]	33.6	97.4	93.1
SCFA_v1_10007|ID:57979298| Integrase [Ca. Phosphitivorax anaerolimi F81]	#N/A	#N/A	#N/A
SCFA_v1_10008|ID:57979299| transposase [Ca. Phosphitivorax anaerolimi F81]	#N/A	#N/A	#N/A
SCFA_v1_10009|ID:57979300| Group 1 glycosyl transferase (fragment) [Ca. Phosphitivorax anaerolimi F81]	46.2	100	97.3
SCFA_v1_10010|ID:57979301| conserved protein of unknown function [Ca. Phosphitivorax anaerolimi F81]	#N/A	100	#N/A
SCFA_v1_10011|ID:57979302|ddc| L-2,4-diaminobutyrate decarboxylase [Ca. Phosphitivorax anaerolimi F81]	87.5	99.8	#N/A
SCFA_v1_10012|ID:57979303|rsmI| Ribosomal RNA small subunit methyltransferase I [Ca. Phosphitivorax anaerolimi F81]	74.8	98.6	70.9
SCFA_v1_10013|ID:57979304| conserved protein of unknown function [Ca. Phosphitivorax anaerolimi F81]	70.1	100	69
SCFA_v1_10014|ID:57979305| HDOD domain protein (modular protein) [Ca. Phosphitivorax anaerolimi F81]	80.9	99.2	80.3
SCFA_v1_10015|ID:57979306| conserved protein of unknown function [Ca. Phosphitivorax anaerolimi F81]	80.5	99.7	80.9
SCFA_v1_10016|ID:57979307|apgM| putative 2,3-bisphosphoglycerate-independent phosphoglycerate mutase [Ca. Phosphitivorax anaerolimi F81]	83.7	99.5	83.9
SCFA_v1_10017|ID:57979308|hom| Homoserine dehydrogenase [Ca. Phosphitivorax anaerolimi F81]	89.3	99.8	89.3
SCFA_v1_10018|ID:57979309|lipA| Lipoyl synthase [Ca. Phosphitivorax anaerolimi F81]	71.5	97.4	#N/A
SCFA_v1_20002|ID:57979311| transposase (fragment) [Ca. Phosphitivorax anaerolimi F81]	#N/A	#N/A	#N/A
SCFA_v1_20001|ID:57979310| Integrase [Ca. Phosphitivorax anaerolimi F81]	#N/A	#N/A	#N/A
SCFA_v1_20003|ID:57979312| conserved protein of unknown function [Ca. Phosphitivorax anaerolimi F81]	#N/A	#N/A	#N/A
SCFA_v1_20004|ID:57979313|yhbU| putative protease YhbU [Ca. Phosphitivorax anaerolimi F81]	78	89.8	77.6
SCFA_v1_20005|ID:57979314|pcrA| DNA helicase [Ca. Phosphitivorax anaerolimi F81]	86.5	96.8	86.5
SCFA_v1_20006|ID:57979315| LemA family protein (fragment) [Ca. Phosphitivorax anaerolimi F81]	#N/A	#N/A	#N/A
SCFA_v1_20007|ID:57979316| conserved protein of unknown function [Ca. Phosphitivorax anaerolimi F81]	#N/A	100	#N/A
SCFA_v1_20008|ID:57979317| protein of unknown function [Ca. Phosphitivorax anaerolimi F81]	#N/A	#N/A	#N/A
SCFA_v1_20009|ID:57979318| protein of unknown function [Ca. Phosphitivorax anaerolimi F81]	#N/A	100	#N/A
SCFA_v1_20010|ID:57979319|uvrY| Response regulator UvrY [Ca. Phosphitivorax anaerolimi F81]	90.5	100	90.5
SCFA_v1_20011|ID:57979320|liaS| Sensor histidine kinase LiaS [Ca. Phosphitivorax anaerolimi F81]	63.9	100	63.6
SCFA_v1_20012|ID:57979321| protein of unknown function [Ca. Phosphitivorax anaerolimi F81]	#N/A	#N/A	#N/A
SCFA_v1_20013|ID:57979322|actP| Copper-transporting P-type ATPase [Ca. Phosphitivorax anaerolimi F81]	78.1	100	79.3
SCFA_v1_20014|ID:57979323| Radical SAM superfamily protein [Ca. Phosphitivorax anaerolimi F81]	66.7	100	76.3
SCFA_v1_20015|ID:57979324| FKBP-type peptidyl-prolyl cis-trans isomerase [Ca. Phosphitivorax anaerolimi F81]	88	99.3	88
SCFA_v1_20016|ID:57979325| protein of unknown function [Ca. Phosphitivorax anaerolimi F81]	#N/A	#N/A	#N/A
SCFA_v1_20017|ID:57979326| protein of unknown function [Ca. Phosphitivorax anaerolimi F81]	#N/A	#N/A	#N/A
SCFA_v1_20018|ID:57979327|echA8| putative enoyl-CoA hydratase echA8 [Ca. Phosphitivorax anaerolimi F81]	79.4	99.2	43.6
SCFA_v1_20019|ID:57979328|xylB| Xylulose kinase [Ca. Phosphitivorax anaerolimi F81]	91.7	100	94.4
SCFA_v1_20020|ID:57979329| Fibronectin type III domain protein [Ca. Phosphitivorax anaerolimi F81]	52.5	100	53.8
SCFA_v1_20021|ID:57979330| conserved protein of unknown function [Ca. Phosphitivorax anaerolimi F81]	84.6	99.4	84.6
SCFA_v1_20022|ID:57979331| Magnesium transporter MgtE [Ca. Phosphitivorax anaerolimi F81]	90.6	100	90.6
SCFA_v1_20023|ID:57979332|recO| DNA repair protein RecO [Ca. Phosphitivorax anaerolimi F81]	84.1	99.1	84.1
SCFA_v1_20024|ID:57979333|glyQ| glycyl-tRNA synthetase, alpha chain [Ca. Phosphitivorax anaerolimi F81]	94.7	100	94.7
SCFA_v1_20025|ID:57979334|glyS| Glycine--tRNA ligase beta subunit [Ca. Phosphitivorax anaerolimi F81]	82.3	100	82.3
SCFA_v1_20026|ID:57979335|dgt| Deoxyguanosinetriphosphate triphosphohydrolase [Ca. Phosphitivorax anaerolimi F81]	82.2	100	82.2
SCFA_v1_20027|ID:57979336| Glutaredoxin and related proteins (fragment) [Ca. Phosphitivorax anaerolimi F81]	#N/A	#N/A	#N/A
SCFA_v1_20028|ID:57979337|fucA| L-fuculose phosphate aldolase [Ca. Phosphitivorax anaerolimi F81]	#N/A	99.6	#N/A
SCFA_v1_20029|ID:57979338| Phenylacetate-coenzyme A ligase [Ca. Phosphitivorax anaerolimi F81]	79.3	99.8	31.8
SCFA_v1_20030|ID:57979339|livF| leucine/isoleucine/valine transporter subunit ; ATP-binding component of ABC superfamily [Ca. Phosphitivorax anaerolimi F81]	91	100	91
SCFA_v1_20031|ID:57979340| Leucine/isoleucine/valine transporter permease subunit [Ca. Phosphitivorax anaerolimi F81]	88.8	100	88.8
SCFA_v1_20032|ID:57979341|livH| High-affinity branched-chain amino acid transport system permease protein LivH [Ca. Phosphitivorax anaerolimi F81]	94.5	100	94.5
SCFA_v1_20033|ID:57979342| Long-chain-fatty-acid--CoA ligase FadD15 [Ca. Phosphitivorax anaerolimi F81]	84.6	100	84.6
SCFA_v1_20034|ID:57979343|braF| High-affinity branched-chain amino acid transport ATP-binding protein BraF [Ca. Phosphitivorax anaerolimi F81]	86.6	100	86.6
SCFA_v1_20035|ID:57979344| conserved exported protein of unknown function [Ca. Phosphitivorax anaerolimi F81]	86.3	100	86.3
SCFA_v1_20036|ID:57979345| Regulator of chromosome condensation (RCC1) repeat protein [Ca. Phosphitivorax anaerolimi F81]	61.1	94.5	63.1
SCFA_v1_20037|ID:57979346| protein of unknown function [Ca. Phosphitivorax anaerolimi F81]	#N/A	#N/A	#N/A
SCFA_v1_20038|ID:57979347| transposase (fragment) [Ca. Phosphitivorax anaerolimi F81]	#N/A	100	#N/A
SCFA_v1_20039|ID:57979348| protein of unknown function [Ca. Phosphitivorax anaerolimi F81]	#N/A	100	#N/A
SCFA_v1_20040|ID:57979349|rpfG| Cyclic di-GMP phosphodiesterase response regulator RpfG [Ca. Phosphitivorax anaerolimi F81]	40.4	99.8	40.4
SCFA_v1_20041|ID:57979350| Coproporphyrinogen III oxidase [Ca. Phosphitivorax anaerolimi F81]	82.8	99.3	82.8
SCFA_v1_20042|ID:57979351| conserved protein of unknown function [Ca. Phosphitivorax anaerolimi F81]	74.3	100	74.3
SCFA_v1_20043|ID:57979352|ndk| Nucleoside diphosphate kinase [Ca. Phosphitivorax anaerolimi F81]	86.1	99.6	86.1
SCFA_v1_20044|ID:57979353| tRNA (N6-threonylcarbamoyladenosine(37)-N6)-methyltransferase TrmO (fragment) [Ca. Phosphitivorax anaerolimi F81]	89.2	99.2	89.2
SCFA_v1_20045|ID:57979354| Sodium/phosphate symporter [Ca. Phosphitivorax anaerolimi F81]	92.4	99.8	92
SCFA_v1_20046|ID:57979355|hemN| Oxygen-independent coproporphyrinogen-III oxidase 1 [Ca. Phosphitivorax anaerolimi F81]	87.8	100	88
SCFA_v1_20047|ID:57979356|hisS| histidyl tRNA synthetase [Ca. Phosphitivorax anaerolimi F81]	81.1	99.8	82.6
SCFA_v1_20048|ID:57979357|aspS| Aspartate--tRNA(Asp/Asn) ligase [Ca. Phosphitivorax anaerolimi F81]	87	100	87.6
SCFA_v1_20049|ID:57979358| LysM domain/BON superfamily protein [Ca. Phosphitivorax anaerolimi F81]	85.1	100	85.1
SCFA_v1_20050|ID:57979359|leuA| 2-isopropylmalate synthase [Ca. Phosphitivorax anaerolimi F81]	90.2	100	89.9
SCFA_v1_20051|ID:57979360|icd| isocitrate dehydrogenase, specific for NADP+; e14 prophage [Ca. Phosphitivorax anaerolimi F81]	85.1	100	87.7
SCFA_v1_20052|ID:57979361| protein of unknown function [Ca. Phosphitivorax anaerolimi F81]	#N/A	#N/A	#N/A
SCFA_v1_20053|ID:57979362| putative fructose-bisphosphate aldolase class 1 (fragment) [Ca. Phosphitivorax anaerolimi F81]	#N/A	100	#N/A
SCFA_v1_20054|ID:57979363| putative enzyme [Ca. Phosphitivorax anaerolimi F81]	#N/A	100	#N/A
SCFA_v1_20055|ID:57979364| protein of unknown function [Ca. Phosphitivorax anaerolimi F81]	#N/A	#N/A	#N/A
SCFA_v1_20056|ID:57979365| conserved protein of unknown function [Ca. Phosphitivorax anaerolimi F81]	84	100	84
SCFA_v1_20057|ID:57979366| protein of unknown function [Ca. Phosphitivorax anaerolimi F81]	61.6	99.2	58.9
SCFA_v1_20058|ID:57979367| Dodecin [Ca. Phosphitivorax anaerolimi F81]	74.6	100	74.6
SCFA_v1_20059|ID:57979368| Phenylacetate-coenzyme A ligase [Ca. Phosphitivorax anaerolimi F81]	50.2	99.6	50.2
SCFA_v1_20060|ID:57979369| protein of unknown function [Ca. Phosphitivorax anaerolimi F81]	#N/A	#N/A	#N/A
SCFA_v1_20061|ID:57979370|nifS| Cysteine desulfurase [Ca. Phosphitivorax anaerolimi F81]	76.7	99.7	76.7
SCFA_v1_20062|ID:57979371|egtD| Histidine N-alpha-methyltransferase [Ca. Phosphitivorax anaerolimi F81]	56.1	99.7	62.1
SCFA_v1_20063|ID:57979372| protein of unknown function [Ca. Phosphitivorax anaerolimi F81]	#N/A	#N/A	#N/A
SCFA_v1_20064|ID:57979373|cspA| major cold shock protein [Ca. Phosphitivorax anaerolimi F81]	67.7	100	93.9
SCFA_v1_20065|ID:57979374| conserved protein of unknown function [Ca. Phosphitivorax anaerolimi F81]	76.3	100	#N/A
SCFA_v1_20066|ID:57979375| conserved protein of unknown function [Ca. Phosphitivorax anaerolimi F81]	53.5	100	#N/A
SCFA_v1_20067|ID:57979376| KaiC-like protein 1 [Ca. Phosphitivorax anaerolimi F81]	79.9	99.3	#N/A
SCFA_v1_20068|ID:57979377| KaiB-like protein 1 [Ca. Phosphitivorax anaerolimi F81]	85.6	96.9	57.8
SCFA_v1_20069|ID:57979378|kaiB| Circadian clock protein KaiB [Ca. Phosphitivorax anaerolimi F81]	78.1	100	76.3
SCFA_v1_30001|ID:57979379| conserved protein of unknown function [Ca. Phosphitivorax anaerolimi F81]	47.7	100	#N/A
SCFA_v1_30002|ID:57979380| conserved exported protein of unknown function [Ca. Phosphitivorax anaerolimi F81]	79.9	100	71.4
SCFA_v1_30003|ID:57979381| putative nickel insertion protein [Ca. Phosphitivorax anaerolimi F81]	73.6	100	73.9
SCFA_v1_30004|ID:57979382|larB| Pyridinium-3,5-biscarboxylic acid mononucleotide synthase [Ca. Phosphitivorax anaerolimi F81]	78.4	100	78
SCFA_v1_30005|ID:57979383| conserved protein of unknown function [Ca. Phosphitivorax anaerolimi F81]	78.4	100	78.4
SCFA_v1_30006|ID:57979384| conserved protein of unknown function [Ca. Phosphitivorax anaerolimi F81]	80.3	100	80.3
SCFA_v1_30007|ID:57979385| protein of unknown function [Ca. Phosphitivorax anaerolimi F81]	#N/A	100	#N/A
SCFA_v1_30008|ID:57979386|czcD| Cadmium, cobalt and zinc/H(+)-K(+) antiporter [Ca. Phosphitivorax anaerolimi F81]	74.3	100	73.7
SCFA_v1_30009|ID:57979387| Thioesterase superfamily protein [Ca. Phosphitivorax anaerolimi F81]	73	100	73
SCFA_v1_30010|ID:57979388| Acyl-CoA dehydrogenase (fragment) [Ca. Phosphitivorax anaerolimi F81]	#N/A	100	36.6
SCFA_v1_30011|ID:57979389|bcd| Acyl-CoA dehydrogenase (fragment) [Ca. Phosphitivorax anaerolimi F81]	53.3	100	53.3
SCFA_v1_30012|ID:57979390| conserved protein of unknown function [Ca. Phosphitivorax anaerolimi F81]	90.1	100	32.8
SCFA_v1_30013|ID:57979391| conserved protein of unknown function [Ca. Phosphitivorax anaerolimi F81]	59.3	100	#N/A
SCFA_v1_30014|ID:57979392| Ferredoxin-2 [Ca. Phosphitivorax anaerolimi F81]	80	100	#N/A
SCFA_v1_30015|ID:57979393| Rubrerythrin [Ca. Phosphitivorax anaerolimi F81]	76.2	100	77.3
SCFA_v1_30016|ID:57979394|copB| Copper-exporting P-type ATPase B [Ca. Phosphitivorax anaerolimi F81]	72.2	100	73.1
SCFA_v1_30017|ID:57979395|rip| Zinc metalloprotease [Ca. Phosphitivorax anaerolimi F81]	87.6	100	87.6
SCFA_v1_30018|ID:57979396|gap| Glyceraldehyde-3-phosphate dehydrogenase [Ca. Phosphitivorax anaerolimi F81]	82.1	99.7	82.1
SCFA_v1_30019|ID:57979397|phoR| Alkaline phosphatase synthesis sensor protein PhoR [Ca. Phosphitivorax anaerolimi F81]	68.5	100	66.8
SCFA_v1_30020|ID:57979398|polX| DNA polymerase/3'-5' exonuclease PolX [Ca. Phosphitivorax anaerolimi F81]	72	99.8	71.9
SCFA_v1_30021|ID:57979399|treT| Trehalose synthase [Ca. Phosphitivorax anaerolimi F81]	46.1	100	81.5
SCFA_v1_30022|ID:57979400| Galactose-1-phosphate uridylyltransferase [Ca. Phosphitivorax anaerolimi F81]	68.7	99.7	68.7
SCFA_v1_30023|ID:57979401| Formamidopyrimidine-DNA glycosylase [Ca. Phosphitivorax anaerolimi F81]	70.1	100	70.1
SCFA_v1_30024|ID:57979402|ldhA| D-lactate dehydrogenase [Ca. Phosphitivorax anaerolimi F81]	82.6	100	82.6
SCFA_v1_30025|ID:57979403|pfkB| putative ATP-dependent 6-phosphofructokinase isozyme 2 [Ca. Phosphitivorax anaerolimi F81]	66	100	70.1
SCFA_v1_30026|ID:57979404| conserved protein of unknown function [Ca. Phosphitivorax anaerolimi F81]	43.7	100	#N/A
SCFA_v1_30027|ID:57979405|atpA| ATP synthase subunit alpha 2 [Ca. Phosphitivorax anaerolimi F81]	57	100	50.9
SCFA_v1_30028|ID:57979406| putative ATP synthase subunit b 1 [Ca. Phosphitivorax anaerolimi F81]	31	100	31
SCFA_v1_30029|ID:57979407|atpE| ATP synthase subunit c 2 [Ca. Phosphitivorax anaerolimi F81]	63.6	100	63.6
SCFA_v1_30030|ID:57979408|atpB| ATP synthase subunit a 1 [Ca. Phosphitivorax anaerolimi F81]	52.8	100	52.8
SCFA_v1_30031|ID:57979409| conserved protein of unknown function [Ca. Phosphitivorax anaerolimi F81]	56.2	100	56.2
SCFA_v1_30032|ID:57979410|atpC| ATP synthase epsilon chain [Ca. Phosphitivorax anaerolimi F81]	45	100	45
SCFA_v1_30033|ID:57979411|atpD| F1 sector of membrane-bound ATP synthase, beta subunit [Ca. Phosphitivorax anaerolimi F81]	66.6	100	66.6
SCFA_v1_30034|ID:57979412| Universal stress protein [Ca. Phosphitivorax anaerolimi F81]	#N/A	100	#N/A
SCFA_v1_30035|ID:57979413|rpoH| RNA polymerase sigma factor [Ca. Phosphitivorax anaerolimi F81]	98.4	100	98.4
SCFA_v1_30036|ID:57979414|nlr| Neelaredoxin [Ca. Phosphitivorax anaerolimi F81]	#N/A	100	#N/A
SCFA_v1_30037|ID:57979415| protein of unknown function [Ca. Phosphitivorax anaerolimi F81]	67	100	67
SCFA_v1_30038|ID:57979416| conserved protein of unknown function [Ca. Phosphitivorax anaerolimi F81]	40	100	90
SCFA_v1_30039|ID:57979417|qseF| Transcriptional regulatory protein QseF [Ca. Phosphitivorax anaerolimi F81]	93.7	100	93.8
SCFA_v1_30040|ID:57979418|virA| Wide host range VirA protein [Ca. Phosphitivorax anaerolimi F81]	67.5	100	67.6
SCFA_v1_30041|ID:57979419|moaA| Cyclic pyranopterin monophosphate synthase [Ca. Phosphitivorax anaerolimi F81]	84.7	99.5	84.9
SCFA_v1_30042|ID:57979420|cysG| fragment of fused siroheme synthase 1,3-dimethyluroporphyriongen III dehydrogenase and siroheme ferrochelatase ; uroporphyrinogen methyltransferase (part 2) [Ca. Phosphitivorax anaerolimi F81]	79.1	100	79.1
SCFA_v1_30043|ID:57979421|hemC| Porphobilinogen deaminase [Ca. Phosphitivorax anaerolimi F81]	78.2	100	78.2
SCFA_v1_30044|ID:57979422|hemA| Glutamyl-tRNA reductase [Ca. Phosphitivorax anaerolimi F81]	77.4	100	77.4
SCFA_v1_30045|ID:57979423|ccsA| Cytochrome c biogenesis protein CcsA [Ca. Phosphitivorax anaerolimi F81]	68.5	100	68.5
SCFA_v1_30046|ID:57979424|cysG| fragment of fused siroheme synthase 1,3-dimethyluroporphyriongen III dehydrogenase and siroheme ferrochelatase ; uroporphyrinogen methyltransferase (part 1) [Ca. Phosphitivorax anaerolimi F81]	78.3	100	78.3
SCFA_v1_30047|ID:57979425| Alpha/beta hydrolase family protein [Ca. Phosphitivorax anaerolimi F81]	78.9	100	78.9
SCFA_v1_30048|ID:57979426| Tetratricopeptide repeat protein [Ca. Phosphitivorax anaerolimi F81]	87.9	99.7	87.9
SCFA_v1_30049|ID:57979427| conserved protein of unknown function [Ca. Phosphitivorax anaerolimi F81]	66.2	98.5	66.2
SCFA_v1_30050|ID:57979428| conserved protein of unknown function [Ca. Phosphitivorax anaerolimi F81]	61.5	99.3	61.3
SCFA_v1_30051|ID:57979429|murJ| putative lipid II flippase MurJ [Ca. Phosphitivorax anaerolimi F81]	84.6	100	86.9
SCFA_v1_30052|ID:57979430| protein of unknown function [Ca. Phosphitivorax anaerolimi F81]	#N/A	#N/A	#N/A
SCFA_v1_30053|ID:57979431|rpfG| Cyclic di-GMP phosphodiesterase response regulator RpfG [Ca. Phosphitivorax anaerolimi F81]	88.3	99.8	88.3
SCFA_v1_30054|ID:57979432|atoC| Regulatory protein AtoC [Ca. Phosphitivorax anaerolimi F81]	90.8	99.8	90.8
SCFA_v1_30055|ID:57979433|gloC| Hydroxyacylglutathione hydrolase GloC [Ca. Phosphitivorax anaerolimi F81]	85	100	85
SCFA_v1_30056|ID:57979434| conserved protein of unknown function [Ca. Phosphitivorax anaerolimi F81]	79.4	100	79.4
SCFA_v1_30057|ID:57979435|coaBC| Phosphopantothenoylcysteine decarboxylase / Phosphopantothenate--cysteine ligase [Ca. Phosphitivorax anaerolimi F81]	83.2	100	83.2
SCFA_v1_30058|ID:57979436|udg| Type-4 uracil-DNA glycosylase [Ca. Phosphitivorax anaerolimi F81]	80.3	100	80.3
SCFA_v1_30059|ID:57979437| conserved membrane protein of unknown function [Ca. Phosphitivorax anaerolimi F81]	78.6	100	78.6
SCFA_v1_30060|ID:57979438|mnmA| tRNA-specific 2-thiouridylase MnmA [Ca. Phosphitivorax anaerolimi F81]	71.8	100	71.8
SCFA_v1_30061|ID:57979439| protein of unknown function [Ca. Phosphitivorax anaerolimi F81]	#N/A	#N/A	#N/A
SCFA_v1_30062|ID:57979440| conserved protein of unknown function [Ca. Phosphitivorax anaerolimi F81]	69	100	69
SCFA_v1_30063|ID:57979441| conserved protein of unknown function [Ca. Phosphitivorax anaerolimi F81]	#N/A	100	#N/A
SCFA_v1_30064|ID:57979442|clcA| H(+)/Cl(-) exchange transporter ClcA [Ca. Phosphitivorax anaerolimi F81]	82	99.8	81.9
SCFA_v1_30065|ID:57979443| Fructoselysine 3-epimerase [Ca. Phosphitivorax anaerolimi F81]	76.7	100	76.7
SCFA_v1_30066|ID:57979444|recJ| Single-stranded-DNA-specific exonuclease RecJ [Ca. Phosphitivorax anaerolimi F81]	83.7	100	84.6
SCFA_v1_30067|ID:57979445| conserved protein of unknown function [Ca. Phosphitivorax anaerolimi F81]	81.8	100	80.9
SCFA_v1_30068|ID:57979446|gluP| Rhomboid protease GluP [Ca. Phosphitivorax anaerolimi F81]	72.7	100	72.9
SCFA_v1_30069|ID:57979447|mglA| Mutual gliding-motility protein MglA [Ca. Phosphitivorax anaerolimi F81]	83.4	100	83.4
SCFA_v1_30070|ID:57979448| Photosystem I assembly protein Ycf3 [Ca. Phosphitivorax anaerolimi F81]	88.2	100	86.5
SCFA_v1_30071|ID:57979449| conserved protein of unknown function [Ca. Phosphitivorax anaerolimi F81]	72.4	100	66.2
SCFA_v1_30072|ID:57979450|oppD| oligopeptide transporter subunit ; ATP-binding component of ABC superfamily [Ca. Phosphitivorax anaerolimi F81]	80.1	100	80.1
SCFA_v1_30073|ID:57979451|dppF| dipeptide transporter ; ATP-binding component of ABC superfamily [Ca. Phosphitivorax anaerolimi F81]	81.1	100	81.1
SCFA_v1_30074|ID:57979452|rpsT| 30S ribosomal protein S20 [Ca. Phosphitivorax anaerolimi F81]	77.3	100	77.3
SCFA_v1_30075|ID:57979453| DNA polymerase III subunit delta [Ca. Phosphitivorax anaerolimi F81]	71.8	100	71.5
SCFA_v1_30076|ID:57979454| conserved exported protein of unknown function [Ca. Phosphitivorax anaerolimi F81]	80.4	100	80.4
SCFA_v1_30077|ID:57979455|leuS| leucyl-tRNA synthetase [Ca. Phosphitivorax anaerolimi F81]	87.1	100	87.2
SCFA_v1_30078|ID:57979456|mrcA| Penicillin-binding protein 1A [Ca. Phosphitivorax anaerolimi F81]	86.7	100	86.2
SCFA_v1_30079|ID:57979457| LysM domain/BON superfamily protein [Ca. Phosphitivorax anaerolimi F81]	62	100	62
SCFA_v1_30080|ID:57979458| exported protein of unknown function [Ca. Phosphitivorax anaerolimi F81]	58.1	100	58.1
SCFA_v1_30081|ID:57979459| putative Membrane-bound lytic murein transglycosylase D [Ca. Phosphitivorax anaerolimi F81]	70	100	70
SCFA_v1_30082|ID:57979460|rpoH| RNA polymerase sigma factor RpoH [Ca. Phosphitivorax anaerolimi F81]	88.1	100	88.1
SCFA_v1_30083|ID:57979461|hspA| Spore protein SP21 [Ca. Phosphitivorax anaerolimi F81]	72.6	100	72.6
SCFA_v1_30084|ID:57979462|rsmG| Ribosomal RNA small subunit methyltransferase G [Ca. Phosphitivorax anaerolimi F81]	66.3	100	66.3
SCFA_v1_30085|ID:57979463|mnmE| tRNA modification GTPase MnmE [Ca. Phosphitivorax anaerolimi F81]	69.5	100	69.8
SCFA_v1_30086|ID:57979464| R3H domain protein [Ca. Phosphitivorax anaerolimi F81]	70.3	100	73.9
SCFA_v1_30087|ID:57979465|yidC| Membrane protein insertase YidC [Ca. Phosphitivorax anaerolimi F81]	79	99.4	80.6
SCFA_v1_40001|ID:57979466| protein of unknown function [Ca. Phosphitivorax anaerolimi F81]	#N/A	#N/A	#N/A
SCFA_v1_40002|ID:57979467|pncA| Nicotinamidase [Ca. Phosphitivorax anaerolimi F81]	73.9	100	74.3
SCFA_v1_40003|ID:57979468| MFS transporter [Ca. Phosphitivorax anaerolimi F81]	76.7	99.8	76.7
SCFA_v1_40004|ID:57979469| Two-component system response regulator [Ca. Phosphitivorax anaerolimi F81]	94.1	99.8	90.9
SCFA_v1_40005|ID:57979470|kinE| Sporulation kinase E [Ca. Phosphitivorax anaerolimi F81]	83.1	100	81.7
SCFA_v1_40006|ID:57979471| conserved protein of unknown function [Ca. Phosphitivorax anaerolimi F81]	94.8	100	94.8
SCFA_v1_40007|ID:57979472|ecfA| Energy-coupling factor transporter ATP-binding protein EcfA2 [Ca. Phosphitivorax anaerolimi F81]	74.5	99.6	68.2
SCFA_v1_40008|ID:57979473|polX| DNA polymerase/3'-5' exonuclease PolX [Ca. Phosphitivorax anaerolimi F81]	64.6	99.8	34.9
SCFA_v1_40009|ID:57979474|mtaB| Threonylcarbamoyladenosine tRNA methylthiotransferase MtaB [Ca. Phosphitivorax anaerolimi F81]	71.3	99.8	31.3
SCFA_v1_40010|ID:57979475| conserved protein of unknown function [Ca. Phosphitivorax anaerolimi F81]	74.5	100	74.5
SCFA_v1_40011|ID:57979476|glgA| Glycogen synthase [Ca. Phosphitivorax anaerolimi F81]	77.8	100	78.1
SCFA_v1_40012|ID:57979477|dnaA| Chromosomal replication initiator protein DnaA [Ca. Phosphitivorax anaerolimi F81]	86.1	100	86.1
SCFA_v1_40013|ID:57979478|hemN| Oxygen-independent coproporphyrinogen-III oxidase 1 [Ca. Phosphitivorax anaerolimi F81]	75.4	99.8	75.1
SCFA_v1_40014|ID:57979479|yrzS| Uncharacterized membrane protein YrzS [Ca. Phosphitivorax anaerolimi F81]	79.2	100	79.2
SCFA_v1_40015|ID:57979480| conserved protein of unknown function [Ca. Phosphitivorax anaerolimi F81]	54.1	100	54.1
SCFA_v1_40016|ID:57979481| Rhomboid family protein [Ca. Phosphitivorax anaerolimi F81]	85.3	100	84.8
SCFA_v1_40017|ID:57979482| Cell division protein FtsB [Ca. Phosphitivorax anaerolimi F81]	84.2	100	84.2
SCFA_v1_40018|ID:57979483| Cell division protein FtsA [Ca. Phosphitivorax anaerolimi F81]	97.7	100	98
SCFA_v1_40019|ID:57979484| Fimbrial assembly protein (PilN) [Ca. Phosphitivorax anaerolimi F81]	89.8	100	89.8
SCFA_v1_40020|ID:57979485| Pilus assembly protein, PilO [Ca. Phosphitivorax anaerolimi F81]	87.7	100	87.7
SCFA_v1_40021|ID:57979486| Pilus assembly protein, PilP [Ca. Phosphitivorax anaerolimi F81]	76	100	76
SCFA_v1_40022|ID:57979487|pilQ| Type IV pilus biogenesis and competence protein PilQ [Ca. Phosphitivorax anaerolimi F81]	85.9	100	85.9
SCFA_v1_40023|ID:57979488| protein of unknown function [Ca. Phosphitivorax anaerolimi F81]	#N/A	#N/A	#N/A
SCFA_v1_40024|ID:57979489| Tetratricopeptide repeat protein [Ca. Phosphitivorax anaerolimi F81]	65.7	100	65.7
SCFA_v1_40025|ID:57979490|ftsH| protease, ATP-dependent zinc-metallo [Ca. Phosphitivorax anaerolimi F81]	54.5	100	92.5
SCFA_v1_40026|ID:57979491|folP| Dihydropteroate synthase [Ca. Phosphitivorax anaerolimi F81]	75.1	99.8	75.1
SCFA_v1_40027|ID:57979492|acpS| Holo-[acyl-carrier-protein] synthase [Ca. Phosphitivorax anaerolimi F81]	71.8	100	71.8
SCFA_v1_40028|ID:57979493|tsaE| tRNA threonylcarbamoyladenosine biosynthesis protein TsaE [Ca. Phosphitivorax anaerolimi F81]	79.9	100	79.9
SCFA_v1_40029|ID:57979494|lysC| Aspartate kinase Ask_LysC [Ca. Phosphitivorax anaerolimi F81]	88.2	100	87
SCFA_v1_40030|ID:57979495|cimA| (R)-citramalate synthase [Ca. Phosphitivorax anaerolimi F81]	84.6	100	84.8
SCFA_v1_40031|ID:57979496| conserved protein of unknown function [Ca. Phosphitivorax anaerolimi F81]	87	100	#N/A
SCFA_v1_40032|ID:57979497| protein of unknown function [Ca. Phosphitivorax anaerolimi F81]	#N/A	#N/A	#N/A
SCFA_v1_40033|ID:57979498| conserved membrane protein of unknown function [Ca. Phosphitivorax anaerolimi F81]	80.6	100	#N/A
SCFA_v1_40034|ID:57979499| protein of unknown function [Ca. Phosphitivorax anaerolimi F81]	#N/A	#N/A	#N/A
SCFA_v1_40035|ID:57979500|osmY| Osmotically-inducible protein Y [Ca. Phosphitivorax anaerolimi F81]	66.1	100	49.3
SCFA_v1_40036|ID:57979501|rpfG| Cyclic di-GMP phosphodiesterase response regulator RpfG [Ca. Phosphitivorax anaerolimi F81]	82.9	100	83.2
SCFA_v1_40037|ID:57979502| conserved protein of unknown function [Ca. Phosphitivorax anaerolimi F81]	76.1	100	76.1
SCFA_v1_40038|ID:57979503|tapB| Type IV pilus assembly protein TapB [Ca. Phosphitivorax anaerolimi F81]	52.3	100	92.9
SCFA_v1_40039|ID:57979504|pilT| Twitching mobility protein [Ca. Phosphitivorax anaerolimi F81]	48.2	100	93.2
SCFA_v1_40040|ID:57979505|pilC| Type 4 fimbrial assembly protein PilC [Ca. Phosphitivorax anaerolimi F81]	92.9	100	92.1
SCFA_v1_40041|ID:57979506| conserved membrane protein of unknown function [Ca. Phosphitivorax anaerolimi F81]	67.9	100	67
SCFA_v1_40042|ID:57979507| conserved protein of unknown function [Ca. Phosphitivorax anaerolimi F81]	67.8	100	68.2
SCFA_v1_40043|ID:57979508| conserved protein of unknown function [Ca. Phosphitivorax anaerolimi F81]	#N/A	100	82.2
SCFA_v1_40044|ID:57979509|birA| Bifunctional ligase/repressor BirA [Ca. Phosphitivorax anaerolimi F81]	#N/A	100	65
SCFA_v1_40045|ID:57979510|valS| Valine--tRNA ligase [Ca. Phosphitivorax anaerolimi F81]	32.5	100	87.6
SCFA_v1_40046|ID:57979511| conserved protein of unknown function [Ca. Phosphitivorax anaerolimi F81]	52.9	100	53.8
SCFA_v1_40047|ID:57979512|pfkA| ATP-dependent 6-phosphofructokinase [Ca. Phosphitivorax anaerolimi F81]	87.7	100	87.4
SCFA_v1_40048|ID:57979513| conserved protein of unknown function [Ca. Phosphitivorax anaerolimi F81]	68.4	100	67
SCFA_v1_40049|ID:57979514|lpd| Dihydrolipoyl dehydrogenase [Ca. Phosphitivorax anaerolimi F81]	73.1	99.8	74.1
SCFA_v1_40050|ID:57979515|hisI| Phosphoribosyl-AMP cyclohydrolase [Ca. Phosphitivorax anaerolimi F81]	85	100	85
SCFA_v1_40051|ID:57979516|hisG| ATP phosphoribosyltransferase [Ca. Phosphitivorax anaerolimi F81]	90.8	100	90.8
SCFA_v1_40052|ID:57979517|map| Methionine aminopeptidase [Ca. Phosphitivorax anaerolimi F81]	85.1	100	86.6
SCFA_v1_40053|ID:57979518|wecA| UDP-N-acetylgalactosamine-undecaprenyl-phosphate N-acetylgalactosaminephosphotransferase [Ca. Phosphitivorax anaerolimi F81]	87.5	100	95.3
SCFA_v1_40054|ID:57979519|yugP| putative membrane protease YugP [Ca. Phosphitivorax anaerolimi F81]	93.4	100	93.4
SCFA_v1_40055|ID:57979520| Tetratricopeptide repeat protein [Ca. Phosphitivorax anaerolimi F81]	77.5	99.7	77.5
SCFA_v1_40056|ID:57979521|rsmE| Ribosomal RNA small subunit methyltransferase E [Ca. Phosphitivorax anaerolimi F81]	71.2	99.6	71.2
SCFA_v1_40057|ID:57979522| Galactose-1-phosphate uridylyltransferase [Ca. Phosphitivorax anaerolimi F81]	35.6	98.8	35.6
SCFA_v1_40058|ID:57979523|amyA| Alpha-amylase 1 [Ca. Phosphitivorax anaerolimi F81]	78.8	99.3	80.2
SCFA_v1_40059|ID:57979524| conserved protein of unknown function [Ca. Phosphitivorax anaerolimi F81]	#N/A	100	#N/A
SCFA_v1_50001|ID:57979525|lcfB| Long-chain-fatty-acid--CoA ligase [Ca. Phosphitivorax anaerolimi F81]	84.3	99.6	83.5
SCFA_v1_50002|ID:57979526| Radical SAM superfamily protein [Ca. Phosphitivorax anaerolimi F81]	72	98.7	72
SCFA_v1_50003|ID:57979527|rpfG| Cyclic di-GMP phosphodiesterase response regulator RpfG [Ca. Phosphitivorax anaerolimi F81]	84	98.8	84.2
SCFA_v1_50004|ID:57979528| MgtE intracellular N domain protein [Ca. Phosphitivorax anaerolimi F81]	78	97.8	78
SCFA_v1_50005|ID:57979529|fliJ| Flagellar FliJ protein [Ca. Phosphitivorax anaerolimi F81]	65.8	100	65.8
SCFA_v1_50006|ID:57979530|fliI| flagellum-specific ATP synthase [Ca. Phosphitivorax anaerolimi F81]	87.1	100	86.9
SCFA_v1_50007|ID:57979531|yscL| Yop proteins translocation protein L [Ca. Phosphitivorax anaerolimi F81]	79.4	100	79.4
SCFA_v1_50008|ID:57979532|fliG| Flagellar motor switch protein FliG [Ca. Phosphitivorax anaerolimi F81]	87	99.7	89.6
SCFA_v1_50009|ID:57979533| putative Flagellar M-ring protein [Ca. Phosphitivorax anaerolimi F81]	81.1	99.3	#N/A
SCFA_v1_50010|ID:57979534| Flagellar hook-basal body protein FliE [Ca. Phosphitivorax anaerolimi F81]	80.2	100	79.6
SCFA_v1_50011|ID:57979535|flgC| Flagellar basal-body rod protein FlgC [Ca. Phosphitivorax anaerolimi F81]	88.6	99.3	88.6
SCFA_v1_50012|ID:57979536|flgB| Flagellar basal body rod protein FlgB [Ca. Phosphitivorax anaerolimi F81]	83.6	100	82.8
SCFA_v1_50013|ID:57979537|zraR| Transcriptional regulatory protein ZraR [Ca. Phosphitivorax anaerolimi F81]	80	100	80
SCFA_v1_50014|ID:57979538| Tetratricopeptide repeat protein [Ca. Phosphitivorax anaerolimi F81]	63.5	99.8	64.2
SCFA_v1_50015|ID:57979539|atoC| Regulatory protein AtoC [Ca. Phosphitivorax anaerolimi F81]	45.7	100	89.1
SCFA_v1_50016|ID:57979540|ihfB| Integration host factor subunit beta [Ca. Phosphitivorax anaerolimi F81]	#N/A	100	95.7
SCFA_v1_50017|ID:57979541| Uncharacterized RNA pseudouridine synthase aq_1464 [Ca. Phosphitivorax anaerolimi F81]	78.8	100	77.7
SCFA_v1_50018|ID:57979542|thiC| Phosphomethylpyrimidine synthase [Ca. Phosphitivorax anaerolimi F81]	82.8	100	82.8
SCFA_v1_50019|ID:57979543| Thiamine-phosphate synthase (modular protein) [Ca. Phosphitivorax anaerolimi F81]	73.9	100	70.5
SCFA_v1_50020|ID:57979544|thi| Thiamine thiazole synthase [Ca. Phosphitivorax anaerolimi F81]	#N/A	100	89.1
SCFA_v1_50021|ID:57979545|ywhC| putative zinc metalloprotease YwhC [Ca. Phosphitivorax anaerolimi F81]	94.1	100	94.1
SCFA_v1_50022|ID:57979546|trpS| Tryptophan--tRNA ligase [Ca. Phosphitivorax anaerolimi F81]	91.2	100	91.2
SCFA_v1_50023|ID:57979547|scpA| Segregation and condensation protein A [Ca. Phosphitivorax anaerolimi F81]	81.1	100	81.5
SCFA_v1_50024|ID:57979548|scpB| Segregation and condensation protein B [Ca. Phosphitivorax anaerolimi F81]	80.7	100	80.6
SCFA_v1_50025|ID:57979549| PilZ domain protein [Ca. Phosphitivorax anaerolimi F81]	75.2	100	75.4
SCFA_v1_50026|ID:57979550|mog| Molybdopterin adenylyltransferase [Ca. Phosphitivorax anaerolimi F81]	87.1	100	87.1
SCFA_v1_50027|ID:57979551| conserved protein of unknown function [Ca. Phosphitivorax anaerolimi F81]	85.4	99.3	85.4
SCFA_v1_50028|ID:57979552|fusA| Elongation factor G [Ca. Phosphitivorax anaerolimi F81]	94.8	100	94.8
SCFA_v1_50029|ID:57979553|dnaX| DNA polymerase III subunit tau [Ca. Phosphitivorax anaerolimi F81]	73.2	100	72.9
SCFA_v1_50030|ID:57979554| membrane protein of unknown function [Ca. Phosphitivorax anaerolimi F81]	46.8	99.4	#N/A
SCFA_v1_60001|ID:57979555| conserved exported protein of unknown function [Ca. Phosphitivorax anaerolimi F81]	99.7	99.4	97.8
SCFA_v1_60002|ID:57979556| protein of unknown function [Ca. Phosphitivorax anaerolimi F81]	#N/A	#N/A	95.7
SCFA_v1_60003|ID:57979557| conserved exported protein of unknown function [Ca. Phosphitivorax anaerolimi F81]	97	97	97
SCFA_v1_60004|ID:57979558| conserved exported protein of unknown function [Ca. Phosphitivorax anaerolimi F81]	84.3	84.3	84.3
SCFA_v1_60005|ID:57979559|nth| Endonuclease III [Ca. Phosphitivorax anaerolimi F81]	85.3	90.8	85.3
SCFA_v1_60006|ID:57979560|manZ| Mannose permease IID component [Ca. Phosphitivorax anaerolimi F81]	68.4	91.3	68.4
SCFA_v1_60007|ID:57979561|ptsH| Phosphocarrier protein HPr [Ca. Phosphitivorax anaerolimi F81]	85.2	94.3	84.9
SCFA_v1_60008|ID:57979562|ptsI| PEP-protein phosphotransferase of PTS system (enzyme I) [Ca. Phosphitivorax anaerolimi F81]	88.8	97.8	89.9
SCFA_v1_60009|ID:57979563| SoxR reducing system protein RseC [Ca. Phosphitivorax anaerolimi F81]	75	100	#N/A
SCFA_v1_60010|ID:57979564|smpB| SsrA-binding protein [Ca. Phosphitivorax anaerolimi F81]	90.3	100	#N/A
SCFA_v1_60011|ID:57979565| Protease TldD [Ca. Phosphitivorax anaerolimi F81]	85.2	100	90.2
SCFA_v1_60012|ID:57979566|sppA| putative signal peptide peptidase SppA [Ca. Phosphitivorax anaerolimi F81]	83.7	100	83.7
SCFA_v1_60013|ID:57979567| Heptaprenyl diphosphate synthase component I [Ca. Phosphitivorax anaerolimi F81]	77.4	100	77.4
SCFA_v1_60014|ID:57979568|cheD| Protein-glutamine glutaminase [Ca. Phosphitivorax anaerolimi F81]	75.6	100	75.6
SCFA_v1_60015|ID:57979569| conserved protein of unknown function [Ca. Phosphitivorax anaerolimi F81]	74.1	96.6	74.1
SCFA_v1_60016|ID:57979570|trpB| Tryptophan synthase beta chain 2 [Ca. Phosphitivorax anaerolimi F81]	95	100	95.4
SCFA_v1_60017|ID:57979571|der| GTPase Der [Ca. Phosphitivorax anaerolimi F81]	79.1	100	79.1
SCFA_v1_60018|ID:57979572|era| GTPase Era [Ca. Phosphitivorax anaerolimi F81]	82.6	99.7	82.6
SCFA_v1_60019|ID:57979573|kinE| Histidine kinase [Ca. Phosphitivorax anaerolimi F81]	80.7	100	80.5
SCFA_v1_60020|ID:57979574|zraS| Sensor protein ZraS [Ca. Phosphitivorax anaerolimi F81]	75.5	99.6	78.5
SCFA_v1_60021|ID:57979575|hemN| Oxygen-independent coproporphyrinogen-III oxidase 1 [Ca. Phosphitivorax anaerolimi F81]	28.8	99.7	72.3
SCFA_v1_60022|ID:57979576|rnc| Ribonuclease 3 [Ca. Phosphitivorax anaerolimi F81]	#N/A	100	82.2
SCFA_v1_60023|ID:57979577|surE| 5'-nucleotidase SurE [Ca. Phosphitivorax anaerolimi F81]	#N/A	100	89.3
SCFA_v1_60024|ID:57979578| conserved protein of unknown function [Ca. Phosphitivorax anaerolimi F81]	#N/A	100	75
SCFA_v1_60025|ID:57979579| Gram-negative bacterial tonB protein [Ca. Phosphitivorax anaerolimi F81]	#N/A	100	66.1
SCFA_v1_60026|ID:57979580| conserved protein of unknown function [Ca. Phosphitivorax anaerolimi F81]	#N/A	100	#N/A
SCFA_v1_60027|ID:57979581| Toxin [Ca. Phosphitivorax anaerolimi F81]	#N/A	100	#N/A
SCFA_v1_60028|ID:57979582| conserved exported protein of unknown function [Ca. Phosphitivorax anaerolimi F81]	67.7	98.9	67.9
SCFA_v1_60029|ID:57979583|kce| 3-keto-5-aminohexanoate cleavage enzyme [Ca. Phosphitivorax anaerolimi F81]	84.1	99	83.7
SCFA_v1_60030|ID:57979584|fadR| Fatty acid metabolism regulator protein [Ca. Phosphitivorax anaerolimi F81]	89.3	100	89.3
SCFA_v1_60031|ID:57979585| conserved protein of unknown function [Ca. Phosphitivorax anaerolimi F81]	86.2	100	86.2
SCFA_v1_60032|ID:57979586| Flagellar hook-associated 2 domain protein (fragment) [Ca. Phosphitivorax anaerolimi F81]	99.2	99.9	88.1
SCFA_v1_60033|ID:57979587| Flagellar protein FlaG (modular protein) [Ca. Phosphitivorax anaerolimi F81]	99	100	#N/A
SCFA_v1_60034|ID:57979588| Flagellin (fragment) [Ca. Phosphitivorax anaerolimi F81]	#N/A	99.5	#N/A
SCFA_v1_70001|ID:57979589| Biotin carboxylase (fragment) [Ca. Phosphitivorax anaerolimi F81]	87.7	100	87.7
SCFA_v1_70002|ID:57979590|ymfD| Bacillibactin exporter [Ca. Phosphitivorax anaerolimi F81]	22.8	99.7	79.8
SCFA_v1_70003|ID:57979591|hypE| Hydrogenase isoenzymes formation protein HypE [Ca. Phosphitivorax anaerolimi F81]	#N/A	100	71.2
SCFA_v1_70004|ID:57979592|folE| GTP cyclohydrolase FolE2 [Ca. Phosphitivorax anaerolimi F81]	#N/A	100	88.6
SCFA_v1_70005|ID:57979593|queD| 6-carboxy-5,6,7,8-tetrahydropterin synthase [Ca. Phosphitivorax anaerolimi F81]	#N/A	100	#N/A
SCFA_v1_70006|ID:57979594|ybeZ| putative enzyme with nucleoside triphosphate hydrolase domain [Ca. Phosphitivorax anaerolimi F81]	96.5	100	98.3
SCFA_v1_70007|ID:57979595|ybeY| Endoribonuclease YbeY [Ca. Phosphitivorax anaerolimi F81]	77.1	100	77.1
SCFA_v1_70008|ID:57979596| protein of unknown function [Ca. Phosphitivorax anaerolimi F81]	#N/A	#N/A	#N/A
SCFA_v1_70009|ID:57979597| protein of unknown function [Ca. Phosphitivorax anaerolimi F81]	#N/A	#N/A	#N/A
SCFA_v1_70010|ID:57979598| protein of unknown function [Ca. Phosphitivorax anaerolimi F81]	#N/A	#N/A	#N/A
SCFA_v1_80001|ID:57979599| ABC transporter substrate binding protein [Ca. Phosphitivorax anaerolimi F81]	48.5	57.9	48.5
SCFA_v1_80002|ID:57979600| protein of unknown function [Ca. Phosphitivorax anaerolimi F81]	#N/A	#N/A	#N/A
SCFA_v1_80003|ID:57979601| ABC transporter substrate binding protein [Ca. Phosphitivorax anaerolimi F81]	61.5	59.6	61.5
SCFA_v1_80004|ID:57979602|yhdN| General stress protein 69 [Ca. Phosphitivorax anaerolimi F81]	#N/A	#N/A	72.1
SCFA_v1_80005|ID:57979603| conserved protein of unknown function [Ca. Phosphitivorax anaerolimi F81]	#N/A	#N/A	#N/A
SCFA_v1_80006|ID:57979604| protein of unknown function [Ca. Phosphitivorax anaerolimi F81]	#N/A	#N/A	#N/A
SCFA_v1_80007|ID:57979605| Aminoglycoside N(6')-acetyltransferase type 1 [Ca. Phosphitivorax anaerolimi F81]	54.9	#N/A	75.7
SCFA_v1_80008|ID:57979606|tetA| Tetracycline resistance protein, class B [Ca. Phosphitivorax anaerolimi F81]	60.6	#N/A	61.2
SCFA_v1_80009|ID:57979607| Succinyl-CoA synthetase subunit alpha [Ca. Phosphitivorax anaerolimi F81]	78.8	34.4	79
SCFA_v1_80010|ID:57979608| conserved protein of unknown function [Ca. Phosphitivorax anaerolimi F81]	66.7	#N/A	66.7
SCFA_v1_80011|ID:57979609|ygaZ| Inner membrane protein YgaZ [Ca. Phosphitivorax anaerolimi F81]	70.8	#N/A	70.8
SCFA_v1_80012|ID:57979610| Branched-chain amino acid transport protein (AzlD) [Ca. Phosphitivorax anaerolimi F81]	81.5	#N/A	80.6
SCFA_v1_80013|ID:57979611|dfa| Diflavin flavoprotein A 1 [Ca. Phosphitivorax anaerolimi F81]	75.1	#N/A	76.2
SCFA_v1_80014|ID:57979612| Long-chain-fatty-acid--CoA ligase [Ca. Phosphitivorax anaerolimi F81]	66.5	47.3	66.4
SCFA_v1_80015|ID:57979613| conserved membrane protein of unknown function [Ca. Phosphitivorax anaerolimi F81]	76.6	#N/A	76.6
SCFA_v1_80016|ID:57979614| conserved protein of unknown function [Ca. Phosphitivorax anaerolimi F81]	60.6	#N/A	60.4
SCFA_v1_80017|ID:57979615| conserved exported protein of unknown function [Ca. Phosphitivorax anaerolimi F81]	64.9	#N/A	#N/A
SCFA_v1_80018|ID:57979616| Cystathionine beta-lyase PatB (fragment) [Ca. Phosphitivorax anaerolimi F81]	72.6	#N/A	62.7
SCFA_v1_90001|ID:57979617| Tetratricopeptide repeat protein (fragment) [Ca. Phosphitivorax anaerolimi F81]	80.4	100	80.4
SCFA_v1_90002|ID:57979618| Mce related protein [Ca. Phosphitivorax anaerolimi F81]	80.1	99.7	80.1
SCFA_v1_90003|ID:57979619| conserved protein of unknown function [Ca. Phosphitivorax anaerolimi F81]	66.3	100	66.3
SCFA_v1_90004|ID:57979620|rbr2| Rubrerythrin-2 [Ca. Phosphitivorax anaerolimi F81]	88.5	100	88.5
SCFA_v1_90005|ID:57979621| conserved protein of unknown function [Ca. Phosphitivorax anaerolimi F81]	77.8	99.6	77.8
SCFA_v1_90006|ID:57979622|fprA| Nitric oxide reductase [Ca. Phosphitivorax anaerolimi F81]	34.2	99.8	34.2
SCFA_v1_90007|ID:57979623| Rubrerythrin [Ca. Phosphitivorax anaerolimi F81]	60	99.4	60
SCFA_v1_90008|ID:57979624| protein of unknown function [Ca. Phosphitivorax anaerolimi F81]	#N/A	#N/A	#N/A
SCFA_v1_90009|ID:57979625|rpmB| 50S ribosomal protein L28 [Ca. Phosphitivorax anaerolimi F81]	90.3	100	90.3
SCFA_v1_90010|ID:57979626| conserved exported protein of unknown function [Ca. Phosphitivorax anaerolimi F81]	78.8	100	78.8
SCFA_v1_90011|ID:57979627|relA| GTP pyrophosphokinase [Ca. Phosphitivorax anaerolimi F81]	87.4	100	87.6
SCFA_v1_90012|ID:57979628|proS| prolyl-tRNA synthetase [Ca. Phosphitivorax anaerolimi F81]	79.6	100	84
SCFA_v1_90013|ID:57979629|ispG| 4-hydroxy-3-methylbut-2-en-1-yl diphosphate synthase (flavodoxin) [Ca. Phosphitivorax anaerolimi F81]	82.2	100	78
SCFA_v1_90014|ID:57979630| HDOD domain protein [Ca. Phosphitivorax anaerolimi F81]	83.4	100	83.4
SCFA_v1_90015|ID:57979631| conserved protein of unknown function [Ca. Phosphitivorax anaerolimi F81]	83.9	100	83.9
SCFA_v1_90016|ID:57979632| 2-C-methyl-D-erythritol 4-phosphate cytidylyltransferase [Ca. Phosphitivorax anaerolimi F81]	83.2	100	83.2
SCFA_v1_90017|ID:57979633| conserved protein of unknown function [Ca. Phosphitivorax anaerolimi F81]	34.7	100	34.7
SCFA_v1_90018|ID:57979634|rplM| 50S ribosomal subunit protein L13 [Ca. Phosphitivorax anaerolimi F81]	95.1	100	95.1
SCFA_v1_90019|ID:57979635|rpsI| 30S ribosomal protein S9 [Ca. Phosphitivorax anaerolimi F81]	90.8	100	90.8
SCFA_v1_90020|ID:57979636|argC| N-acetyl-gamma-glutamyl-phosphate reductase [Ca. Phosphitivorax anaerolimi F81]	83.4	100	83.7
SCFA_v1_90021|ID:57979637| MEMO1 family protein BWY87_00091 [Ca. Phosphitivorax anaerolimi F81]	75.2	100	75.2
SCFA_v1_90022|ID:57979638|ydiF| Acetate CoA-transferase YdiF [Ca. Phosphitivorax anaerolimi F81]	86.3	99.9	72.9
SCFA_v1_90023|ID:57979639| Antibiotic biosynthesis monooxygenase [Ca. Phosphitivorax anaerolimi F81]	74.3	100	74.3
SCFA_v1_90024|ID:57979640| Polysaccharide pyruvyl transferase [Ca. Phosphitivorax anaerolimi F81]	83.7	100	83.7
SCFA_v1_90025|ID:57979641| Ribulose-1,5-biphosphate synthetase [Ca. Phosphitivorax anaerolimi F81]	80.1	100	80.1
SCFA_v1_90026|ID:57979642| Amylo-alpha-1,6-glucosidase [Ca. Phosphitivorax anaerolimi F81]	80.4	100	80.4
SCFA_v1_90027|ID:57979643|treT| Trehalose synthase [Ca. Phosphitivorax anaerolimi F81]	85	100	49.5
SCFA_v1_90028|ID:57979644| conserved protein of unknown function [Ca. Phosphitivorax anaerolimi F81]	80.5	99.6	80.5
SCFA_v1_90029|ID:57979645|glgA| Capsular glucan synthase [Ca. Phosphitivorax anaerolimi F81]	77.8	100	77.8
SCFA_v1_90030|ID:57979646|ytjA| hypothetical protein [Ca. Phosphitivorax anaerolimi F81]	#N/A	100	66.1
SCFA_v1_90031|ID:57979647| conserved protein of unknown function [Ca. Phosphitivorax anaerolimi F81]	#N/A	100	#N/A
SCFA_v1_90032|ID:57979648|ytjA| hypothetical protein [Ca. Phosphitivorax anaerolimi F81]	79.3	100	79.3
SCFA_v1_90033|ID:57979649|feoB| Ferrous iron transport protein B [Ca. Phosphitivorax anaerolimi F81]	81.1	99.7	81.1
SCFA_v1_90034|ID:57979650| FeoA domain protein [Ca. Phosphitivorax anaerolimi F81]	82.1	100	82.1
SCFA_v1_90035|ID:57979651|fur| Ferric uptake regulation protein [Ca. Phosphitivorax anaerolimi F81]	78.2	100	78.2
SCFA_v1_90036|ID:57979652| conserved protein of unknown function [Ca. Phosphitivorax anaerolimi F81]	65	100	65
SCFA_v1_90037|ID:57979653| protein of unknown function [Ca. Phosphitivorax anaerolimi F81]	#N/A	#N/A	#N/A
SCFA_v1_90038|ID:57979654| conserved exported protein of unknown function [Ca. Phosphitivorax anaerolimi F81]	85.6	100	85.6
SCFA_v1_90039|ID:57979655| conserved exported protein of unknown function [Ca. Phosphitivorax anaerolimi F81]	69.3	100	69.3
SCFA_v1_90040|ID:57979656| Alpha/beta hydrolase family protein [Ca. Phosphitivorax anaerolimi F81]	65	100	65
SCFA_v1_90041|ID:57979657| conserved protein of unknown function [Ca. Phosphitivorax anaerolimi F81]	55.4	100	55.4
SCFA_v1_90042|ID:57979658| protein of unknown function [Ca. Phosphitivorax anaerolimi F81]	#N/A	#N/A	#N/A
SCFA_v1_90043|ID:57979659| conserved protein of unknown function [Ca. Phosphitivorax anaerolimi F81]	#N/A	100	#N/A
SCFA_v1_90044|ID:57979660| conserved protein of unknown function [Ca. Phosphitivorax anaerolimi F81]	59.4	100	59.4
SCFA_v1_90045|ID:57979661|sodB| Superoxide dismutase [Fe] [Ca. Phosphitivorax anaerolimi F81]	84.6	100	84.6
SCFA_v1_90046|ID:57979662|rpoS| RNA polymerase sigma factor [Ca. Phosphitivorax anaerolimi F81]	74.1	100	74.5
SCFA_v1_90047|ID:57979663|tmoT| Response regulator protein TmoT [Ca. Phosphitivorax anaerolimi F81]	67.8	99.2	67.8
SCFA_v1_90048|ID:57979664|nodW| Nodulation protein W [Ca. Phosphitivorax anaerolimi F81]	71.2	100	71.2
SCFA_v1_90049|ID:57979665| protein of unknown function [Ca. Phosphitivorax anaerolimi F81]	58	87.9	58.3
SCFA_v1_90050|ID:57979666|ptrA| Protease 3 [Ca. Phosphitivorax anaerolimi F81]	70.9	99.9	73.1
SCFA_v1_90051|ID:57979667| protein of unknown function [Ca. Phosphitivorax anaerolimi F81]	#N/A	#N/A	#N/A
SCFA_v1_90052|ID:57979668|carC| 2-hydroxy-6-oxo-6-(2'-aminophenyl)hexa-2, 4-dienoic acid hydrolase [Ca. Phosphitivorax anaerolimi F81]	65.5	100	63.9
SCFA_v1_90053|ID:57979669|ysnF| Stress response protein YsnF [Ca. Phosphitivorax anaerolimi F81]	68.8	98.2	68.8
SCFA_v1_90054|ID:57979670| Long-chain-fatty-acid--CoA ligase FadD13 [Ca. Phosphitivorax anaerolimi F81]	90.1	99.8	90.1
SCFA_v1_90055|ID:57979671| conserved protein of unknown function [Ca. Phosphitivorax anaerolimi F81]	79.8	100	79.8
SCFA_v1_100001|ID:57979672| 1,4-dihydroxy-2-naphthoate octaprenyltransferase (fragment) [Ca. Phosphitivorax anaerolimi F81]	72.2	100	72.2
SCFA_v1_100002|ID:57979673| CAAX amino terminal protease self-immunity [Ca. Phosphitivorax anaerolimi F81]	75.2	100	75.2
SCFA_v1_100003|ID:57979674| protein of unknown function [Ca. Phosphitivorax anaerolimi F81]	#N/A	#N/A	#N/A
SCFA_v1_100004|ID:57979675| conserved protein of unknown function [Ca. Phosphitivorax anaerolimi F81]	40.3	100	40.3
SCFA_v1_100005|ID:57979676| PEP-CTERM motif protein [Ca. Phosphitivorax anaerolimi F81]	68.9	100	68.9
SCFA_v1_100006|ID:57979677| conserved exported protein of unknown function [Ca. Phosphitivorax anaerolimi F81]	79.8	100	79.8
SCFA_v1_100007|ID:57979678| conserved protein of unknown function [Ca. Phosphitivorax anaerolimi F81]	55.1	100	#N/A
SCFA_v1_100008|ID:57979679| putative Histidine kinase [Ca. Phosphitivorax anaerolimi F81]	66.4	100	47.1
SCFA_v1_100009|ID:57979680| protein of unknown function [Ca. Phosphitivorax anaerolimi F81]	#N/A	#N/A	#N/A
SCFA_v1_100010|ID:57979681| conserved protein of unknown function [Ca. Phosphitivorax anaerolimi F81]	79.8	100	80.5
SCFA_v1_100011|ID:57979682| protein of unknown function [Ca. Phosphitivorax anaerolimi F81]	#N/A	#N/A	#N/A
SCFA_v1_100012|ID:57979683| conserved exported protein of unknown function [Ca. Phosphitivorax anaerolimi F81]	57.9	100	57.9
SCFA_v1_100013|ID:57979684| ABC transporter substrate binding protein [Ca. Phosphitivorax anaerolimi F81]	46.4	100	46.4
SCFA_v1_100014|ID:57979685|ykuT| putative MscS family protein YkuT [Ca. Phosphitivorax anaerolimi F81]	76.5	100	77.2
SCFA_v1_100015|ID:57979686|yclM| Aspartokinase [Ca. Phosphitivorax anaerolimi F81]	86.7	100	86.7
SCFA_v1_100016|ID:57979687| protein of unknown function [Ca. Phosphitivorax anaerolimi F81]	#N/A	#N/A	#N/A
SCFA_v1_100017|ID:57979688| conserved protein of unknown function [Ca. Phosphitivorax anaerolimi F81]	60.8	100	#N/A
SCFA_v1_100018|ID:57979689| Enoyl-CoA hydratase [Ca. Phosphitivorax anaerolimi F81]	86.3	100	38.5
SCFA_v1_100019|ID:57979690|hbd| 3-hydroxybutyryl-CoA dehydrogenase [Ca. Phosphitivorax anaerolimi F81]	89.7	100	89.7
SCFA_v1_100020|ID:57979691|mopIII| Molybdenum-pterin-binding protein 3 [Ca. Phosphitivorax anaerolimi F81]	#N/A	100	#N/A
SCFA_v1_100021|ID:57979692| FmdE, Molybdenum formylmethanofuran dehydrogenase operon [Ca. Phosphitivorax anaerolimi F81]	79.2	100	79.2
SCFA_v1_100022|ID:57979693|modC| molybdate transporter subunit, ABC-type transporter, ATPase component: MolT family [Ca. Phosphitivorax anaerolimi F81]	76.3	100	76.3
SCFA_v1_100023|ID:57979694|modB| Molybdenum transport system permease protein ModB [Ca. Phosphitivorax anaerolimi F81]	84.6	100	84.6
SCFA_v1_100024|ID:57979695|modA| ABC-type molybdate transport system, periplasmic component [Ca. Phosphitivorax anaerolimi F81]	69.5	100	69.5
SCFA_v1_100025|ID:57979696|nuoE| NADH-quinone oxidoreductase subunit E 2 [Ca. Phosphitivorax anaerolimi F81]	89.3	100	89.3
SCFA_v1_100026|ID:57979697|nuoF| NADH:ubiquinone oxidoreductase, chain F [Ca. Phosphitivorax anaerolimi F81]	89.6	99.8	89.6
SCFA_v1_100027|ID:57979698|phoP| Alkaline phosphatase synthesis transcriptional regulatory protein PhoP [Ca. Phosphitivorax anaerolimi F81]	79.1	100	79.1
SCFA_v1_100028|ID:57979699|fdhA| formate dehydrogenase, alpha subunit (selenocysteine-containing) (fragment) [Ca. Phosphitivorax anaerolimi F81]	78.6	100	78.1
SCFA_v1_110001|ID:57979700| transposase [Ca. Phosphitivorax anaerolimi F81]	#N/A	#N/A	#N/A
SCFA_v1_110002|ID:57979701| conserved protein of unknown function [Ca. Phosphitivorax anaerolimi F81]	#N/A	#N/A	#N/A
SCFA_v1_110003|ID:57979702| conserved protein of unknown function [Ca. Phosphitivorax anaerolimi F81]	#N/A	#N/A	#N/A
SCFA_v1_110004|ID:57979703|tuaD| UDP-glucose 6-dehydrogenase TuaD [Ca. Phosphitivorax anaerolimi F81]	89.2	99.3	89.4
SCFA_v1_110005|ID:57979704| conserved protein of unknown function [Ca. Phosphitivorax anaerolimi F81]	86.3	97.7	87.1
SCFA_v1_110006|ID:57979705| conserved protein of unknown function [Ca. Phosphitivorax anaerolimi F81]	#N/A	100	#N/A
SCFA_v1_110007|ID:57979706| conserved protein of unknown function [Ca. Phosphitivorax anaerolimi F81]	#N/A	#N/A	#N/A
SCFA_v1_110008|ID:57979707| conserved protein of unknown function [Ca. Phosphitivorax anaerolimi F81]	#N/A	100	#N/A
SCFA_v1_110009|ID:57979708| transposase [Ca. Phosphitivorax anaerolimi F81]	83.7	99.7	83.7
SCFA_v1_110010|ID:57979709|yebC| conserved hypothetical protein [Ca. Phosphitivorax anaerolimi F81]	90.7	98	90.7
SCFA_v1_110011|ID:57979710|ruvC| component of RuvABC resolvasome, endonuclease [Ca. Phosphitivorax anaerolimi F81]	75.2	100	75.2
SCFA_v1_110012|ID:57979711|ruvA| Holliday junction ATP-dependent DNA helicase RuvA [Ca. Phosphitivorax anaerolimi F81]	75.1	98.9	75.1
SCFA_v1_110013|ID:57979712|ruvB| holliday junction helicase, subunit B [Ca. Phosphitivorax anaerolimi F81]	91.2	99.7	91.2
SCFA_v1_110014|ID:57979713| Haloacid dehalogenase-like hydrolase [Ca. Phosphitivorax anaerolimi F81]	75.6	98.5	76.1
SCFA_v1_110015|ID:57979714| Uncharacterized 37.6 kDa protein in cld 5'region [Ca. Phosphitivorax anaerolimi F81]	83.3	98.8	83.3
SCFA_v1_110016|ID:57979715|ycgR| Flagellar brake protein YcgR [Ca. Phosphitivorax anaerolimi F81]	74.9	98.8	74.9
SCFA_v1_110017|ID:57979716|fadB| Enoyl-CoA hydratase/isomerase [Ca. Phosphitivorax anaerolimi F81]	89.1	100	89.1
SCFA_v1_110018|ID:57979717| protein of unknown function [Ca. Phosphitivorax anaerolimi F81]	#N/A	#N/A	#N/A
SCFA_v1_110019|ID:57979718| Zinc ribbon domain protein [Ca. Phosphitivorax anaerolimi F81]	#N/A	100	#N/A
SCFA_v1_110020|ID:57979719|purA| Adenylosuccinate synthetase [Ca. Phosphitivorax anaerolimi F81]	84.5	100	84.5
SCFA_v1_110021|ID:57979720|serA| D-3-phosphoglycerate dehydrogenase [Ca. Phosphitivorax anaerolimi F81]	91.1	100	91.3
SCFA_v1_110022|ID:57979721|fadB| Enoyl-CoA hydratase [Ca. Phosphitivorax anaerolimi F81]	88.2	100	88.2
SCFA_v1_110023|ID:57979722| putative hydrolase [Ca. Phosphitivorax anaerolimi F81]	69.5	100	69.5
SCFA_v1_110024|ID:57979723| conserved protein of unknown function [Ca. Phosphitivorax anaerolimi F81]	65.7	100	66.3
SCFA_v1_110025|ID:57979724| PAS fold protein [Ca. Phosphitivorax anaerolimi F81]	74.4	100	#N/A
SCFA_v1_110026|ID:57979725| protein of unknown function [Ca. Phosphitivorax anaerolimi F81]	#N/A	99.7	#N/A
SCFA_v1_110027|ID:57979726| protein of unknown function [Ca. Phosphitivorax anaerolimi F81]	#N/A	#N/A	#N/A
SCFA_v1_110028|ID:57979727|ytoA| Uncharacterized transferase YtoA [Ca. Phosphitivorax anaerolimi F81]	87.4	99.5	35.4
SCFA_v1_110029|ID:57979728| protein of unknown function [Ca. Phosphitivorax anaerolimi F81]	#N/A	#N/A	#N/A
SCFA_v1_110030|ID:57979729| Aminopeptidase T [Ca. Phosphitivorax anaerolimi F81]	89.9	100	96.3
SCFA_v1_110031|ID:57979730| ABC transporter substrate binding protein [Ca. Phosphitivorax anaerolimi F81]	52	100	52
SCFA_v1_110032|ID:57979731|fkpB| Peptidyl-prolyl cis-trans isomerase [Ca. Phosphitivorax anaerolimi F81]	81.8	100	82.4
SCFA_v1_110033|ID:57979732|yoqW| putative SOS response-associated peptidase YoqW [Ca. Phosphitivorax anaerolimi F81]	70.5	99.6	70.5
SCFA_v1_110034|ID:57979733| START domain protein [Ca. Phosphitivorax anaerolimi F81]	67.4	100	67.4
SCFA_v1_110035|ID:57979734|mutT| 8-oxo-dGTP diphosphatase [Ca. Phosphitivorax anaerolimi F81]	73.1	100	73.1
SCFA_v1_110036|ID:57979735| conserved protein of unknown function [Ca. Phosphitivorax anaerolimi F81]	81.9	100	81.7
SCFA_v1_110037|ID:57979736|fbiB| Coenzyme F420:L-glutamate ligase [Ca. Phosphitivorax anaerolimi F81]	76.7	99.5	76.7
SCFA_v1_110038|ID:57979737| Wide host range VirA protein (fragment) [Ca. Phosphitivorax anaerolimi F81]	40.9	100	54.3
SCFA_v1_110039|ID:57979738| conserved protein of unknown function [Ca. Phosphitivorax anaerolimi F81]	77.1	100	77.1
SCFA_v1_110040|ID:57979739| Blue-light-activated protein [Ca. Phosphitivorax anaerolimi F81]	42	99.9	45.8
SCFA_v1_110041|ID:57979740|rpsD| 30S ribosomal protein S4 [Ca. Phosphitivorax anaerolimi F81]	43.8	100	82.5
SCFA_v1_110042|ID:57979741| Phosphoenolpyruvate--protein phosphotransferase [Ca. Phosphitivorax anaerolimi F81]	72.5	100	76.3
SCFA_v1_110043|ID:57979742| conserved protein of unknown function [Ca. Phosphitivorax anaerolimi F81]	73.4	100	#N/A
SCFA_v1_110044|ID:57979743|tupA| Tungstate-binding protein TupA [Ca. Phosphitivorax anaerolimi F81]	34	100	81.9
SCFA_v1_110045|ID:57979744|tupB| Tungstate uptake system permease protein TupB [Ca. Phosphitivorax anaerolimi F81]	#N/A	100	97.4
SCFA_v1_110046|ID:57979745|potA| Spermidine/putrescine import ATP-binding protein PotA [Ca. Phosphitivorax anaerolimi F81]	85.8	99.1	85.9
SCFA_v1_110047|ID:57979746| conserved protein of unknown function [Ca. Phosphitivorax anaerolimi F81]	54.3	96.7	54.4
SCFA_v1_110048|ID:57979747| Vitamin B12-dependent ribonucleoside-diphosphate reductase (fragment) [Ca. Phosphitivorax anaerolimi F81]	76.1	99.3	76.1
SCFA_v1_120001|ID:57979748|icmF| Isobutyryl-CoA mutase / P-loop GTPase (fragment) [Ca. Phosphitivorax anaerolimi F81]	77.8	100	77.8
SCFA_v1_120002|ID:57979749|kinE| Sporulation kinase E [Ca. Phosphitivorax anaerolimi F81]	80.2	100	80.2
SCFA_v1_120003|ID:57979750| PHP domain protein [Ca. Phosphitivorax anaerolimi F81]	80	100	80
SCFA_v1_120004|ID:57979751| DRTGG domain protein [Ca. Phosphitivorax anaerolimi F81]	78.8	100	78.8
SCFA_v1_120005|ID:57979752|rsbT| Serine/threonine-protein kinase RsbT [Ca. Phosphitivorax anaerolimi F81]	78.9	100	79.6
SCFA_v1_120006|ID:57979753| DRTGG domain protein [Ca. Phosphitivorax anaerolimi F81]	84.1	100	84.9
SCFA_v1_120007|ID:57979754|focA| Formate/nitrite transporter (antiporter) [Ca. Phosphitivorax anaerolimi F81]	97.5	100	97.5
SCFA_v1_120008|ID:57979755|fdhA| Formate dehydrogenase, alpha subunit [Ca. Phosphitivorax anaerolimi F81]	95.6	100	95.8
SCFA_v1_120009|ID:57979756|fdhA_2| formate dehydrogenase, alpha subunit (selenocysteine-containing) [Ca. Phosphitivorax anaerolimi F81]	93.7	100	93.7
SCFA_v1_120010|ID:57979757|yhjX| putative MFS-type transporter YhjX (or Oxalate:formate antiporter) [Ca. Phosphitivorax anaerolimi F81]	94.1	100	94.1
SCFA_v1_120011|ID:57979758| protein of unknown function [Ca. Phosphitivorax anaerolimi F81]	#N/A	#N/A	#N/A
SCFA_v1_120012|ID:57979759|hndC| NADP-reducing hydrogenase subunit HndC [Ca. Phosphitivorax anaerolimi F81]	96.1	99.8	89.1
SCFA_v1_120013|ID:57979760|hndB| NADP-reducing hydrogenase subunit HndB [Ca. Phosphitivorax anaerolimi F81]	94.6	100	94.6
SCFA_v1_120014|ID:57979761|hydC| NADP-reducing hydrogenase subunit HndA [Ca. Phosphitivorax anaerolimi F81]	91.2	100	91.1
SCFA_v1_120015|ID:57979762|mobA| Molybdenum cofactor guanylyltransferase [Ca. Phosphitivorax anaerolimi F81]	76.9	100	76.9
SCFA_v1_120016|ID:57979763|fumA| Fumarate hydratase [Ca. Phosphitivorax anaerolimi F81]	72.4	100	72.4
SCFA_v1_120017|ID:57979764|fumB| Tartrate dehydratase beta subunit/Fumarate hydratase class I, C-terminal domain [Ca. Phosphitivorax anaerolimi F81]	73.8	100	73.8
SCFA_v1_120018|ID:57979765|kduD| 2-dehydro-3-deoxy-D-gluconate 5-dehydrogenase [Ca. Phosphitivorax anaerolimi F81]	90	100	90
SCFA_v1_120019|ID:57979766| conserved protein of unknown function [Ca. Phosphitivorax anaerolimi F81]	87.6	100	87.6
SCFA_v1_120020|ID:57979767|yqeF| Acetyl-CoA acetyltransferase [Ca. Phosphitivorax anaerolimi F81]	85.7	99.7	85.7
SCFA_v1_120021|ID:57979768|mmgB| putative 3-hydroxybutyryl-CoA dehydrogenase [Ca. Phosphitivorax anaerolimi F81]	83.4	98.6	83
SCFA_v1_120022|ID:57979769| protein of unknown function [Ca. Phosphitivorax anaerolimi F81]	#N/A	#N/A	#N/A
SCFA_v1_120023|ID:57979770|tar| Methyl-accepting chemotaxis protein II [Ca. Phosphitivorax anaerolimi F81]	74.4	99.2	74.6
SCFA_v1_120024|ID:57979771| Regulator of chromosome condensation (RCC1) repeat protein [Ca. Phosphitivorax anaerolimi F81]	63.5	99.8	51.5
SCFA_v1_120026|ID:57979773| protein of unknown function [Ca. Phosphitivorax anaerolimi F81]	#N/A	#N/A	#N/A
SCFA_v1_120025|ID:57979772| putative Histidine kinase [Ca. Phosphitivorax anaerolimi F81]	30.7	99.9	30.7
SCFA_v1_120027|ID:57979774| Histidine kinase (fragment) [Ca. Phosphitivorax anaerolimi F81]	34.1	100	34.1
SCFA_v1_120028|ID:57979775| conserved protein of unknown function [Ca. Phosphitivorax anaerolimi F81]	#N/A	100	#N/A
SCFA_v1_120029|ID:57979776|macB| Macrolide export ATP-binding/permease protein MacB [Ca. Phosphitivorax anaerolimi F81]	82.7	100	82.7
SCFA_v1_120030|ID:57979777| FtsX-like permease family protein [Ca. Phosphitivorax anaerolimi F81]	86.2	100	86.2
SCFA_v1_120031|ID:57979778|ybbA| putative transporter subunit: ATP-binding component of ABC superfamily [Ca. Phosphitivorax anaerolimi F81]	85.8	100	86.3
SCFA_v1_120032|ID:57979779|macA| Macrolide export protein MacA [Ca. Phosphitivorax anaerolimi F81]	74.6	100	74.6
SCFA_v1_120033|ID:57979780| Asparagine synthetase A [Ca. Phosphitivorax anaerolimi F81]	83.3	100	83
SCFA_v1_120034|ID:57979781| protein of unknown function [Ca. Phosphitivorax anaerolimi F81]	#N/A	#N/A	#N/A
SCFA_v1_120035|ID:57979782|purF| Amidophosphoribosyltransferase [Ca. Phosphitivorax anaerolimi F81]	82.9	100	82.9
SCFA_v1_120036|ID:57979783| protein of unknown function [Ca. Phosphitivorax anaerolimi F81]	#N/A	#N/A	#N/A
SCFA_v1_120037|ID:57979784| conserved protein of unknown function [Ca. Phosphitivorax anaerolimi F81]	72.4	100	72.4
SCFA_v1_120038|ID:57979785| conserved membrane protein of unknown function [Ca. Phosphitivorax anaerolimi F81]	81.3	100	82.3
SCFA_v1_120039|ID:57979786| protein of unknown function [Ca. Phosphitivorax anaerolimi F81]	82.9	100	82.9
SCFA_v1_130001|ID:57979787| Restriction endonuclease subunit R [Ca. Phosphitivorax anaerolimi F81]	#N/A	99.9	#N/A
SCFA_v1_130002|ID:57979788| conserved protein of unknown function [Ca. Phosphitivorax anaerolimi F81]	#N/A	100	#N/A
SCFA_v1_130003|ID:57979789| protein of unknown function [Ca. Phosphitivorax anaerolimi F81]	#N/A	#N/A	#N/A
SCFA_v1_130004|ID:57979790| conserved protein of unknown function [Ca. Phosphitivorax anaerolimi F81]	59.2	#N/A	59.2
SCFA_v1_130005|ID:57979791| Dna-J like membrane chaperone protein [Ca. Phosphitivorax anaerolimi F81]	77.4	98.7	78
SCFA_v1_130006|ID:57979792| conserved protein of unknown function [Ca. Phosphitivorax anaerolimi F81]	#N/A	99	83.5
SCFA_v1_130007|ID:57979793|algA| Alginate biosynthesis protein AlgA [Ca. Phosphitivorax anaerolimi F81]	64.6	98.8	82.8
SCFA_v1_130008|ID:57979794|eqoA| membrane-bound EtfBA:quinone oxidoreductase (Fe-S oxidoreductase) [Ca. Phosphitivorax anaerolimi F81]	94.6	100	#N/A
SCFA_v1_130009|ID:57979795|etfA| Electron transfer flavoprotein subunit alpha [Ca. Phosphitivorax anaerolimi F81]	94.1	100	92.4
SCFA_v1_130010|ID:57979796|etfB| Electron transfer flavoprotein subunit beta [Ca. Phosphitivorax anaerolimi F81]	91.9	100	92.2
SCFA_v1_130011|ID:57979797|paaF| Enoyl-CoA hydratase/isomerase family (3-hydroxybutyryl-CoA dehydratase (Crotonase)) [Ca. Phosphitivorax anaerolimi F81]	84.3	99.8	83.4
SCFA_v1_130012|ID:57979798|YsiA| Fatty acid degradation regulator YsiA, TetR family [Ca. Phosphitivorax anaerolimi F81]	93.8	100	93.8
SCFA_v1_130013|ID:57979799|acs| acetyl-CoA synthetase (Acetate--CoA ligase) [Ca. Phosphitivorax anaerolimi F81]	97.6	100	97.6
SCFA_v1_130014|ID:57979800| conserved exported protein of unknown function [Ca. Phosphitivorax anaerolimi F81]	65.2	99.8	66.2
SCFA_v1_130015|ID:57979801| conserved protein of unknown function [Ca. Phosphitivorax anaerolimi F81]	89.1	100	#N/A
SCFA_v1_130016|ID:57979802|waaA| 3-deoxy-D-manno-octulosonic acid transferase [Ca. Phosphitivorax anaerolimi F81]	60	99.5	59.8
SCFA_v1_130017|ID:57979803|kdsB| 3-deoxy-manno-octulosonate cytidylyltransferase [Ca. Phosphitivorax anaerolimi F81]	74.8	100	73.5
SCFA_v1_130018|ID:57979804| conserved protein of unknown function [Ca. Phosphitivorax anaerolimi F81]	73.7	100	76.7
SCFA_v1_130019|ID:57979805| MoaE protein [Ca. Phosphitivorax anaerolimi F81]	#N/A	100	75.3
SCFA_v1_130020|ID:57979806| protein of unknown function [Ca. Phosphitivorax anaerolimi F81]	#N/A	100	#N/A
SCFA_v1_130021|ID:57979807| OsmC-like protein [Ca. Phosphitivorax anaerolimi F81]	#N/A	100	76.6
SCFA_v1_130022|ID:57979808| conserved protein of unknown function [Ca. Phosphitivorax anaerolimi F81]	#N/A	100	82.3
SCFA_v1_130023|ID:57979809| exported protein of unknown function [Ca. Phosphitivorax anaerolimi F81]	#N/A	100	42.6
SCFA_v1_130024|ID:57979810| conserved protein of unknown function [Ca. Phosphitivorax anaerolimi F81]	85.6	100	86
SCFA_v1_130025|ID:57979811| Long-chain-fatty-acid--CoA ligase FadD15 [Ca. Phosphitivorax anaerolimi F81]	81	99.9	81
SCFA_v1_130026|ID:57979812| putative phosphoribosyl transferase [Ca. Phosphitivorax anaerolimi F81]	74.1	100	74.8
SCFA_v1_130027|ID:57979813| PilZ domain protein [Ca. Phosphitivorax anaerolimi F81]	62.9	100	64.1
SCFA_v1_130028|ID:57979814| Indolepyruvate oxidoreductase subunit IorA [Ca. Phosphitivorax anaerolimi F81]	80	99.7	80.2
SCFA_v1_130029|ID:57979815| Indolepyruvate oxidoreductase subunit beta [Ca. Phosphitivorax anaerolimi F81]	70.9	99.4	70.9
SCFA_v1_130030|ID:57979816|paaK| Phenylacetate-coenzyme A ligase [Ca. Phosphitivorax anaerolimi F81]	88.1	100	88.1
SCFA_v1_130031|ID:57979817| Ribonuclease [Ca. Phosphitivorax anaerolimi F81]	83.1	100	83.3
SCFA_v1_130032|ID:57979818| protein of unknown function [Ca. Phosphitivorax anaerolimi F81]	#N/A	100	#N/A
SCFA_v1_130033|ID:57979819| protein of unknown function [Ca. Phosphitivorax anaerolimi F81]	65.4	#N/A	65.4
SCFA_v1_130034|ID:57979820| 2-dehydropantoate 2-reductase [Ca. Phosphitivorax anaerolimi F81]	98.5	100	99.1
SCFA_v1_130035|ID:57979821|yvdT| putative HTH-type transcriptional regulator YvdT [Ca. Phosphitivorax anaerolimi F81]	95.4	100	95.4
SCFA_v1_130036|ID:57979822| protein of unknown function [Ca. Phosphitivorax anaerolimi F81]	#N/A	#N/A	#N/A
SCFA_v1_130037|ID:57979823| conserved exported protein of unknown function [Ca. Phosphitivorax anaerolimi F81]	66.7	100	66.7
SCFA_v1_140001|ID:57979824| protein of unknown function [Ca. Phosphitivorax anaerolimi F81]	67.4	98.5	75
SCFA_v1_140002|ID:57979825| conserved membrane protein of unknown function [Ca. Phosphitivorax anaerolimi F81]	64.9	99.1	64.9
SCFA_v1_140003|ID:57979826| MORN repeat protein [Ca. Phosphitivorax anaerolimi F81]	69.2	99.6	69.2
SCFA_v1_140004|ID:57979827|serB| Phosphoserine phosphatase [Ca. Phosphitivorax anaerolimi F81]	76.8	100	76.8
SCFA_v1_140005|ID:57979828|slp| Outer membrane protein slp [Ca. Phosphitivorax anaerolimi F81]	59.2	100	59.2
SCFA_v1_140006|ID:57979829| Calcineurin-like phosphoesterase superfamily domain protein [Ca. Phosphitivorax anaerolimi F81]	82.6	100	82.7
SCFA_v1_140007|ID:57979830| protein of unknown function [Ca. Phosphitivorax anaerolimi F81]	#N/A	#N/A	#N/A
SCFA_v1_140008|ID:57979831|yjhP| putative methyltransferase; KpLE2 phage-like element [Ca. Phosphitivorax anaerolimi F81]	84.1	100	90.5
SCFA_v1_140009|ID:57979832| protein of unknown function [Ca. Phosphitivorax anaerolimi F81]	#N/A	#N/A	#N/A
SCFA_v1_140010|ID:57979833| conserved membrane protein of unknown function [Ca. Phosphitivorax anaerolimi F81]	#N/A	#N/A	#N/A
SCFA_v1_140011|ID:57979834| conserved protein of unknown function [Ca. Phosphitivorax anaerolimi F81]	37.5	99.9	38.3
SCFA_v1_140012|ID:57979835| conserved protein of unknown function [Ca. Phosphitivorax anaerolimi F81]	68.1	100	67.4
SCFA_v1_140013|ID:57979836| Histidine kinase [Ca. Phosphitivorax anaerolimi F81]	33.3	100	33.3
SCFA_v1_140014|ID:57979837| Putative Fe-S oxidoreductase (Uncharacterised protein family UPF0313) [Ca. Phosphitivorax anaerolimi F81]	71.4	100	71.4
SCFA_v1_140015|ID:57979838| Glucans biosynthesis protein [Ca. Phosphitivorax anaerolimi F81]	64.1	100	64.1
SCFA_v1_140016|ID:57979839| EamA-like transporter family protein [Ca. Phosphitivorax anaerolimi F81]	77.2	100	#N/A
SCFA_v1_140017|ID:57979840|yhgF| transcriptional accessory protein [Ca. Phosphitivorax anaerolimi F81]	78	100	78.3
SCFA_v1_140018|ID:57979841|crp| cAMP receptor protein [Ca. Phosphitivorax anaerolimi F81]	68.6	99.6	68.6
SCFA_v1_140019|ID:57979842|hcp| Hydroxylamine reductase [Ca. Phosphitivorax anaerolimi F81]	81.5	100	81.3
SCFA_v1_140020|ID:57979843| Ferredoxin [Ca. Phosphitivorax anaerolimi F81]	70.9	100	70.9
SCFA_v1_140021|ID:57979844| Universal stress protein [Ca. Phosphitivorax anaerolimi F81]	61.9	99.3	61.2
SCFA_v1_140022|ID:57979845|yiaD| putative outer membrane lipoprotien [Ca. Phosphitivorax anaerolimi F81]	68.3	100	74.6
SCFA_v1_140023|ID:57979846|yiaD| putative outer membrane lipoprotien [Ca. Phosphitivorax anaerolimi F81]	86.2	100	87.8
SCFA_v1_140024|ID:57979847| Histidine kinase (modular protein) [Ca. Phosphitivorax anaerolimi F81]	71.5	99.9	69.7
SCFA_v1_140025|ID:57979848|yjjK| fused putative transporter subunits of ABC superfamily: ATP-binding components [Ca. Phosphitivorax anaerolimi F81]	91.2	99.8	91.8
SCFA_v1_140026|ID:57979849|ADC| Acetoacetate decarboxylase (ADC) [Ca. Phosphitivorax anaerolimi F81]	84.4	100	84.8
SCFA_v1_140027|ID:57979850|sadH| putative oxidoreductase SadH (Dehydrogenases with different specificities (related to short-chain alcohol dehydrogenases)) [Ca. Phosphitivorax anaerolimi F81]	80.4	100	76.2
SCFA_v1_140028|ID:57979851|acdA| Acyl-CoA dehydrogenase [Ca. Phosphitivorax anaerolimi F81]	71.2	99.7	#N/A
SCFA_v1_140029|ID:57979852|acdA| Acyl-CoA dehydrogenase [Ca. Phosphitivorax anaerolimi F81]	86.6	100	86.1
SCFA_v1_140030|ID:57979853|acrR| HTH-type transcriptional regulator AcrR [Ca. Phosphitivorax anaerolimi F81]	69.8	100	69.8
SCFA_v1_140031|ID:57979854|typA| GTP-binding protein TypA/BipA homolog [Ca. Phosphitivorax anaerolimi F81]	90.1	100	89.6
SCFA_v1_140032|ID:57979855| NYN domain protein [Ca. Phosphitivorax anaerolimi F81]	92	100	#N/A
SCFA_v1_140033|ID:57979856|macA| Macrolide export protein MacA [Ca. Phosphitivorax anaerolimi F81]	63.2	100	39.3
SCFA_v1_140034|ID:57979857| B12 binding domain protein [Ca. Phosphitivorax anaerolimi F81]	71.2	100	71.4
SCFA_v1_140035|ID:57979858| putative enzyme [Ca. Phosphitivorax anaerolimi F81]	72.2	100	71.7
SCFA_v1_140036|ID:57979859| conserved protein of unknown function [Ca. Phosphitivorax anaerolimi F81]	56.6	100	56.1
SCFA_v1_140037|ID:57979860| conserved protein of unknown function [Ca. Phosphitivorax anaerolimi F81]	76.8	100	76.8
SCFA_v1_140038|ID:57979861| Uncharacterized aminotransferase AF_1815 [Ca. Phosphitivorax anaerolimi F81]	83.7	100	83.7
SCFA_v1_140039|ID:57979862| protein of unknown function [Ca. Phosphitivorax anaerolimi F81]	#N/A	#N/A	#N/A
SCFA_v1_140040|ID:57979863| GCN5-related N-acetyltransferase [Ca. Phosphitivorax anaerolimi F81]	#N/A	99.4	#N/A
SCFA_v1_140041|ID:57979864| Alpha/beta hydrolase [Ca. Phosphitivorax anaerolimi F81]	#N/A	100	#N/A
SCFA_v1_140042|ID:57979865| Bacterial Ig-like domain (Group 2) [Ca. Phosphitivorax anaerolimi F81]	69.6	100	69.6
SCFA_v1_140043|ID:57979866| GYD domain protein [Ca. Phosphitivorax anaerolimi F81]	89.5	100	89.5
SCFA_v1_140044|ID:57979867| conserved protein of unknown function [Ca. Phosphitivorax anaerolimi F81]	80.9	100	80.9
SCFA_v1_140045|ID:57979868|macB| fragment of macrolide transport protein (ABC superfamily, atp_bind (N-terminal), membrane (C-terminal)) (part 2) [Ca. Phosphitivorax anaerolimi F81]	84.6	99.8	85.5
SCFA_v1_140046|ID:57979869|macB| fragment of macrolide transport protein (ABC superfamily, atp_bind (N-terminal), membrane (C-terminal)) (part 1) [Ca. Phosphitivorax anaerolimi F81]	83.7	100	83.7
SCFA_v1_140047|ID:57979870|macA| Macrolide export protein MacA [Ca. Phosphitivorax anaerolimi F81]	68.8	100	68.8
SCFA_v1_140048|ID:57979871|oprM| Outer membrane protein OprM [Ca. Phosphitivorax anaerolimi F81]	72.8	99.6	72.8
SCFA_v1_140049|ID:57979872| protein of unknown function [Ca. Phosphitivorax anaerolimi F81]	#N/A	#N/A	#N/A
SCFA_v1_140050|ID:57979873| conserved protein of unknown function [Ca. Phosphitivorax anaerolimi F81]	68.2	100	68.2
SCFA_v1_140051|ID:57979874| conserved protein of unknown function [Ca. Phosphitivorax anaerolimi F81]	#N/A	100	#N/A
SCFA_v1_140052|ID:57979875|virS| HTH-type transcriptional regulator VirS [Ca. Phosphitivorax anaerolimi F81]	74.9	100	74.9
SCFA_v1_140053|ID:57979876|bdhA| D-beta-hydroxybutyrate dehydrogenase [Ca. Phosphitivorax anaerolimi F81]	70.8	100	70.8
SCFA_v1_140054|ID:57979877|xylB| Xylulose kinase [Ca. Phosphitivorax anaerolimi F81]	83.4	98.6	79.8
SCFA_v1_140055|ID:57979878|hemL| Glutamate-1-semialdehyde 2,1-aminomutase [Ca. Phosphitivorax anaerolimi F81]	88.3	98.9	90.4
SCFA_v1_140056|ID:57979879| Ribulose bisphosphate carboxylase-like protein [Ca. Phosphitivorax anaerolimi F81]	95	100	95
SCFA_v1_140057|ID:57979880| conserved protein of unknown function [Ca. Phosphitivorax anaerolimi F81]	74.3	100	74.3
SCFA_v1_140058|ID:57979881| Outer membrane protein transport protein (OMPP1/FadL/TodX) (fragment) [Ca. Phosphitivorax anaerolimi F81]	77.6	100	77.6
SCFA_v1_140059|ID:57979882| Outer membrane protein transport protein (OMPP1/FadL/TodX) (fragment) [Ca. Phosphitivorax anaerolimi F81]	77.2	100	77.2
SCFA_v1_140060|ID:57979883| protein of unknown function [Ca. Phosphitivorax anaerolimi F81]	#N/A	100	#N/A
SCFA_v1_150001|ID:57979884|tufB| protein chain elongation factor EF-Tu, possible GTP-binding factor (duplicate of tufA) [Ca. Phosphitivorax anaerolimi F81]	29.5	29.8	97.5
SCFA_v1_150002|ID:57979885|rpsJ| 30S ribosomal protein S10 [Ca. Phosphitivorax anaerolimi F81]	100	100	100
SCFA_v1_150003|ID:57979886|rplC| 50S ribosomal subunit protein L3 [Ca. Phosphitivorax anaerolimi F81]	94.2	100	94.2
SCFA_v1_150004|ID:57979887|rplD| 50S ribosomal protein L4 [Ca. Phosphitivorax anaerolimi F81]	89.3	100	89.3
SCFA_v1_150005|ID:57979888|rplW| 50S ribosomal subunit protein L23 [Ca. Phosphitivorax anaerolimi F81]	86.5	100	86.5
SCFA_v1_150006|ID:57979889|rplB| 50S ribosomal subunit protein L2 [Ca. Phosphitivorax anaerolimi F81]	91.2	100	91.2
SCFA_v1_150007|ID:57979890|rpsS| 30S ribosomal protein S19 [Ca. Phosphitivorax anaerolimi F81]	97.8	100	97.8
SCFA_v1_150008|ID:57979891|rplV| 50S ribosomal subunit protein L22 [Ca. Phosphitivorax anaerolimi F81]	94.5	100	94.5
SCFA_v1_150009|ID:57979892|rpsC| 30S ribosomal subunit protein S3 [Ca. Phosphitivorax anaerolimi F81]	96.3	100	94.4
SCFA_v1_150010|ID:57979893|rplP| 50S ribosomal protein L16 [Ca. Phosphitivorax anaerolimi F81]	96.5	100	96.5
SCFA_v1_150011|ID:57979894|rpmC| 50S ribosomal subunit protein L29 [Ca. Phosphitivorax anaerolimi F81]	87.1	100	87.1
SCFA_v1_150012|ID:57979895|rpsQ| 30S ribosomal subunit protein S17 [Ca. Phosphitivorax anaerolimi F81]	96.5	100	96.5
SCFA_v1_150013|ID:57979896|rplN| 50S ribosomal protein L14 [Ca. Phosphitivorax anaerolimi F81]	95.1	100	95.1
SCFA_v1_150014|ID:57979897|rplX| 50S ribosomal subunit protein L24 [Ca. Phosphitivorax anaerolimi F81]	91.7	100	91.7
SCFA_v1_150015|ID:57979898|rplE| 50S ribosomal subunit protein L5 [Ca. Phosphitivorax anaerolimi F81]	90.5	100	90.5
SCFA_v1_150016|ID:57979899|rpsZ| 30S ribosomal protein S14 type Z [Ca. Phosphitivorax anaerolimi F81]	#N/A	100	90.2
SCFA_v1_150017|ID:57979900|rpsH| 30S ribosomal subunit protein S8 [Ca. Phosphitivorax anaerolimi F81]	88.5	100	88.5
SCFA_v1_150018|ID:57979901|rplF| 50S ribosomal subunit protein L6 [Ca. Phosphitivorax anaerolimi F81]	90	100	90
SCFA_v1_150019|ID:57979902|rplR| 50S ribosomal protein L18 [Ca. Phosphitivorax anaerolimi F81]	91.5	100	91.5
SCFA_v1_150020|ID:57979903|rpsE| 30S ribosomal subunit protein S5 [Ca. Phosphitivorax anaerolimi F81]	92.9	100	93.5
SCFA_v1_150021|ID:57979904|rpmD| 50S ribosomal subunit protein L30 [Ca. Phosphitivorax anaerolimi F81]	88.1	100	89.8
SCFA_v1_150022|ID:57979905|rplO| 50S ribosomal subunit protein L15 [Ca. Phosphitivorax anaerolimi F81]	82.3	100	82.3
SCFA_v1_150023|ID:57979906|secY| preprotein translocase membrane subunit [Ca. Phosphitivorax anaerolimi F81]	96.8	98.9	97
SCFA_v1_150024|ID:57979907|adk| Adenylate kinase [Ca. Phosphitivorax anaerolimi F81]	90.7	100	90.7
SCFA_v1_150025|ID:57979908|infA| translation initiation factor IF-1 [Ca. Phosphitivorax anaerolimi F81]	100	100	100
SCFA_v1_150026|ID:57979909|rpsM| 30S ribosomal subunit protein S13 [Ca. Phosphitivorax anaerolimi F81]	91.8	100	92.6
SCFA_v1_150027|ID:57979910|rpsK| 30S ribosomal protein S11 [Ca. Phosphitivorax anaerolimi F81]	96.9	100	96.9
SCFA_v1_150028|ID:57979911|rpsD| 30S ribosomal subunit protein S4 [Ca. Phosphitivorax anaerolimi F81]	89.4	99.5	89.9
SCFA_v1_150029|ID:57979912|rpoA| RNA polymerase, alpha subunit [Ca. Phosphitivorax anaerolimi F81]	96.2	100	96.2
SCFA_v1_150030|ID:57979913|rplQ| 50S ribosomal subunit protein L17 [Ca. Phosphitivorax anaerolimi F81]	83.8	100	83.8
SCFA_v1_150031|ID:57979914|ecfA| Energy-coupling factor transporter ATP-binding protein EcfA1 [Ca. Phosphitivorax anaerolimi F81]	84.6	99.6	84.2
SCFA_v1_150032|ID:57979915|alx| Inner membrane protein alx [Ca. Phosphitivorax anaerolimi F81]	92	100	#N/A
SCFA_v1_150033|ID:57979916| conserved protein of unknown function [Ca. Phosphitivorax anaerolimi F81]	#N/A	99.4	#N/A
SCFA_v1_150034|ID:57979917| DNA methylase [Ca. Phosphitivorax anaerolimi F81]	#N/A	99.9	#N/A
SCFA_v1_150035|ID:57979918|yheS| putative ABC transporter ATP-binding protein YheS [Ca. Phosphitivorax anaerolimi F81]	91.9	99.8	48.3
SCFA_v1_160001|ID:57979919| protein of unknown function [Ca. Phosphitivorax anaerolimi F81]	#N/A	#N/A	#N/A
SCFA_v1_160002|ID:57979920| conserved exported protein of unknown function [Ca. Phosphitivorax anaerolimi F81]	#N/A	93.8	#N/A
SCFA_v1_160003|ID:57979921| Microbial collagenase [Ca. Phosphitivorax anaerolimi F81]	#N/A	96.9	#N/A
SCFA_v1_160004|ID:57979922| conserved protein of unknown function [Ca. Phosphitivorax anaerolimi F81]	#N/A	100	#N/A
SCFA_v1_160005|ID:57979923| protein of unknown function [Ca. Phosphitivorax anaerolimi F81]	39.8	99.7	#N/A
SCFA_v1_170001|ID:57979924| protein of unknown function [Ca. Phosphitivorax anaerolimi F81]	#N/A	#N/A	#N/A
SCFA_v1_170002|ID:57979925| conserved protein of unknown function [Ca. Phosphitivorax anaerolimi F81]	63	100	63
SCFA_v1_170003|ID:57979926|cutA| Divalent-cation tolerance protein CutA [Ca. Phosphitivorax anaerolimi F81]	75.7	100	75.7
SCFA_v1_170004|ID:57979927| putative Ketoacyl reductase HetN [Ca. Phosphitivorax anaerolimi F81]	27.6	100	30.3
SCFA_v1_170005|ID:57979928| Molybdate transporter of MFS superfamily protein [Ca. Phosphitivorax anaerolimi F81]	69.8	100	75.2
SCFA_v1_170006|ID:57979929|queG| Epoxyqueuosine reductase [Ca. Phosphitivorax anaerolimi F81]	64.1	100	64.1
SCFA_v1_170007|ID:57979930| N-acyl-D-glutamate deacylase [Ca. Phosphitivorax anaerolimi F81]	78	99.6	77.8
SCFA_v1_170008|ID:57979931| Acetyltransferase (GNAT) family protein [Ca. Phosphitivorax anaerolimi F81]	#N/A	100	#N/A
SCFA_v1_170009|ID:57979932| putative tautomerase XF_1725 [Ca. Phosphitivorax anaerolimi F81]	77.6	100	77.6
SCFA_v1_170010|ID:57979933| conserved protein of unknown function [Ca. Phosphitivorax anaerolimi F81]	74	100	74
SCFA_v1_170011|ID:57979934| Calcineurin-like phosphoesterase superfamily domain protein [Ca. Phosphitivorax anaerolimi F81]	82.6	100	82.6
SCFA_v1_170012|ID:57979935| conserved protein of unknown function [Ca. Phosphitivorax anaerolimi F81]	60.5	99.7	60.5
SCFA_v1_170013|ID:57979936| putative thioesterase (YiiD_Cterm) [Ca. Phosphitivorax anaerolimi F81]	81.5	100	80.8
SCFA_v1_170014|ID:57979937|fadE| Acyl-CoA dehydrogenases [Ca. Phosphitivorax anaerolimi F81]	71.7	99.7	91.6
SCFA_v1_170015|ID:57979938|sucD| Succinyl-CoA ligase (ADP-forming) subunit alpha [Ca. Phosphitivorax anaerolimi F81]	80.3	100	81.9
SCFA_v1_170016|ID:57979939|acs| Butyrate--CoA ligase [Ca. Phosphitivorax anaerolimi F81]	86.8	99.8	86.3
SCFA_v1_170017|ID:57979940| protein of unknown function [Ca. Phosphitivorax anaerolimi F81]	#N/A	#N/A	#N/A
SCFA_v1_170018|ID:57979941| protein of unknown function [Ca. Phosphitivorax anaerolimi F81]	#N/A	#N/A	#N/A
SCFA_v1_170019|ID:57979942|trxA| Thioredoxin-1 [Ca. Phosphitivorax anaerolimi F81]	69.7	100	69.7
SCFA_v1_170020|ID:57979943| Endonuclease/Exonuclease/phosphatase family protein [Ca. Phosphitivorax anaerolimi F81]	75.9	100	75.5
SCFA_v1_170021|ID:57979944| Glycyl radical-activating protein [Ca. Phosphitivorax anaerolimi F81]	67.1	98.7	67.1
SCFA_v1_170022|ID:57979945|bssA| Benzylsuccinate synthase alpha subunit [Ca. Phosphitivorax anaerolimi F81]	53.2	98.9	86.4
SCFA_v1_180001|ID:57979946| protein of unknown function [Ca. Phosphitivorax anaerolimi F81]	72	100	72
SCFA_v1_180002|ID:57979947| DinB superfamily protein [Ca. Phosphitivorax anaerolimi F81]	79.2	100	79.2
SCFA_v1_180003|ID:57979948| conserved protein of unknown function [Ca. Phosphitivorax anaerolimi F81]	#N/A	100	#N/A
SCFA_v1_180004|ID:57979949|mce2R| HTH-type transcriptional regulator Mce2R [Ca. Phosphitivorax anaerolimi F81]	80.9	100	80.9
SCFA_v1_180005|ID:57979950|bssA| Benzylsuccinate synthase alpha subunit [Ca. Phosphitivorax anaerolimi F81]	87.1	100	87.1
SCFA_v1_180006|ID:57979951|bssD| Benzylsuccinate synthase activating enzyme [Ca. Phosphitivorax anaerolimi F81]	69.8	100	69.8
SCFA_v1_180007|ID:57979952| conserved protein of unknown function [Ca. Phosphitivorax anaerolimi F81]	81.2	100	81.2
SCFA_v1_180008|ID:57979953| conserved protein of unknown function [Ca. Phosphitivorax anaerolimi F81]	#N/A	99.5	#N/A
SCFA_v1_180009|ID:57979954| protein of unknown function [Ca. Phosphitivorax anaerolimi F81]	#N/A	100	#N/A
SCFA_v1_180010|ID:57979955| protein of unknown function [Ca. Phosphitivorax anaerolimi F81]	#N/A	99.4	#N/A
SCFA_v1_180011|ID:57979956|gdhA| glutamate dehydrogenase, NADP-specific [Ca. Phosphitivorax anaerolimi F81]	91	99.8	91
SCFA_v1_180012|ID:57979957| Ribonuclease R winged-helix domain protein [Ca. Phosphitivorax anaerolimi F81]	87.3	100	87.3
SCFA_v1_180013|ID:57979958| putative enzyme [Ca. Phosphitivorax anaerolimi F81]	81	100	79.3
SCFA_v1_180014|ID:57979959|ethR| HTH-type transcriptional regulator EthR [Ca. Phosphitivorax anaerolimi F81]	27.6	99.5	80.4
SCFA_v1_180015|ID:57979960| protein of unknown function [Ca. Phosphitivorax anaerolimi F81]	#N/A	#N/A	#N/A
SCFA_v1_180016|ID:57979961| Thiamine pyrophosphate-binding protein [Ca. Phosphitivorax anaerolimi F81]	85.6	100	85.4
SCFA_v1_180017|ID:57979962|gutB| Sorbitol dehydrogenase [Ca. Phosphitivorax anaerolimi F81]	81.3	99.3	81.3
SCFA_v1_180018|ID:57979963| 3 beta-hydroxysteroid dehydrogenase/Delta 5--4-isomerase [Ca. Phosphitivorax anaerolimi F81]	#N/A	#N/A	#N/A
SCFA_v1_180019|ID:57979964| Nitroreductase family protein [Ca. Phosphitivorax anaerolimi F81]	63	100	61.4
SCFA_v1_180020|ID:57979965| putative TrmH family tRNA/rRNA methyltransferase [Ca. Phosphitivorax anaerolimi F81]	80.3	100	83.8
SCFA_v1_180021|ID:57979966|fdhD| Sulfur carrier protein FdhD [Ca. Phosphitivorax anaerolimi F81]	76.4	100	76.4
SCFA_v1_180022|ID:57979967| conserved protein of unknown function [Ca. Phosphitivorax anaerolimi F81]	73.8	97.8	73.8
SCFA_v1_180023|ID:57979968| PEP-CTERM motif protein [Ca. Phosphitivorax anaerolimi F81]	82.9	44.1	82.9
SCFA_v1_180024|ID:57979969| protein of unknown function [Ca. Phosphitivorax anaerolimi F81]	#N/A	#N/A	#N/A
SCFA_v1_180025|ID:57979970|gchK| Globin-coupled histidine kinase [Ca. Phosphitivorax anaerolimi F81]	78.8	99.9	78.7
SCFA_v1_180026|ID:57979971|atoC| Regulatory protein AtoC [Ca. Phosphitivorax anaerolimi F81]	86.3	100	86.5
SCFA_v1_180027|ID:57979972| conserved protein of unknown function [Ca. Phosphitivorax anaerolimi F81]	61.3	100	61.3
SCFA_v1_180028|ID:57979973| conserved protein of unknown function [Ca. Phosphitivorax anaerolimi F81]	29.6	100	29.6
SCFA_v1_180029|ID:57979974|pomZ| Cell division protein PomZ [Ca. Phosphitivorax anaerolimi F81]	92.5	100	92.2
SCFA_v1_180030|ID:57979975| HEAT repeat protein [Ca. Phosphitivorax anaerolimi F81]	80.7	99.5	81.7
SCFA_v1_180031|ID:57979976|priA| Primosomal protein N' [Ca. Phosphitivorax anaerolimi F81]	78.2	99.1	78.4
SCFA_v1_180032|ID:57979977|serS| seryl-tRNA synthetase, also charges selenocysteinyl-tRNA with serine [Ca. Phosphitivorax anaerolimi F81]	89.3	99.5	89.3
SCFA_v1_180033|ID:57979978| conserved protein of unknown function [Ca. Phosphitivorax anaerolimi F81]	61.8	99	59.8
SCFA_v1_180034|ID:57979979|hflX| GTPase HflX [Ca. Phosphitivorax anaerolimi F81]	86.5	100	86.7
SCFA_v1_180035|ID:57979980| conserved protein of unknown function [Ca. Phosphitivorax anaerolimi F81]	93.4	100	92.8
SCFA_v1_180036|ID:57979981| Divergent polysaccharide deacetylase [Ca. Phosphitivorax anaerolimi F81]	64.6	98.6	64.6
SCFA_v1_180037|ID:57979982|ctpA| Carboxy-terminal-processing protease [Ca. Phosphitivorax anaerolimi F81]	84.3	100	86.4
SCFA_v1_180038|ID:57979983|envC| Murein hydrolase activator EnvC [Ca. Phosphitivorax anaerolimi F81]	74.8	100	74.8
SCFA_v1_180039|ID:57979984|ftsX| Cell division protein FtsX [Ca. Phosphitivorax anaerolimi F81]	66.8	100	66.8
SCFA_v1_180040|ID:57979985|ftsE| transporter subunit: ATP-binding component of ABC superfamily [Ca. Phosphitivorax anaerolimi F81]	81.6	100	77.6
SCFA_v1_180041|ID:57979986| Helix-turn-helix protein [Ca. Phosphitivorax anaerolimi F81]	81	100	81.7
SCFA_v1_180042|ID:57979987|flhB| Flagellar biosynthetic protein FlhB [Ca. Phosphitivorax anaerolimi F81]	84.6	98.4	84.1
SCFA_v1_180043|ID:57979988|flhA| putative flagellar export pore protein [Ca. Phosphitivorax anaerolimi F81]	91.9	100	92.5
SCFA_v1_180044|ID:57979989|flhF| Flagellar biosynthesis protein FlhF [Ca. Phosphitivorax anaerolimi F81]	72.4	100	#N/A
SCFA_v1_180045|ID:57979990|ylxH| Site-determining protein [Ca. Phosphitivorax anaerolimi F81]	89	100	89
SCFA_v1_180046|ID:57979991|whiG| RNA polymerase sigma factor WhiG [Ca. Phosphitivorax anaerolimi F81]	95.7	100	95.7
SCFA_v1_180047|ID:57979992|cheY| chemotaxis regulator transmitting signal to flagellar motor component [Ca. Phosphitivorax anaerolimi F81]	95.3	100	95.3
SCFA_v1_180048|ID:57979993| conserved protein of unknown function [Ca. Phosphitivorax anaerolimi F81]	59.1	100	59.1
SCFA_v1_180049|ID:57979994| putative lyase [Ca. Phosphitivorax anaerolimi F81]	67.6	100	67.6
SCFA_v1_180050|ID:57979995| conserved protein of unknown function [Ca. Phosphitivorax anaerolimi F81]	74.3	100	74.3
SCFA_v1_180051|ID:57979996|cheR| Chemotaxis protein methyltransferase [Ca. Phosphitivorax anaerolimi F81]	84.7	100	82.9
SCFA_v1_180052|ID:57979997|cheY| chemotaxis regulator transmitting signal to flagellar motor component [Ca. Phosphitivorax anaerolimi F81]	88.7	100	88.7
SCFA_v1_180053|ID:57979998|rmuC| DNA recombination protein RmuC [Ca. Phosphitivorax anaerolimi F81]	77.5	100	79.1
SCFA_v1_180054|ID:57979999| conserved protein of unknown function [Ca. Phosphitivorax anaerolimi F81]	78.9	100	78.9
SCFA_v1_180055|ID:57980000| Radical SAM superfamily protein [Ca. Phosphitivorax anaerolimi F81]	81.8	99.8	81.8
SCFA_v1_180056|ID:57980001|ntrX| Nitrogen assimilation regulatory protein NtrX [Ca. Phosphitivorax anaerolimi F81]	92.9	100	92.9
SCFA_v1_180057|ID:57980002|kinB| Alginate biosynthesis sensor protein KinB [Ca. Phosphitivorax anaerolimi F81]	91.3	99.9	91.5
SCFA_v1_180058|ID:57980003|lpxC| UDP-3-O-acyl-N-acetylglucosamine deacetylase [Ca. Phosphitivorax anaerolimi F81]	73.3	100	73.3
SCFA_v1_180059|ID:57980004|tatAd| Sec-independent protein translocase protein TatA [Ca. Phosphitivorax anaerolimi F81]	57.5	100	57.5
SCFA_v1_180060|ID:57980005|tatC| Sec-independent protein translocase protein TatC [Ca. Phosphitivorax anaerolimi F81]	79.7	100	79.7
SCFA_v1_180061|ID:57980006|fdhE| Formate dehydrogenase accessory protein FdhE [Ca. Phosphitivorax anaerolimi F81]	68.4	100	68.4
SCFA_v1_180062|ID:57980007|yfkN| Trifunctional nucleotide phosphoesterase protein YfkN (Metallophosphoesterase) [Ca. Phosphitivorax anaerolimi F81]	80.1	99.8	80.1
SCFA_v1_180063|ID:57980008| Anaerobic selenocysteine-containing dehydrogenase (Molybdopterin oxidoreductase) [Ca. Phosphitivorax anaerolimi F81]	78.3	100	78.3
SCFA_v1_180064|ID:57980009|acuR| Transcriptional regulator AcuR [Ca. Phosphitivorax anaerolimi F81]	#N/A	100	#N/A
SCFA_v1_180065|ID:57980010|btuF| Vitamin B12-binding protein [Ca. Phosphitivorax anaerolimi F81]	59.4	100	#N/A
SCFA_v1_180066|ID:57980011|hmuU| Hemin transport system permease protein HmuU [Ca. Phosphitivorax anaerolimi F81]	79	99.7	#N/A
SCFA_v1_190001|ID:57980012| conserved protein of unknown function [Ca. Phosphitivorax anaerolimi F81]	#N/A	40.9	#N/A
SCFA_v1_190002|ID:57980013| protein of unknown function [Ca. Phosphitivorax anaerolimi F81]	#N/A	#N/A	#N/A
SCFA_v1_190003|ID:57980014|uvrB| UvrABC system protein B [Ca. Phosphitivorax anaerolimi F81]	56.5	57.5	56.5
SCFA_v1_190005|ID:57980016| protein of unknown function [Ca. Phosphitivorax anaerolimi F81]	#N/A	#N/A	#N/A
SCFA_v1_190004|ID:57980015| protein of unknown function [Ca. Phosphitivorax anaerolimi F81]	#N/A	#N/A	#N/A
SCFA_v1_190006|ID:57980017| protein of unknown function [Ca. Phosphitivorax anaerolimi F81]	#N/A	#N/A	#N/A
SCFA_v1_190007|ID:57980018| conserved protein of unknown function [Ca. Phosphitivorax anaerolimi F81]	#N/A	#N/A	#N/A
SCFA_v1_190008|ID:57980019| conserved exported protein of unknown function [Ca. Phosphitivorax anaerolimi F81]	27.6	30	27.6
SCFA_v1_190009|ID:57980020|atpC| ATP synthase epsilon chain [Ca. Phosphitivorax anaerolimi F81]	85.1	100	85.1
SCFA_v1_190010|ID:57980021|atpD| membrane-bound ATP synthase , F1 sector, beta-subunit [Ca. Phosphitivorax anaerolimi F81]	97	100	97
SCFA_v1_190011|ID:57980022|atpG| ATP synthase gamma chain [Ca. Phosphitivorax anaerolimi F81]	94.4	100	94.4
SCFA_v1_190012|ID:57980023|atpA| F1 sector of membrane-bound ATP synthase, alpha subunit [Ca. Phosphitivorax anaerolimi F81]	97.8	100	95.8
SCFA_v1_190013|ID:57980024|atpH| ATP synthase subunit delta [Ca. Phosphitivorax anaerolimi F81]	85.6	100	85.6
SCFA_v1_190014|ID:57980025|atpF| ATP synthase subunit b [Ca. Phosphitivorax anaerolimi F81]	82.6	100	82.5
SCFA_v1_190015|ID:57980026|atpF| ATP synthase subunit b [Ca. Phosphitivorax anaerolimi F81]	87.3	100	88
SCFA_v1_190016|ID:57980027|atpE| ATP synthase subunit c [Ca. Phosphitivorax anaerolimi F81]	#N/A	100	#N/A
SCFA_v1_190017|ID:57980028| protein of unknown function [Ca. Phosphitivorax anaerolimi F81]	#N/A	100	#N/A
SCFA_v1_190018|ID:57980029| conserved protein of unknown function [Ca. Phosphitivorax anaerolimi F81]	83.1	100	81.7
SCFA_v1_190019|ID:57980030| conserved protein of unknown function [Ca. Phosphitivorax anaerolimi F81]	69.9	100	69.9
SCFA_v1_190020|ID:57980031| Colicin V production protein (modular protein) [Ca. Phosphitivorax anaerolimi F81]	73.5	100	74.1
SCFA_v1_190021|ID:57980032| conserved protein of unknown function [Ca. Phosphitivorax anaerolimi F81]	81.6	100	82.7
SCFA_v1_190022|ID:57980033| conserved exported protein of unknown function [Ca. Phosphitivorax anaerolimi F81]	71.6	100	71.6
SCFA_v1_190023|ID:57980034|bamD| Outer membrane protein assembly factor BamD [Ca. Phosphitivorax anaerolimi F81]	77.6	100	77.6
SCFA_v1_190024|ID:57980035| protein of unknown function [Ca. Phosphitivorax anaerolimi F81]	#N/A	#N/A	#N/A
SCFA_v1_190025|ID:57980036|selB| Selenocysteine-specific elongation factor [Ca. Phosphitivorax anaerolimi F81]	84.7	100	84.7
SCFA_v1_190026|ID:57980037| CAAX amino terminal protease self-immunity (modular protein) [Ca. Phosphitivorax anaerolimi F81]	69.7	100	69.7
SCFA_v1_190027|ID:57980038| ABC transporter related-protein [Ca. Phosphitivorax anaerolimi F81]	36.3	100	36.3
SCFA_v1_190028|ID:57980039| Transport permease protein [Ca. Phosphitivorax anaerolimi F81]	#N/A	100	#N/A
SCFA_v1_190029|ID:57980040|siaT| Sialic acid TRAP transporter permease protein SiaT [Ca. Phosphitivorax anaerolimi F81]	89.6	100	89.6
SCFA_v1_190030|ID:57980041|yiaM| 2,3-diketo-L-gulonate TRAP transporter small permease protein YiaM [Ca. Phosphitivorax anaerolimi F81]	78.9	100	78.9
SCFA_v1_190031|ID:57980042|dctP| C4-dicarboxylate-binding periplasmic protein [Ca. Phosphitivorax anaerolimi F81]	78.7	100	78.7
SCFA_v1_190032|ID:57980043| conserved exported protein of unknown function [Ca. Phosphitivorax anaerolimi F81]	79.1	100	79.1
SCFA_v1_190033|ID:57980044| conserved protein of unknown function [Ca. Phosphitivorax anaerolimi F81]	78.5	100	78.5
SCFA_v1_190034|ID:57980045|serC| Phosphoserine aminotransferase [Ca. Phosphitivorax anaerolimi F81]	91.1	100	91.1
SCFA_v1_190035|ID:57980046|bcd| acyl-CoA dehydrogenase, short-chain specific (Butyryl-CoA dehydrogenase) [Ca. Phosphitivorax anaerolimi F81]	95.5	99.7	95.5
SCFA_v1_190036|ID:57980047|polA| DNA polymerase I [Ca. Phosphitivorax anaerolimi F81]	81.3	100	81.4
SCFA_v1_190037|ID:57980048| Bifunctional NMN adenylyltransferase/Nudix hydrolase [Ca. Phosphitivorax anaerolimi F81]	75	99.4	75
SCFA_v1_190038|ID:57980049| conserved protein of unknown function [Ca. Phosphitivorax anaerolimi F81]	73.7	99.5	73.7
SCFA_v1_190039|ID:57980050|apeA| putative M18 family aminopeptidase 1 [Ca. Phosphitivorax anaerolimi F81]	87.4	100	84.5
SCFA_v1_190040|ID:57980051| conserved protein of unknown function [Ca. Phosphitivorax anaerolimi F81]	85.7	100	85.7
SCFA_v1_190041|ID:57980052| conserved protein of unknown function [Ca. Phosphitivorax anaerolimi F81]	76.5	100	76.5
SCFA_v1_190042|ID:57980053|ilvD| Dihydroxy-acid dehydratase [Ca. Phosphitivorax anaerolimi F81]	88.2	99.8	88.2
SCFA_v1_190043|ID:57980054| conserved protein of unknown function [Ca. Phosphitivorax anaerolimi F81]	83.3	100	83.3
SCFA_v1_190044|ID:57980055|nifA| Nif-specific regulatory protein [Ca. Phosphitivorax anaerolimi F81]	93.5	100	93.5
SCFA_v1_190045|ID:57980056|gap| Glyceraldehyde-3-phosphate dehydrogenase [Ca. Phosphitivorax anaerolimi F81]	91.9	100	91.1
SCFA_v1_190046|ID:57980057|carB| carbamoyl-phosphate synthase large subunit [Ca. Phosphitivorax anaerolimi F81]	89	99.7	89.2
SCFA_v1_190047|ID:57980058| exported protein of unknown function [Ca. Phosphitivorax anaerolimi F81]	#N/A	99.3	#N/A
SCFA_v1_190048|ID:57980059| Transcriptional regulator, TetR family [Ca. Phosphitivorax anaerolimi F81]	30.5	99.7	29
SCFA_v1_190049|ID:57980060| conserved protein of unknown function [Ca. Phosphitivorax anaerolimi F81]	55.8	99.8	#N/A
SCFA_v1_190050|ID:57980061| protein of unknown function [Ca. Phosphitivorax anaerolimi F81]	#N/A	#N/A	#N/A
SCFA_v1_190051|ID:57980062| putative nickel-responsive regulator [Ca. Phosphitivorax anaerolimi F81]	56.5	100	51.9
SCFA_v1_190052|ID:57980063| Thiolase [Ca. Phosphitivorax anaerolimi F81]	89.5	100	89.5
SCFA_v1_190053|ID:57980064| Thiolase [Ca. Phosphitivorax anaerolimi F81]	87.6	99.3	87.9
SCFA_v1_190054|ID:57980065| conserved protein of unknown function [Ca. Phosphitivorax anaerolimi F81]	77.4	100	77.4
SCFA_v1_190055|ID:57980066| protein of unknown function [Ca. Phosphitivorax anaerolimi F81]	#N/A	#N/A	#N/A
SCFA_v1_190056|ID:57980067| protein of unknown function [Ca. Phosphitivorax anaerolimi F81]	#N/A	#N/A	#N/A
SCFA_v1_190057|ID:57980068| protein of unknown function [Ca. Phosphitivorax anaerolimi F81]	#N/A	#N/A	#N/A
SCFA_v1_200001|ID:57980069| putative Dolichyl-phosphate beta-D-mannosyltransferase [Ca. Phosphitivorax anaerolimi F81]	#N/A	100	#N/A
SCFA_v1_200002|ID:57980070| conserved membrane protein of unknown function [Ca. Phosphitivorax anaerolimi F81]	#N/A	100	#N/A
SCFA_v1_200003|ID:57980071| protein of unknown function [Ca. Phosphitivorax anaerolimi F81]	#N/A	#N/A	#N/A
SCFA_v1_200004|ID:57980072| protein of unknown function [Ca. Phosphitivorax anaerolimi F81]	#N/A	#N/A	#N/A
SCFA_v1_200005|ID:57980073| conserved membrane protein of unknown function [Ca. Phosphitivorax anaerolimi F81]	#N/A	100	#N/A
SCFA_v1_200006|ID:57980074| conserved protein of unknown function [Ca. Phosphitivorax anaerolimi F81]	#N/A	99.6	#N/A
SCFA_v1_200007|ID:57980075| protein of unknown function [Ca. Phosphitivorax anaerolimi F81]	#N/A	#N/A	#N/A
SCFA_v1_200008|ID:57980076| putative sulfate transporter [Ca. Phosphitivorax anaerolimi F81]	92.1	99.8	#N/A
SCFA_v1_200009|ID:57980077|atsA| Arylsulfatase [Ca. Phosphitivorax anaerolimi F81]	99.7	100	31.7
SCFA_v1_200010|ID:57980078| Sodium Bile acid symporter family protein [Ca. Phosphitivorax anaerolimi F81]	96.5	100	95
SCFA_v1_200011|ID:57980079| protein of unknown function [Ca. Phosphitivorax anaerolimi F81]	#N/A	#N/A	#N/A
SCFA_v1_200012|ID:57980080| protein of unknown function [Ca. Phosphitivorax anaerolimi F81]	#N/A	100	#N/A
SCFA_v1_200013|ID:57980081|aslB| regulator of arylsulfatase activity [Ca. Phosphitivorax anaerolimi F81]	94	100	46.4
SCFA_v1_200014|ID:57980082|atsA| Arylsulfatase [Ca. Phosphitivorax anaerolimi F81]	97.4	100	97.3
SCFA_v1_200015|ID:57980083| conserved membrane protein of unknown function [Ca. Phosphitivorax anaerolimi F81]	93.3	100	91.7
SCFA_v1_200016|ID:57980084| conserved membrane protein of unknown function [Ca. Phosphitivorax anaerolimi F81]	96.6	100	96.6
SCFA_v1_200017|ID:57980085| conserved membrane protein of unknown function [Ca. Phosphitivorax anaerolimi F81]	96.9	100	97
SCFA_v1_200018|ID:57980086|atsA| Arylsulfatase [Ca. Phosphitivorax anaerolimi F81]	98.8	100	98.8
SCFA_v1_200019|ID:57980087| Haloacid dehalogenase-like hydrolase (fragment) [Ca. Phosphitivorax anaerolimi F81]	89.8	100	89.8
SCFA_v1_210001|ID:57980088|nadE| NH(3)-dependent NAD(+) synthetase [Ca. Phosphitivorax anaerolimi F81]	#N/A	100	#N/A
SCFA_v1_210002|ID:57980089|sttH| Streptothricin hydrolase [Ca. Phosphitivorax anaerolimi F81]	84.3	100	74.4
SCFA_v1_210003|ID:57980090|hrp| Hypoxic response protein 1 [Ca. Phosphitivorax anaerolimi F81]	57.9	100	#N/A
SCFA_v1_210004|ID:57980091| conserved exported protein of unknown function [Ca. Phosphitivorax anaerolimi F81]	#N/A	100	#N/A
SCFA_v1_210005|ID:57980092| protein of unknown function [Ca. Phosphitivorax anaerolimi F81]	#N/A	#N/A	#N/A
SCFA_v1_210006|ID:57980093| conserved protein of unknown function [Ca. Phosphitivorax anaerolimi F81]	56.1	100	55.6
SCFA_v1_210007|ID:57980094|albA| Albonoursin synthase [Ca. Phosphitivorax anaerolimi F81]	33.5	100	87.5
SCFA_v1_210008|ID:57980095|echA8| putative enoyl-CoA hydratase echA8 [Ca. Phosphitivorax anaerolimi F81]	35.7	100	78.7
SCFA_v1_210009|ID:57980096|mmgC| Acyl-CoA dehydrogenase [Ca. Phosphitivorax anaerolimi F81]	90.3	100	90.2
SCFA_v1_210010|ID:57980097|echA| putative enoyl-CoA hydratase echA12 [Ca. Phosphitivorax anaerolimi F81]	96.3	100	96.3
SCFA_v1_210011|ID:57980098|lcfA| Long-chain-fatty-acid--CoA ligase [Ca. Phosphitivorax anaerolimi F81]	95.2	100	95.2
SCFA_v1_210012|ID:57980099|caiD| Carnitinyl-CoA dehydratase [Ca. Phosphitivorax anaerolimi F81]	93.9	100	93.9
SCFA_v1_210013|ID:57980100|bbsF| Succinyl-CoA:(R)-benzylsuccinate CoA-transferase subunit BbsF [Ca. Phosphitivorax anaerolimi F81]	97.2	100	97.2
SCFA_v1_210014|ID:57980101|mmgC| Acyl-CoA dehydrogenase [Ca. Phosphitivorax anaerolimi F81]	98.2	100	98.2
SCFA_v1_210015|ID:57980102| putative DNA-binding transcriptional regulator [Ca. Phosphitivorax anaerolimi F81]	95.9	100	#N/A
SCFA_v1_210016|ID:57980103| putative enzyme [Ca. Phosphitivorax anaerolimi F81]	90.2	100	#N/A
SCFA_v1_220001|ID:57980104|atoC| Regulatory protein AtoC [Ca. Phosphitivorax anaerolimi F81]	78.4	100	78.4
SCFA_v1_220002|ID:57980105|kinA| Sporulation kinase A [Ca. Phosphitivorax anaerolimi F81]	67.6	100	53
SCFA_v1_220003|ID:57980106| protein of unknown function [Ca. Phosphitivorax anaerolimi F81]	47.8	99.8	44.7
SCFA_v1_220004|ID:57980107|argB| Acetylglutamate kinase [Ca. Phosphitivorax anaerolimi F81]	91.5	100	91.5
SCFA_v1_220005|ID:57980108|argD| Acetylornithine aminotransferase [Ca. Phosphitivorax anaerolimi F81]	76.5	99.7	76.5
SCFA_v1_220006|ID:57980109|argF| Ornithine carbamoyltransferase [Ca. Phosphitivorax anaerolimi F81]	82.7	99.3	82.7
SCFA_v1_220007|ID:57980110|argG| Argininosuccinate synthase [Ca. Phosphitivorax anaerolimi F81]	91.8	100	91.8
SCFA_v1_220008|ID:57980111| Argininosuccinate lyase [Ca. Phosphitivorax anaerolimi F81]	83.3	100	83.3
SCFA_v1_220009|ID:57980112| conserved protein of unknown function [Ca. Phosphitivorax anaerolimi F81]	63.2	100	63.2
SCFA_v1_220010|ID:57980113|lysA| Diaminopimelate decarboxylase [Ca. Phosphitivorax anaerolimi F81]	85.4	100	85.4
SCFA_v1_220011|ID:57980114|dapA| 4-hydroxy-tetrahydrodipicolinate synthase [Ca. Phosphitivorax anaerolimi F81]	85.9	100	85.9
SCFA_v1_220012|ID:57980115|dapB| 4-hydroxy-tetrahydrodipicolinate reductase [Ca. Phosphitivorax anaerolimi F81]	85	100	84.6
SCFA_v1_220013|ID:57980116| Ureidoglycolate lyase [Ca. Phosphitivorax anaerolimi F81]	77.1	100	61
SCFA_v1_220014|ID:57980117|sulD| Bifunctional folate synthesis protein [Ca. Phosphitivorax anaerolimi F81]	72	100	72.6
SCFA_v1_220015|ID:57980118|zraS| Sensor protein ZraS [Ca. Phosphitivorax anaerolimi F81]	89.3	100	89.5
SCFA_v1_220016|ID:57980119| conserved membrane protein of unknown function [Ca. Phosphitivorax anaerolimi F81]	60.6	100	65.7
SCFA_v1_220017|ID:57980120| Glutaredoxin-like protein [Ca. Phosphitivorax anaerolimi F81]	85.2	100	85.2
SCFA_v1_220018|ID:57980121| Ferredoxin thioredoxin reductase catalytic beta chain [Ca. Phosphitivorax anaerolimi F81]	79.6	100	79.6
SCFA_v1_220019|ID:57980122| conserved protein of unknown function [Ca. Phosphitivorax anaerolimi F81]	66.3	100	66.3
SCFA_v1_220020|ID:57980123| protein of unknown function [Ca. Phosphitivorax anaerolimi F81]	#N/A	#N/A	#N/A
SCFA_v1_220021|ID:57980124|zraS| Sensor protein ZraS [Ca. Phosphitivorax anaerolimi F81]	73.8	100	36.1
SCFA_v1_220022|ID:57980125|zraR| Transcriptional regulatory protein ZraR [Ca. Phosphitivorax anaerolimi F81]	88.1	99.8	45.3
SCFA_v1_220023|ID:57980126| conserved protein of unknown function [Ca. Phosphitivorax anaerolimi F81]	76.8	100	74.7
SCFA_v1_220024|ID:57980127|hndA| NADP-reducing hydrogenase subunit HndA (Putative NADH dehydrogenase (Ubiquinone) 24 kDa subunit) [Ca. Phosphitivorax anaerolimi F81]	94.3	100	94.3
SCFA_v1_220025|ID:57980128|hndC| hydrogen dehydrogenase (NADP+), gamma HndC-like subunit (NADP+-reducing) [Ca. Phosphitivorax anaerolimi F81]	95	99.9	92.9
SCFA_v1_220026|ID:57980129|hndD| NADH-quinone oxidoreductase, subunit G (hydrogen dehydrogenase (NADP+), delta subunit (hydrogenase active site)) [Ca. Phosphitivorax anaerolimi F81]	95.5	100	39.6
SCFA_v1_220027|ID:57980130| FMN-binding glutamate synthase family protein [Ca. Phosphitivorax anaerolimi F81]	95.6	100	#N/A
SCFA_v1_220028|ID:57980131| conserved protein of unknown function [Ca. Phosphitivorax anaerolimi F81]	74.2	100	#N/A
SCFA_v1_220029|ID:57980132|swrC| Swarming motility protein SwrC [Ca. Phosphitivorax anaerolimi F81]	84.9	100	36.3
SCFA_v1_220030|ID:57980133| putative Efflux pump periplasmic linker BepF [Ca. Phosphitivorax anaerolimi F81]	73.4	99.7	68.4
SCFA_v1_220031|ID:57980134|tolC| Outer membrane protein TolC [Ca. Phosphitivorax anaerolimi F81]	79.2	99.8	79.4
SCFA_v1_220032|ID:57980135|bm3R1| HTH-type transcriptional repressor Bm3R1 [Ca. Phosphitivorax anaerolimi F81]	72.6	100	72.6
SCFA_v1_220033|ID:57980136| conserved protein of unknown function [Ca. Phosphitivorax anaerolimi F81]	75.8	100	76.1
SCFA_v1_220034|ID:57980137| Serine/threonine protein kinase [Ca. Phosphitivorax anaerolimi F81]	#N/A	100	73.5
SCFA_v1_220035|ID:57980138| conserved protein of unknown function [Ca. Phosphitivorax anaerolimi F81]	67.4	100	64.2
SCFA_v1_220036|ID:57980139|rnr| Ribonuclease R [Ca. Phosphitivorax anaerolimi F81]	84.6	100	84.6
SCFA_v1_220037|ID:57980140| Blue-light-activated protein (modular protein) [Ca. Phosphitivorax anaerolimi F81]	72.7	99.6	71.5
SCFA_v1_220038|ID:57980141|virA| Wide host range VirA protein [Ca. Phosphitivorax anaerolimi F81]	67.5	98.8	67.5
SCFA_v1_220039|ID:57980142| conserved protein of unknown function [Ca. Phosphitivorax anaerolimi F81]	75	99	75.2
SCFA_v1_220040|ID:57980143|livF| leucine/isoleucine/valine transporter subunit ; ATP-binding component of ABC superfamily [Ca. Phosphitivorax anaerolimi F81]	85.2	100	85.2
SCFA_v1_220041|ID:57980144|livG| leucine/isoleucine/valine transporter subunit ; ATP-binding component of ABC superfamily [Ca. Phosphitivorax anaerolimi F81]	85.1	100	85.1
SCFA_v1_220042|ID:57980145|livH| High-affinity branched-chain amino acid transport system permease protein LivH [Ca. Phosphitivorax anaerolimi F81]	90.1	100	90.1
SCFA_v1_220043|ID:57980146|livH| leucine/isoleucine/valine transporter subunit ; membrane component of ABC superfamily [Ca. Phosphitivorax anaerolimi F81]	92.7	100	92.7
SCFA_v1_220044|ID:57980147| conserved exported protein of unknown function [Ca. Phosphitivorax anaerolimi F81]	92.4	100	92.4
SCFA_v1_220045|ID:57980148|gbuC| Glycine betaine/carnitine transport binding protein GbuC [Ca. Phosphitivorax anaerolimi F81]	78.4	100	78.4
SCFA_v1_220046|ID:57980149|opuAB| Glycine betaine transport system permease protein OpuAB [Ca. Phosphitivorax anaerolimi F81]	82.2	100	82.2
SCFA_v1_220047|ID:57980150|proV| glycine betaine transporter subunit ; ATP-binding compoent of ABC superfamily [Ca. Phosphitivorax anaerolimi F81]	90.2	100	90.2
SCFA_v1_220048|ID:57980151|ohrR| Organic hydroperoxide resistance transcriptional regulator [Ca. Phosphitivorax anaerolimi F81]	74.7	100	74.7
SCFA_v1_220049|ID:57980152|acdA| Acyl-CoA dehydrogenase [Ca. Phosphitivorax anaerolimi F81]	76.1	100	76.1
SCFA_v1_220050|ID:57980153| Anaerobic benzoate catabolism transcriptional regulator [Ca. Phosphitivorax anaerolimi F81]	72.3	100	72.3
SCFA_v1_220051|ID:57980154|mmgC| Acyl-CoA dehydrogenase [Ca. Phosphitivorax anaerolimi F81]	94.7	100	94.5
SCFA_v1_220052|ID:57980155| AsnC family protein [Ca. Phosphitivorax anaerolimi F81]	82.4	100	82.4
SCFA_v1_220053|ID:57980156|leuB| 3-isopropylmalate dehydrogenase [Ca. Phosphitivorax anaerolimi F81]	82.2	100	82.2
SCFA_v1_220054|ID:57980157| protein of unknown function [Ca. Phosphitivorax anaerolimi F81]	#N/A	#N/A	#N/A
SCFA_v1_220055|ID:57980158|yihG| putative acyltransferase YihG [Ca. Phosphitivorax anaerolimi F81]	81.9	99.3	81.9
SCFA_v1_220056|ID:57980159| conserved protein of unknown function [Ca. Phosphitivorax anaerolimi F81]	#N/A	100	#N/A
SCFA_v1_220057|ID:57980160| conserved protein of unknown function [Ca. Phosphitivorax anaerolimi F81]	#N/A	99.4	#N/A
SCFA_v1_220058|ID:57980161| conserved protein of unknown function [Ca. Phosphitivorax anaerolimi F81]	73.1	100	73.1
SCFA_v1_220059|ID:57980162| Acetyltransferase (GNAT) family protein [Ca. Phosphitivorax anaerolimi F81]	61.7	100	61.7
SCFA_v1_220060|ID:57980163| conserved protein of unknown function [Ca. Phosphitivorax anaerolimi F81]	61.3	100	61.3
SCFA_v1_220061|ID:57980164| conserved membrane protein of unknown function [Ca. Phosphitivorax anaerolimi F81]	70.3	100	70.3
SCFA_v1_220062|ID:57980165|fadD| Acyl-CoA synthetases (AMP-forming)/AMP-acid ligases II [Ca. Phosphitivorax anaerolimi F81]	87.2	99.8	87.2
SCFA_v1_220063|ID:57980166|mmgC| Acyl-CoA dehydrogenase [Ca. Phosphitivorax anaerolimi F81]	92.4	99.7	92.4
SCFA_v1_220064|ID:57980167|lldR| putative L-lactate dehydrogenase operon regulatory protein [Ca. Phosphitivorax anaerolimi F81]	73.6	99.6	73.6
SCFA_v1_220065|ID:57980168|pleD| Response regulator PleD [Ca. Phosphitivorax anaerolimi F81]	71.7	99.1	71.7
SCFA_v1_220066|ID:57980169|virA| Wide host range VirA protein [Ca. Phosphitivorax anaerolimi F81]	63.9	99.9	62.9
SCFA_v1_220067|ID:57980170| Diacylglycerol kinase [Ca. Phosphitivorax anaerolimi F81]	#N/A	100	#N/A
SCFA_v1_220068|ID:57980171| conserved protein of unknown function [Ca. Phosphitivorax anaerolimi F81]	73	100	78.5
SCFA_v1_220069|ID:57980172|rpfG| Cyclic di-GMP phosphodiesterase response regulator RpfG [Ca. Phosphitivorax anaerolimi F81]	80.5	100	80.5
SCFA_v1_220070|ID:57980173| conserved protein of unknown function [Ca. Phosphitivorax anaerolimi F81]	65.2	100	65.2
SCFA_v1_220071|ID:57980174| conserved protein of unknown function [Ca. Phosphitivorax anaerolimi F81]	#N/A	100	#N/A
SCFA_v1_220072|ID:57980175| putative phosphoribosyl transferase [Ca. Phosphitivorax anaerolimi F81]	56.4	99.6	57.3
SCFA_v1_220073|ID:57980176| conserved protein of unknown function [Ca. Phosphitivorax anaerolimi F81]	#N/A	#N/A	#N/A
SCFA_v1_220074|ID:57980177|rpsA| 30S ribosomal protein S1 [Ca. Phosphitivorax anaerolimi F81]	76.6	100	30.1
SCFA_v1_220075|ID:57980178|sglT| Sodium/glucose cotransporter [Ca. Phosphitivorax anaerolimi F81]	71.5	100	#N/A
SCFA_v1_220076|ID:57980179| conserved protein of unknown function [Ca. Phosphitivorax anaerolimi F81]	#N/A	100	#N/A
SCFA_v1_220077|ID:57980180| Phenylacetate-coenzyme A ligase [Ca. Phosphitivorax anaerolimi F81]	39.9	100	46.4
SCFA_v1_220078|ID:57980181|secG| Protein-export membrane protein SecG [Ca. Phosphitivorax anaerolimi F81]	83.8	100	#N/A
SCFA_v1_220079|ID:57980182|tpiA| Triosephosphate isomerase [Ca. Phosphitivorax anaerolimi F81]	79	100	#N/A
SCFA_v1_220080|ID:57980183|pgk| Phosphoglycerate kinase [Ca. Phosphitivorax anaerolimi F81]	87.3	100	89.8
SCFA_v1_220081|ID:57980184| conserved protein of unknown function [Ca. Phosphitivorax anaerolimi F81]	66.3	100	66.3
SCFA_v1_220082|ID:57980185| ACT domain protein [Ca. Phosphitivorax anaerolimi F81]	92.3	100	92.3
SCFA_v1_220083|ID:57980186|porC| Pyruvate synthase subunit PorC [Ca. Phosphitivorax anaerolimi F81]	91.2	100	91.2
SCFA_v1_220084|ID:57980187|korB| 2-oxoglutarate oxidoreductase subunit KorB [Ca. Phosphitivorax anaerolimi F81]	90.8	100	90.8
SCFA_v1_220085|ID:57980188|vorB| Ketoisovalerate oxidoreductase subunit VorB [Ca. Phosphitivorax anaerolimi F81]	94.3	100	94.3
SCFA_v1_220086|ID:57980189|OorD| 2-oxoglutarate oxidoreductase OorD ferrodoxin subunit [Ca. Phosphitivorax anaerolimi F81]	88.6	100	88.6
SCFA_v1_220087|ID:57980190|hspA| Spore protein SP21 [Ca. Phosphitivorax anaerolimi F81]	82.1	100	82.1
SCFA_v1_220088|ID:57980191|hsp| putative 15 kDa heat shock protein [Ca. Phosphitivorax anaerolimi F81]	80.9	100	80.1
SCFA_v1_220089|ID:57980192|hspC| Small heat shock protein C2 [Ca. Phosphitivorax anaerolimi F81]	82.8	100	82.8
SCFA_v1_220090|ID:57980193|clpB| protein disaggregation chaperone [Ca. Phosphitivorax anaerolimi F81]	87.1	99.8	92.8
SCFA_v1_220091|ID:57980194| Alpha/beta hydrolase family protein [Ca. Phosphitivorax anaerolimi F81]	79.4	100	#N/A
SCFA_v1_220092|ID:57980195|salL| Adenosyl-chloride synthase [Ca. Phosphitivorax anaerolimi F81]	76	100	72.1
SCFA_v1_220093|ID:57980196| Pyridoxal phosphate homeostasis protein [Ca. Phosphitivorax anaerolimi F81]	85.5	100	85.5
SCFA_v1_220094|ID:57980197| conserved exported protein of unknown function [Ca. Phosphitivorax anaerolimi F81]	82.9	100	82.5
SCFA_v1_220095|ID:57980198|htpX| Protease HtpX [Ca. Phosphitivorax anaerolimi F81]	71.4	100	71.1
SCFA_v1_220096|ID:57980199|ispH| 4-hydroxy-3-methylbut-2-enyl diphosphate reductase [Ca. Phosphitivorax anaerolimi F81]	86.2	99.8	86.2
SCFA_v1_220097|ID:57980200|yqxC| putative rRNA methyltransferase YqxC [Ca. Phosphitivorax anaerolimi F81]	83.3	100	83.3
SCFA_v1_220098|ID:57980201|dxs| 1-deoxyxylulose-5-phosphate synthase, thiamine-requiring, FAD-requiring [Ca. Phosphitivorax anaerolimi F81]	88.9	99.4	89.3
SCFA_v1_220099|ID:57980202|ispA| geranyltranstransferase [Ca. Phosphitivorax anaerolimi F81]	#N/A	100	75
SCFA_v1_220100|ID:57980203|mltB| Membrane-bound lytic murein transglycosylase B [Ca. Phosphitivorax anaerolimi F81]	78.3	100	78.3
SCFA_v1_220101|ID:57980204| protein of unknown function [Ca. Phosphitivorax anaerolimi F81]	#N/A	#N/A	#N/A
SCFA_v1_220102|ID:57980205| Acetyl-CoA carboxylase, biotin carboxylase [Ca. Phosphitivorax anaerolimi F81]	90.3	100	89.8
SCFA_v1_230001|ID:57980206| conserved protein of unknown function [Ca. Phosphitivorax anaerolimi F81]	56.1	100	52.8
SCFA_v1_230002|ID:57980207| conserved exported protein of unknown function [Ca. Phosphitivorax anaerolimi F81]	63.1	100	63.1
SCFA_v1_230003|ID:57980208|echA| enoyl-CoA hydratase Echa16 (enoyl hydrase) (unsaturated acyl-CoA hydratase) (crotonase) [Ca. Phosphitivorax anaerolimi F81]	85.8	100	85.8
SCFA_v1_230004|ID:57980209| conserved protein of unknown function [Ca. Phosphitivorax anaerolimi F81]	#N/A	100	#N/A
SCFA_v1_230005|ID:57980210| protein of unknown function [Ca. Phosphitivorax anaerolimi F81]	#N/A	#N/A	#N/A
SCFA_v1_230006|ID:57980211| Periplasmic protein [Ca. Phosphitivorax anaerolimi F81]	67.6	100	67.6
SCFA_v1_230007|ID:57980212|fabI| Enoyl-[acyl-carrier-protein] reductase [NADH] FabI [Ca. Phosphitivorax anaerolimi F81]	85.6	100	85.6
SCFA_v1_230008|ID:57980213| putative metallophosphoesterase [Ca. Phosphitivorax anaerolimi F81]	66	100	66
SCFA_v1_230009|ID:57980214|ywiE| putative cardiolipin synthase YwiE [Ca. Phosphitivorax anaerolimi F81]	78.2	99.8	78.2
SCFA_v1_230010|ID:57980215| protein of unknown function [Ca. Phosphitivorax anaerolimi F81]	#N/A	#N/A	#N/A
SCFA_v1_230011|ID:57980216|eno| Enolase [Ca. Phosphitivorax anaerolimi F81]	50.9	99.8	50.9
SCFA_v1_230012|ID:57980217|gck| Glycerate 2-kinase [Ca. Phosphitivorax anaerolimi F81]	47.4	100	47.4
SCFA_v1_230013|ID:57980218|siaT| Sialic acid TRAP transporter permease protein SiaT [Ca. Phosphitivorax anaerolimi F81]	65.1	100	65.1
SCFA_v1_230014|ID:57980219|yiaO| 2,3-diketo-L-gulonate-binding periplasmic protein YiaO [Ca. Phosphitivorax anaerolimi F81]	60.7	99.7	60.7
SCFA_v1_230015|ID:57980220|yiaM| 2,3-diketo-L-gulonate TRAP transporter small permease protein YiaM [Ca. Phosphitivorax anaerolimi F81]	45	100	45
SCFA_v1_230016|ID:57980221| conserved protein of unknown function [Ca. Phosphitivorax anaerolimi F81]	54.1	99.5	54.1
SCFA_v1_230017|ID:57980222| putative HTH-type transcriptional repressor RspR [Ca. Phosphitivorax anaerolimi F81]	#N/A	100	#N/A
SCFA_v1_230018|ID:57980223| Sodium Bile acid symporter family protein [Ca. Phosphitivorax anaerolimi F81]	71.4	100	71.7
SCFA_v1_230019|ID:57980224| Periplasmic protein [Ca. Phosphitivorax anaerolimi F81]	42.4	100	42.4
SCFA_v1_230020|ID:57980225| protein of unknown function [Ca. Phosphitivorax anaerolimi F81]	55.8	100	55.8
SCFA_v1_230021|ID:57980226| Wide host range VirA protein (fragment) [Ca. Phosphitivorax anaerolimi F81]	70	100	70
SCFA_v1_230022|ID:57980227| NAD(P)H dehydrogenase [Ca. Phosphitivorax anaerolimi F81]	70.5	100	70.1
SCFA_v1_230023|ID:57980228| putative acetyltransferase [Ca. Phosphitivorax anaerolimi F81]	60.7	99.6	60.7
SCFA_v1_230024|ID:57980229| conserved protein of unknown function [Ca. Phosphitivorax anaerolimi F81]	79.7	100	79.7
SCFA_v1_230025|ID:57980230| conserved protein of unknown function [Ca. Phosphitivorax anaerolimi F81]	76.8	100	76.8
SCFA_v1_240001|ID:57980231|rutR| HTH-type transcriptional regulator RutR [Ca. Phosphitivorax anaerolimi F81]	25.9	98.6	69
SCFA_v1_240002|ID:57980232|acrA| multidrug efflux system [Ca. Phosphitivorax anaerolimi F81]	25.7	100	70.9
SCFA_v1_240003|ID:57980233|acrB| multidrug efflux system protein [Ca. Phosphitivorax anaerolimi F81]	85.8	97.6	85.8
SCFA_v1_240004|ID:57980234| protein of unknown function [Ca. Phosphitivorax anaerolimi F81]	#N/A	#N/A	#N/A
SCFA_v1_240005|ID:57980235|ddrA| Single-stranded DNA-binding protein DdrA [Ca. Phosphitivorax anaerolimi F81]	86.4	100	86.4
SCFA_v1_240006|ID:57980236|virA| Wide host range VirA protein [Ca. Phosphitivorax anaerolimi F81]	63.8	100	63.8
SCFA_v1_240007|ID:57980237| protein of unknown function [Ca. Phosphitivorax anaerolimi F81]	#N/A	#N/A	#N/A
SCFA_v1_240008|ID:57980238| protein of unknown function [Ca. Phosphitivorax anaerolimi F81]	#N/A	#N/A	#N/A
SCFA_v1_240009|ID:57980239| Outer membrane protease [Ca. Phosphitivorax anaerolimi F81]	66	100	66
SCFA_v1_240010|ID:57980240| protein of unknown function [Ca. Phosphitivorax anaerolimi F81]	63.1	100	63.1
SCFA_v1_240011|ID:57980241| conserved protein of unknown function [Ca. Phosphitivorax anaerolimi F81]	85.4	100	33.9
SCFA_v1_240012|ID:57980242|pspA| Phosphoserine phosphatase 1 [Ca. Phosphitivorax anaerolimi F81]	88	100	#N/A
SCFA_v1_240013|ID:57980243| protein of unknown function [Ca. Phosphitivorax anaerolimi F81]	#N/A	#N/A	#N/A
SCFA_v1_240014|ID:57980244| conserved protein of unknown function [Ca. Phosphitivorax anaerolimi F81]	#N/A	100	#N/A
SCFA_v1_240015|ID:57980245| conserved protein of unknown function [Ca. Phosphitivorax anaerolimi F81]	#N/A	100	#N/A
SCFA_v1_240016|ID:57980246| conserved protein of unknown function [Ca. Phosphitivorax anaerolimi F81]	#N/A	#N/A	#N/A
SCFA_v1_240017|ID:57980247| protein of unknown function [Ca. Phosphitivorax anaerolimi F81]	#N/A	#N/A	#N/A
SCFA_v1_240018|ID:57980248| Histidine kinase [Ca. Phosphitivorax anaerolimi F81]	42.9	99.7	43
SCFA_v1_240019|ID:57980249|glnS| Glutamine--tRNA ligase [Ca. Phosphitivorax anaerolimi F81]	84.8	100	84.8
SCFA_v1_240020|ID:57980250| conserved protein of unknown function [Ca. Phosphitivorax anaerolimi F81]	56.8	100	56.8
SCFA_v1_240021|ID:57980251|virA| Wide host range VirA protein [Ca. Phosphitivorax anaerolimi F81]	63.8	99.1	63.4
SCFA_v1_240022|ID:57980252|hspX| Alpha-crystallin [Ca. Phosphitivorax anaerolimi F81]	#N/A	100	44
SCFA_v1_240023|ID:57980253|zraR| Transcriptional regulatory protein ZraR [Ca. Phosphitivorax anaerolimi F81]	78.4	100	76.1
SCFA_v1_240024|ID:57980254| conserved protein of unknown function [Ca. Phosphitivorax anaerolimi F81]	45.1	98.5	#N/A
SCFA_v1_240025|ID:57980255| Methyl-accepting chemotaxis protein McpA (fragment) [Ca. Phosphitivorax anaerolimi F81]	76.8	99.8	26.7
SCFA_v1_250001|ID:57980256| Serine acetyltransferase [Ca. Phosphitivorax anaerolimi F81]	#N/A	100	#N/A
SCFA_v1_250002|ID:57980257| protein of unknown function [Ca. Phosphitivorax anaerolimi F81]	#N/A	#N/A	#N/A
SCFA_v1_250003|ID:57980258| conserved protein of unknown function [Ca. Phosphitivorax anaerolimi F81]	75.4	100	83.3
SCFA_v1_250004|ID:57980259| conserved protein of unknown function [Ca. Phosphitivorax anaerolimi F81]	63.3	99.8	62.6
SCFA_v1_250005|ID:57980260| Putative oxidoreductase YvaA (modular protein) [Ca. Phosphitivorax anaerolimi F81]	#N/A	100	67
SCFA_v1_250006|ID:57980261|epsF| putative glycosyltransferase EpsF [Ca. Phosphitivorax anaerolimi F81]	66.2	100	66.8
SCFA_v1_250007|ID:57980262| conserved protein of unknown function [Ca. Phosphitivorax anaerolimi F81]	76.5	100	76.9
SCFA_v1_250008|ID:57980263|epsD| putative glycosyltransferase EpsD [Ca. Phosphitivorax anaerolimi F81]	72	100	26.2
SCFA_v1_250009|ID:57980264| protein of unknown function [Ca. Phosphitivorax anaerolimi F81]	65.1	99.7	#N/A
SCFA_v1_250010|ID:57980265| Polysaccharide deacetylase [Ca. Phosphitivorax anaerolimi F81]	67.8	99.7	67.6
SCFA_v1_250011|ID:57980266| protein of unknown function [Ca. Phosphitivorax anaerolimi F81]	#N/A	#N/A	#N/A
SCFA_v1_250012|ID:57980267|capA| Capsule biosynthesis protein CapA [Ca. Phosphitivorax anaerolimi F81]	65.5	100	64.2
SCFA_v1_250013|ID:57980268| Phenylacetate-coenzyme A ligase [Ca. Phosphitivorax anaerolimi F81]	70.5	100	70.5
SCFA_v1_250014|ID:57980269| O-Antigen ligase [Ca. Phosphitivorax anaerolimi F81]	75.2	100	75.2
SCFA_v1_250015|ID:57980270| Polysaccharide biosynthesis protein [Ca. Phosphitivorax anaerolimi F81]	83.4	100	83.8
SCFA_v1_250016|ID:57980271|mshA| D-inositol-3-phosphate glycosyltransferase [Ca. Phosphitivorax anaerolimi F81]	60.5	99.8	57.8
SCFA_v1_250017|ID:57980272|lacA| Galactoside O-acetyltransferase [Ca. Phosphitivorax anaerolimi F81]	68.7	100	#N/A
SCFA_v1_250018|ID:57980273| Carbamoyl phosphate synthase-like protein [Ca. Phosphitivorax anaerolimi F81]	76.1	100	77.6
SCFA_v1_250019|ID:57980274|icaA| Poly-beta-1,6-N-acetyl-D-glucosamine synthase [Ca. Phosphitivorax anaerolimi F81]	76.1	100	76.1
SCFA_v1_250020|ID:57980275| protein of unknown function [Ca. Phosphitivorax anaerolimi F81]	#N/A	100	#N/A
SCFA_v1_250021|ID:57980276| conserved membrane protein of unknown function [Ca. Phosphitivorax anaerolimi F81]	#N/A	100	44.4
SCFA_v1_250022|ID:57980277|livF| leucine/isoleucine/valine transporter subunit ; ATP-binding component of ABC superfamily [Ca. Phosphitivorax anaerolimi F81]	91.1	100	53.2
SCFA_v1_250023|ID:57980278|livG| leucine/isoleucine/valine transporter subunit ; ATP-binding component of ABC superfamily [Ca. Phosphitivorax anaerolimi F81]	86.7	100	49.2
SCFA_v1_250024|ID:57980279|livH| High-affinity branched-chain amino acid transport system permease protein LivH [Ca. Phosphitivorax anaerolimi F81]	85	100	47.3
SCFA_v1_260001|ID:57980280| Tetratricopeptide repeat protein [Ca. Phosphitivorax anaerolimi F81]	73.7	99.8	73.7
SCFA_v1_260002|ID:57980281|rpe| Ribulose-phosphate 3-epimerase [Ca. Phosphitivorax anaerolimi F81]	79.3	100	79.3
SCFA_v1_260003|ID:57980282|fmt| 10-formyltetrahydrofolate:L-methionyl-tRNA(fMet) N-formyltransferase [Ca. Phosphitivorax anaerolimi F81]	72.9	99.7	66.3
SCFA_v1_260004|ID:57980283|def| peptide deformylase [Ca. Phosphitivorax anaerolimi F81]	84.9	100	#N/A
SCFA_v1_260005|ID:57980284| protein of unknown function [Ca. Phosphitivorax anaerolimi F81]	#N/A	#N/A	#N/A
SCFA_v1_260006|ID:57980285|aroE| Shikimate dehydrogenase [Ca. Phosphitivorax anaerolimi F81]	64.8	99.3	66.1
SCFA_v1_260007|ID:57980286|cobB| NAD-dependent protein deacylase 2 [Ca. Phosphitivorax anaerolimi F81]	86.3	99.6	86.3
SCFA_v1_260008|ID:57980287| Outer-membrane lipoprotein carrier protein [Ca. Phosphitivorax anaerolimi F81]	74.5	99.1	74.5
SCFA_v1_260009|ID:57980288|ftsK| DNA translocase FtsK [Ca. Phosphitivorax anaerolimi F81]	86.8	99.9	86.8
SCFA_v1_260010|ID:57980289|uppP| Undecaprenyl-diphosphatase [Ca. Phosphitivorax anaerolimi F81]	79.1	99.6	79.5
SCFA_v1_260011|ID:57980290|rnjA| Ribonuclease J 1 [Ca. Phosphitivorax anaerolimi F81]	84.2	98.9	84.4
SCFA_v1_260012|ID:57980291|plsC| 1-acyl-sn-glycerol-3-phosphate acyltransferase [Ca. Phosphitivorax anaerolimi F81]	77.4	100	77.4
SCFA_v1_260013|ID:57980292|plsC| 1-acyl-sn-glycerol-3-phosphate acyltransferase [Ca. Phosphitivorax anaerolimi F81]	80	100	80
SCFA_v1_260014|ID:57980293| Flagellar basal body rod protein FlgG [Ca. Phosphitivorax anaerolimi F81]	67.6	100	67.6
SCFA_v1_260015|ID:57980294|mtrB| Sensor histidine kinase MtrB [Ca. Phosphitivorax anaerolimi F81]	86.1	100	86.1
SCFA_v1_260016|ID:57980295| conserved protein of unknown function [Ca. Phosphitivorax anaerolimi F81]	77	97.8	77
SCFA_v1_260017|ID:57980296|zraR| fused DNA-binding response regulator in two-component regulatory system with ZraS: response regulator ; sigma54 interaction protein [Ca. Phosphitivorax anaerolimi F81]	88.1	99.8	88.1
SCFA_v1_260018|ID:57980297|atoC| fused response regulator of ato opeon, in two-component system with AtoS: response regulator ; sigma54 interaction protein [Ca. Phosphitivorax anaerolimi F81]	91.3	100	92
SCFA_v1_260019|ID:57980298| conserved exported protein of unknown function [Ca. Phosphitivorax anaerolimi F81]	57.4	99.7	57.4
SCFA_v1_260020|ID:57980299|zraS| Sensor protein ZraS [Ca. Phosphitivorax anaerolimi F81]	85.7	99.9	85.7
SCFA_v1_270001|ID:57980300|cyaB| Adenylate cyclase 2 [Ca. Phosphitivorax anaerolimi F81]	66.3	100	67.2
SCFA_v1_270002|ID:57980301|ilvE| Branched-chain-amino-acid aminotransferase [Ca. Phosphitivorax anaerolimi F81]	32.9	100	85.5
SCFA_v1_270003|ID:57980302| conserved membrane protein of unknown function [Ca. Phosphitivorax anaerolimi F81]	90.9	100	89
SCFA_v1_270004|ID:57980303|lpoB| Penicillin-binding protein activator LpoB [Ca. Phosphitivorax anaerolimi F81]	87.4	100	87.4
SCFA_v1_270005|ID:57980304| conserved protein of unknown function [Ca. Phosphitivorax anaerolimi F81]	82.5	100	82.5
SCFA_v1_270006|ID:57980305| conserved protein of unknown function [Ca. Phosphitivorax anaerolimi F81]	75.3	99.8	75.3
SCFA_v1_270007|ID:57980306| Curli production assembly/transport component CsgG [Ca. Phosphitivorax anaerolimi F81]	71.6	100	71.6
SCFA_v1_270008|ID:57980307| conserved exported protein of unknown function [Ca. Phosphitivorax anaerolimi F81]	72.8	99.4	72.8
SCFA_v1_270009|ID:57980308|bigR| Biofilm growth-associated repressor [Ca. Phosphitivorax anaerolimi F81]	90	100	90
SCFA_v1_270010|ID:57980309|trxB| Thioredoxin reductase [Ca. Phosphitivorax anaerolimi F81]	78.4	100	78.4
SCFA_v1_270011|ID:57980310|trxA| Thioredoxin 1 [Ca. Phosphitivorax anaerolimi F81]	80	100	80
SCFA_v1_270012|ID:57980311|dtd| D-aminoacyl-tRNA deacylase [Ca. Phosphitivorax anaerolimi F81]	74	100	74
SCFA_v1_270013|ID:57980312|mucD| putative periplasmic serine endoprotease DegP-like [Ca. Phosphitivorax anaerolimi F81]	80.3	100	80.3
SCFA_v1_270014|ID:57980313| conserved protein of unknown function [Ca. Phosphitivorax anaerolimi F81]	60.4	100	61
SCFA_v1_270015|ID:57980314| Protein MTH_857 [Ca. Phosphitivorax anaerolimi F81]	70.7	100	70.7
SCFA_v1_270016|ID:57980315|yhaM| 3'-5' exoribonuclease YhaM [Ca. Phosphitivorax anaerolimi F81]	74.9	100	74.9
SCFA_v1_270017|ID:57980316|hslU| molecular chaperone and ATPase component of HslUV protease [Ca. Phosphitivorax anaerolimi F81]	92.9	100	92.9
SCFA_v1_270018|ID:57980317|hslV| peptidase component of the HslUV protease [Ca. Phosphitivorax anaerolimi F81]	92.1	100	92.1
SCFA_v1_270019|ID:57980318|xerC| Tyrosine recombinase XerC [Ca. Phosphitivorax anaerolimi F81]	73.5	100	77.4
SCFA_v1_270020|ID:57980319| Acetyl-CoA acetyltransferase [Ca. Phosphitivorax anaerolimi F81]	86.9	100	86.9
SCFA_v1_270021|ID:57980320| Thermophilic serine proteinase [Ca. Phosphitivorax anaerolimi F81]	68.7	100	64.4
SCFA_v1_270022|ID:57980321|rsmA| Ribosomal RNA small subunit methyltransferase A [Ca. Phosphitivorax anaerolimi F81]	67.8	100	#N/A
SCFA_v1_270023|ID:57980322|tsaD| tRNA N6-adenosine threonylcarbamoyltransferase [Ca. Phosphitivorax anaerolimi F81]	85.5	100	83.3
SCFA_v1_270024|ID:57980323| conserved exported protein of unknown function [Ca. Phosphitivorax anaerolimi F81]	78.4	100	78
SCFA_v1_270025|ID:57980324| conserved protein of unknown function [Ca. Phosphitivorax anaerolimi F81]	65.1	99.6	65.1
SCFA_v1_270026|ID:57980325| L,D-transpeptidase catalytic domain [Ca. Phosphitivorax anaerolimi F81]	70.9	100	70.9
SCFA_v1_270027|ID:57980326|pyrE| Orotate phosphoribosyltransferase [Ca. Phosphitivorax anaerolimi F81]	80.8	100	84.3
SCFA_v1_270028|ID:57980327|purB| Adenylosuccinate lyase [Ca. Phosphitivorax anaerolimi F81]	89.6	100	88.6
SCFA_v1_270029|ID:57980328|yeaP| putative diguanylate cyclase YeaP [Ca. Phosphitivorax anaerolimi F81]	#N/A	100	75.2
SCFA_v1_270030|ID:57980329| conserved protein of unknown function [Ca. Phosphitivorax anaerolimi F81]	31.9	99.3	76.5
SCFA_v1_270031|ID:57980330| conserved protein of unknown function [Ca. Phosphitivorax anaerolimi F81]	65.9	100	66.7
SCFA_v1_270032|ID:57980331|metG| Methionine--tRNA ligase [Ca. Phosphitivorax anaerolimi F81]	87.3	100	87.1
SCFA_v1_270033|ID:57980332| conserved protein of unknown function [Ca. Phosphitivorax anaerolimi F81]	83.5	99.4	83.5
SCFA_v1_270034|ID:57980333|exbB| Biopolymer transport protein ExbB [Ca. Phosphitivorax anaerolimi F81]	90.4	100	90.4
SCFA_v1_270035|ID:57980334|exbD| Biopolymer transport protein ExbD [Ca. Phosphitivorax anaerolimi F81]	83.3	100	83.3
SCFA_v1_270036|ID:57980335|mprA| Response regulator MprA [Ca. Phosphitivorax anaerolimi F81]	79.2	100	79.2
SCFA_v1_270037|ID:57980336|glgC| Glucose-1-phosphate adenylyltransferase [Ca. Phosphitivorax anaerolimi F81]	89.6	99.3	87.3
SCFA_v1_270038|ID:57980337|rimO| Ribosomal protein S12 methylthiotransferase RimO [Ca. Phosphitivorax anaerolimi F81]	74.8	100	74.5
SCFA_v1_270039|ID:57980338| Uncharacterized phosphosugar isomerase aq_1546 [Ca. Phosphitivorax anaerolimi F81]	82.6	99.1	82.6
SCFA_v1_270040|ID:57980339| conserved protein of unknown function [Ca. Phosphitivorax anaerolimi F81]	63.6	100	63.6
SCFA_v1_270041|ID:57980340|ppa| Inorganic pyrophosphatase [Ca. Phosphitivorax anaerolimi F81]	#N/A	100	#N/A
SCFA_v1_270042|ID:57980341|ddlB| D-alanine--D-alanine ligase [Ca. Phosphitivorax anaerolimi F81]	71.5	100	71.8
SCFA_v1_270043|ID:57980342|hrb| High molecular weight rubredoxin [Ca. Phosphitivorax anaerolimi F81]	77.7	99.4	77.7
SCFA_v1_270044|ID:57980343|bcd| Butyryl-CoA dehydrogenase (Swol_1933) [Ca. Phosphitivorax anaerolimi F81]	92.4	99.8	92.4
SCFA_v1_270045|ID:57980344|ytpA| Phospholipase YtpA [Ca. Phosphitivorax anaerolimi F81]	76.6	100	76.6
SCFA_v1_270046|ID:57980345|ahcY| Adenosylhomocysteinase [Ca. Phosphitivorax anaerolimi F81]	91.3	99.8	91.3
SCFA_v1_270047|ID:57980346|metK| methionine adenosyltransferase 1 [Ca. Phosphitivorax anaerolimi F81]	90.4	100	90.4
SCFA_v1_270048|ID:57980347|thrC| Threonine synthase [Ca. Phosphitivorax anaerolimi F81]	85.9	100	85.9
SCFA_v1_270049|ID:57980348|purC| Phosphoribosylaminoimidazole-succinocarboxamide synthase [Ca. Phosphitivorax anaerolimi F81]	83.8	100	83.5
SCFA_v1_270050|ID:57980349| putative NUDIX hydrolase [Ca. Phosphitivorax anaerolimi F81]	80.2	96.2	79.7
SCFA_v1_270051|ID:57980350| conserved protein of unknown function [Ca. Phosphitivorax anaerolimi F81]	87.2	100	87.2
SCFA_v1_270052|ID:57980351|purH| fused IMP cyclohydrolase ; phosphoribosylaminoimidazolecarboxamide formyltransferase [Ca. Phosphitivorax anaerolimi F81]	89.9	100	90.4
SCFA_v1_270053|ID:57980352|purD| phosphoribosylglycinamide synthetase phosphoribosylamine-glycine ligase [Ca. Phosphitivorax anaerolimi F81]	82.2	100	82.2
SCFA_v1_270054|ID:57980353|purE| N5-carboxyaminoimidazole ribonucleotide mutase [Ca. Phosphitivorax anaerolimi F81]	84.6	100	84.6
SCFA_v1_270055|ID:57980354|ywlC| Threonylcarbamoyl-AMP synthase [Ca. Phosphitivorax anaerolimi F81]	72.1	100	72.1
SCFA_v1_270056|ID:57980355| Acyl-CoA thioesterase [Ca. Phosphitivorax anaerolimi F81]	#N/A	100	#N/A
SCFA_v1_270057|ID:57980356| conserved protein of unknown function [Ca. Phosphitivorax anaerolimi F81]	72.1	97.7	71.5
SCFA_v1_270058|ID:57980357|slt| Soluble lytic murein transglycosylase [Ca. Phosphitivorax anaerolimi F81]	75.3	100	75.8
SCFA_v1_270059|ID:57980358|pgsA| CDP-diacylglycerol--glycerol-3-phosphate 3-phosphatidyltransferase [Ca. Phosphitivorax anaerolimi F81]	91.1	100	92.2
SCFA_v1_270060|ID:57980359| Nickel ABC transporter membrane protein NikMN [Ca. Phosphitivorax anaerolimi F81]	#N/A	99.7	#N/A
SCFA_v1_270061|ID:57980360|nikQ| Nickel ABC transporter, membrane protein NikQ [Ca. Phosphitivorax anaerolimi F81]	#N/A	99.3	#N/A
SCFA_v1_270062|ID:57980361| putative enzyme [Ca. Phosphitivorax anaerolimi F81]	33.2	100	38.3
SCFA_v1_270063|ID:57980362| ABC transporter substrate binding protein [Ca. Phosphitivorax anaerolimi F81]	76.8	100	76.8
SCFA_v1_270064|ID:57980363| conserved protein of unknown function [Ca. Phosphitivorax anaerolimi F81]	74.6	100	73.1
SCFA_v1_270065|ID:57980364|fdhA| Formate dehydrogenase subunit alpha [Ca. Phosphitivorax anaerolimi F81]	82.7	100	51
SCFA_v1_270066|ID:57980365|fdhA| Formate dehydrogenase subunit alpha [Ca. Phosphitivorax anaerolimi F81]	74.7	100	50
SCFA_v1_270067|ID:57980366|fdoH| Formate dehydrogenase-O iron-sulfur subunit [Ca. Phosphitivorax anaerolimi F81]	85.5	100	85.5
SCFA_v1_270068|ID:57980367|fdoI| Formate dehydrogenase, cytochrome b556(Fdo) subunit [Ca. Phosphitivorax anaerolimi F81]	90.2	100	89.7
SCFA_v1_270069|ID:57980368| conserved protein of unknown function [Ca. Phosphitivorax anaerolimi F81]	67	100	67
SCFA_v1_270070|ID:57980369| conserved protein of unknown function [Ca. Phosphitivorax anaerolimi F81]	#N/A	#N/A	#N/A
SCFA_v1_270071|ID:57980370|rnz| Ribonuclease Z [Ca. Phosphitivorax anaerolimi F81]	77.8	100	77.8
SCFA_v1_270072|ID:57980371| Long-chain-fatty-acid--CoA ligase FadD15 [Ca. Phosphitivorax anaerolimi F81]	88.6	100	88.6
SCFA_v1_270073|ID:57980372|arfB| Peptidyl-tRNA hydrolase ArfB [Ca. Phosphitivorax anaerolimi F81]	73.9	100	73.9
SCFA_v1_270074|ID:57980373| putative enoyl-CoA hydratase echA17 [Ca. Phosphitivorax anaerolimi F81]	88.1	100	88.1
SCFA_v1_270075|ID:57980374| conserved protein of unknown function [Ca. Phosphitivorax anaerolimi F81]	#N/A	100	#N/A
SCFA_v1_270076|ID:57980375| ADP-ribosylglycohydrolase [Ca. Phosphitivorax anaerolimi F81]	73.8	99.7	73.8
SCFA_v1_270077|ID:57980376| conserved protein of unknown function [Ca. Phosphitivorax anaerolimi F81]	80.5	98.7	80.5
SCFA_v1_270078|ID:57980377| conserved protein of unknown function [Ca. Phosphitivorax anaerolimi F81]	67.5	99.7	67.8
SCFA_v1_270079|ID:57980378| protein of unknown function [Ca. Phosphitivorax anaerolimi F81]	#N/A	100	#N/A
SCFA_v1_270080|ID:57980379| Cell wall-binding protein YocH (fragment) [Ca. Phosphitivorax anaerolimi F81]	82.5	100	82.5
SCFA_v1_280001|ID:57980380| protein of unknown function [Ca. Phosphitivorax anaerolimi F81]	76.2	100	#N/A
SCFA_v1_280002|ID:57980381|livH| leucine/isoleucine/valine transporter subunit ; membrane component of ABC superfamily [Ca. Phosphitivorax anaerolimi F81]	94.8	100	42.8
SCFA_v1_280003|ID:57980382|braC| Leucine-, isoleucine-, valine-, threonine-, and alanine-binding protein [Ca. Phosphitivorax anaerolimi F81]	#N/A	100	85.8
SCFA_v1_280004|ID:57980383| conserved membrane protein of unknown function [Ca. Phosphitivorax anaerolimi F81]	31.1	100	69.5
SCFA_v1_280005|ID:57980384| protein of unknown function [Ca. Phosphitivorax anaerolimi F81]	#N/A	#N/A	#N/A
SCFA_v1_280006|ID:57980385| Type III secretion system protein HrpB [Ca. Phosphitivorax anaerolimi F81]	65.1	97.2	65.1
SCFA_v1_280007|ID:57980386| conserved protein of unknown function [Ca. Phosphitivorax anaerolimi F81]	72.6	100	72.6
SCFA_v1_280008|ID:57980387|ntpD| V-type ATP synthase subunit D [Ca. Phosphitivorax anaerolimi F81]	82.3	100	82.3
SCFA_v1_280009|ID:57980388|atpB| V-type ATP synthase beta chain [Ca. Phosphitivorax anaerolimi F81]	94	99.8	94
SCFA_v1_280010|ID:57980389|atpA| V-type ATP synthase alpha chain [Ca. Phosphitivorax anaerolimi F81]	89	99.5	89
SCFA_v1_280011|ID:57980390| V-type ATP synthase subunit F [Ca. Phosphitivorax anaerolimi F81]	79.5	99.1	79.5
SCFA_v1_280012|ID:57980391| V-type ATP synthase subunit C [Ca. Phosphitivorax anaerolimi F81]	59.9	99.7	59.9
SCFA_v1_280013|ID:57980392|atpE| V-type proton ATPase subunit E [Ca. Phosphitivorax anaerolimi F81]	69.2	100	69.2
SCFA_v1_280014|ID:57980393|ntpK| V-type sodium ATPase subunit K [Ca. Phosphitivorax anaerolimi F81]	93.5	100	93.5
SCFA_v1_280015|ID:57980394| V-type ATP synthase subunit I [Ca. Phosphitivorax anaerolimi F81]	74.1	100	74.1
SCFA_v1_280016|ID:57980395| conserved protein of unknown function [Ca. Phosphitivorax anaerolimi F81]	83.7	100	83.7
SCFA_v1_280017|ID:57980396| protein of unknown function [Ca. Phosphitivorax anaerolimi F81]	#N/A	#N/A	#N/A
SCFA_v1_280018|ID:57980397|hppA| K(+)-stimulated pyrophosphate-energized sodium pump [Ca. Phosphitivorax anaerolimi F81]	91.4	100	91.6
SCFA_v1_280019|ID:57980398|pth| Peptidyl-tRNA hydrolase [Ca. Phosphitivorax anaerolimi F81]	82.1	100	82.1
SCFA_v1_280020|ID:57980399|uvrC| UvrABC system protein C [Ca. Phosphitivorax anaerolimi F81]	85	100	85
SCFA_v1_280021|ID:57980400|plsB| Glycerol-3-phosphate 1-O-acyltransferase [Ca. Phosphitivorax anaerolimi F81]	82.9	99.6	83.3
SCFA_v1_280022|ID:57980401|rlpA| Endolytic peptidoglycan transglycosylase RlpA [Ca. Phosphitivorax anaerolimi F81]	78.8	99.5	78.8
SCFA_v1_280023|ID:57980402|eno| enolase [Ca. Phosphitivorax anaerolimi F81]	92.8	100	92.8
SCFA_v1_280024|ID:57980403|apbE| FAD:protein FMN transferase [Ca. Phosphitivorax anaerolimi F81]	67.8	98.9	67.8
SCFA_v1_280025|ID:57980404|rssA| NTE family protein RssA [Ca. Phosphitivorax anaerolimi F81]	81.2	100	81.2
SCFA_v1_280026|ID:57980405| putative deacetylase AF_0130 [Ca. Phosphitivorax anaerolimi F81]	88	100	87.6
SCFA_v1_280027|ID:57980406|acxA| Acetone carboxylase beta subunit [Ca. Phosphitivorax anaerolimi F81]	80.5	100	80.7
SCFA_v1_280028|ID:57980407| protein of unknown function [Ca. Phosphitivorax anaerolimi F81]	#N/A	#N/A	56
SCFA_v1_280029|ID:57980408| conserved protein of unknown function [Ca. Phosphitivorax anaerolimi F81]	64	99.7	64.5
SCFA_v1_280030|ID:57980409| conserved protein of unknown function [Ca. Phosphitivorax anaerolimi F81]	74.3	100	74.9
SCFA_v1_280031|ID:57980410| conserved protein of unknown function [Ca. Phosphitivorax anaerolimi F81]	61.2	100	62.8
SCFA_v1_280032|ID:57980411| conserved protein of unknown function [Ca. Phosphitivorax anaerolimi F81]	61.3	100	62
SCFA_v1_280033|ID:57980412|fimA| Fimbrial protein [Ca. Phosphitivorax anaerolimi F81]	70.8	100	70.8
SCFA_v1_280034|ID:57980413|miaB| tRNA-2-methylthio-N(6)-dimethylallyladenosine synthase [Ca. Phosphitivorax anaerolimi F81]	81	100	81
SCFA_v1_280035|ID:57980414|walK| Sensor protein kinase WalK [Ca. Phosphitivorax anaerolimi F81]	78.9	100	79.2
SCFA_v1_280036|ID:57980415|walR| Transcriptional regulatory protein WalR [Ca. Phosphitivorax anaerolimi F81]	89	100	89
SCFA_v1_280037|ID:57980416|ybhR| Inner membrane transport permease YbhR [Ca. Phosphitivorax anaerolimi F81]	76.3	99.7	76.3
SCFA_v1_280038|ID:57980417| Inner membrane transport permease YbhS (fragment) [Ca. Phosphitivorax anaerolimi F81]	84.7	100	84.7
SCFA_v1_290001|ID:57980418| protein of unknown function [Ca. Phosphitivorax anaerolimi F81]	61.4	100	60.8
SCFA_v1_290002|ID:57980419| protein of unknown function [Ca. Phosphitivorax anaerolimi F81]	#N/A	#N/A	#N/A
SCFA_v1_290003|ID:57980420| conserved exported protein of unknown function [Ca. Phosphitivorax anaerolimi F81]	68.9	100	68.4
SCFA_v1_290004|ID:57980421|queF| NADPH-dependent 7-cyano-7-deazaguanine reductase [Ca. Phosphitivorax anaerolimi F81]	65.7	99.6	64.6
SCFA_v1_290005|ID:57980422|queC| 7-cyano-7-deazaguanine synthase [Ca. Phosphitivorax anaerolimi F81]	#N/A	100	77.1
SCFA_v1_290006|ID:57980423|queE| 7-carboxy-7-deazaguanine synthase [Ca. Phosphitivorax anaerolimi F81]	#N/A	100	67.5
SCFA_v1_290007|ID:57980424|acdBI| Acetate--CoA ligase [ADP-forming] I subunit beta [Ca. Phosphitivorax anaerolimi F81]	46.9	100	87.6
SCFA_v1_290008|ID:57980425|dusC| tRNA-dihydrouridine synthase [Ca. Phosphitivorax anaerolimi F81]	33.9	99.7	33.9
SCFA_v1_290009|ID:57980426|apgM| putative 2,3-bisphosphoglycerate-independent phosphoglycerate mutase [Ca. Phosphitivorax anaerolimi F81]	84.8	100	83.1
SCFA_v1_290010|ID:57980427| protein of unknown function [Ca. Phosphitivorax anaerolimi F81]	#N/A	#N/A	#N/A
SCFA_v1_290011|ID:57980428|ddl| D-alanine--D-alanine ligase [Ca. Phosphitivorax anaerolimi F81]	81.8	100	82.1
SCFA_v1_290012|ID:57980429| conserved membrane protein of unknown function [Ca. Phosphitivorax anaerolimi F81]	72	99	72
SCFA_v1_290013|ID:57980430| conserved membrane protein of unknown function [Ca. Phosphitivorax anaerolimi F81]	88.9	100	88.9
SCFA_v1_290014|ID:57980431|tktB| Transketolase 2 [Ca. Phosphitivorax anaerolimi F81]	83.7	98.9	83.7
SCFA_v1_290015|ID:57980432|glpC| Anaerobic glycerol-3-phosphate dehydrogenase subunit C [Ca. Phosphitivorax anaerolimi F81]	82.4	99.3	82.2
SCFA_v1_290016|ID:57980433| Anaerobic glycerol-3-phosphate dehydrogenase subunit B (fragment) [Ca. Phosphitivorax anaerolimi F81]	76.4	97.8	76.4
SCFA_v1_290017|ID:57980434| protein of unknown function [Ca. Phosphitivorax anaerolimi F81]	#N/A	#N/A	#N/A
SCFA_v1_300001|ID:57980435| polyamine transporter subunit ; membrane component of ABC superfamily (fragment) [Ca. Phosphitivorax anaerolimi F81]	90.1	99.3	37.2
SCFA_v1_300002|ID:57980436|potC| polyamine transporter subunit ; membrane component of ABC superfamily [Ca. Phosphitivorax anaerolimi F81]	91.4	99.6	#N/A
SCFA_v1_300003|ID:57980437|potD| polyamine transporter subunit ; periplasmic-binding component of ABC superfamily [Ca. Phosphitivorax anaerolimi F81]	86.8	100	#N/A
SCFA_v1_300004|ID:57980438|puuR| HTH-type transcriptional regulator PuuR [Ca. Phosphitivorax anaerolimi F81]	86.1	100	#N/A
SCFA_v1_300005|ID:57980439|speH| S-adenosylmethionine decarboxylase proenzyme [Ca. Phosphitivorax anaerolimi F81]	84.4	100	84.4
SCFA_v1_300006|ID:57980440|pdaD| Pyruvoyl-dependent arginine decarboxylase [Ca. Phosphitivorax anaerolimi F81]	#N/A	100	#N/A
SCFA_v1_300007|ID:57980441|speE| Polyamine aminopropyltransferase [Ca. Phosphitivorax anaerolimi F81]	73.9	99.6	73.9
SCFA_v1_300008|ID:57980442|speB| Agmatinase [Ca. Phosphitivorax anaerolimi F81]	60.1	100	65.9
SCFA_v1_300009|ID:57980443| conserved protein of unknown function [Ca. Phosphitivorax anaerolimi F81]	80.7	100	#N/A
SCFA_v1_300010|ID:57980444|punA| Purine nucleoside phosphorylase 1 [Ca. Phosphitivorax anaerolimi F81]	85.4	100	#N/A
SCFA_v1_300011|ID:57980445|lon| DNA-binding ATP-dependent protease La [Ca. Phosphitivorax anaerolimi F81]	47.1	100	98.1
SCFA_v1_300012|ID:57980446| protein of unknown function [Ca. Phosphitivorax anaerolimi F81]	#N/A	#N/A	#N/A
SCFA_v1_300013|ID:57980447|hspA| Spore protein SP21 [Ca. Phosphitivorax anaerolimi F81]	32.1	100	89.5
SCFA_v1_300014|ID:57980448|umuD| DNA polymerase V, subunit D [Ca. Phosphitivorax anaerolimi F81]	#N/A	100	86.5
SCFA_v1_300015|ID:57980449|umuC| DNA polymerase V, subunit C [Ca. Phosphitivorax anaerolimi F81]	#N/A	100	80.9
SCFA_v1_300016|ID:57980450| Flagellin N-methylase (modular protein) [Ca. Phosphitivorax anaerolimi F81]	#N/A	100	86
SCFA_v1_300017|ID:57980451|thlA| Acetyl-CoA acetyltransferase [Ca. Phosphitivorax anaerolimi F81]	41.3	100	92.5
SCFA_v1_300018|ID:57980452| conserved protein of unknown function [Ca. Phosphitivorax anaerolimi F81]	75.7	98.8	76.2
SCFA_v1_300019|ID:57980453|btuR| Cob(I)yrinic acid a,c-diamide adenosyltransferase [Ca. Phosphitivorax anaerolimi F81]	76.8	100	76.8
SCFA_v1_300020|ID:57980454|icmF| Isobutyryl-CoA mutase / P-loop GTPase (fragment) [Ca. Phosphitivorax anaerolimi F81]	85	99.8	85
SCFA_v1_310001|ID:57980455| Cyclic di-GMP phosphodiesterase response regulator RpfG (fragment) [Ca. Phosphitivorax anaerolimi F81]	81.8	100	81.8
SCFA_v1_310002|ID:57980456| putative enzyme [Ca. Phosphitivorax anaerolimi F81]	88.9	100	88.9
SCFA_v1_310003|ID:57980457| Tropinesterase [Ca. Phosphitivorax anaerolimi F81]	71.8	100	71.4
SCFA_v1_310004|ID:57980458| conserved protein of unknown function [Ca. Phosphitivorax anaerolimi F81]	62.2	100	62.2
SCFA_v1_310005|ID:57980459|fabG| 3-oxoacyl-(Acyl-carrier-protein) reductase FabG [Ca. Phosphitivorax anaerolimi F81]	78.3	100	78.3
SCFA_v1_310006|ID:57980460| protein of unknown function [Ca. Phosphitivorax anaerolimi F81]	#N/A	#N/A	#N/A
SCFA_v1_320001|ID:57980461| RNA-binding protein Hfq (fragment) [Ca. Phosphitivorax anaerolimi F81]	97.1	100	97.1
SCFA_v1_320002|ID:57980462|ligA| DNA ligase [Ca. Phosphitivorax anaerolimi F81]	79.3	100	79.3
SCFA_v1_320003|ID:57980463|acyP| Acylphosphatase [Ca. Phosphitivorax anaerolimi F81]	68.9	100	#N/A
SCFA_v1_320004|ID:57980464|rpsF| 30S ribosomal protein S6 [Ca. Phosphitivorax anaerolimi F81]	75.6	100	75.6
SCFA_v1_320005|ID:57980465|rpsR| 30S ribosomal subunit protein S18 [Ca. Phosphitivorax anaerolimi F81]	90.2	100	90.2
SCFA_v1_320006|ID:57980466| conserved membrane protein of unknown function [Ca. Phosphitivorax anaerolimi F81]	63.6	100	63.6
SCFA_v1_320007|ID:57980467|rplI| 50S ribosomal subunit protein L9 [Ca. Phosphitivorax anaerolimi F81]	83.3	100	83.3
SCFA_v1_320008|ID:57980468|dnaC| Replicative DNA helicase [Ca. Phosphitivorax anaerolimi F81]	89.5	100	89.5
SCFA_v1_320009|ID:57980469|rpoH| RNA polymerase sigma factor [Ca. Phosphitivorax anaerolimi F81]	83	100	84.2
SCFA_v1_320010|ID:57980470| Membrane protein DedA, SNARE-associated domain [Ca. Phosphitivorax anaerolimi F81]	82	100	82
SCFA_v1_320011|ID:57980471|rlmD| 23S rRNA (Uracil(1939)-C(5))-methyltransferase RlmD [Ca. Phosphitivorax anaerolimi F81]	71.9	100	70.6
SCFA_v1_320012|ID:57980472|nadK| NAD kinase [Ca. Phosphitivorax anaerolimi F81]	#N/A	100	85.1
SCFA_v1_320013|ID:57980473| DNA repair protein RecN (modular protein) [Ca. Phosphitivorax anaerolimi F81]	#N/A	100	74.6
SCFA_v1_320014|ID:57980474|argA| Amino-acid acetyltransferase [Ca. Phosphitivorax anaerolimi F81]	82.6	100	82.6
SCFA_v1_320015|ID:57980475| Peptidase PmbA [Ca. Phosphitivorax anaerolimi F81]	76.6	99.8	76.6
SCFA_v1_320016|ID:57980476| conserved protein of unknown function [Ca. Phosphitivorax anaerolimi F81]	81.3	100	81.7
SCFA_v1_320017|ID:57980477| protein of unknown function [Ca. Phosphitivorax anaerolimi F81]	88.2	100	88.2
SCFA_v1_330001|ID:57980478| protein of unknown function [Ca. Phosphitivorax anaerolimi F81]	#N/A	100	83.3
SCFA_v1_330002|ID:57980479|rhlB| ATP-dependent RNA helicase RhlB [Ca. Phosphitivorax anaerolimi F81]	86.4	100	90.1
SCFA_v1_330003|ID:57980480|rubB| fragment of rubredoxin-NAD(+) reductase (part 1) [Ca. Phosphitivorax anaerolimi F81]	73.2	100	73.2
SCFA_v1_330004|ID:57980481|rubB| fragment of rubredoxin-NAD(+) reductase (part 2) [Ca. Phosphitivorax anaerolimi F81]	64.4	100	65.3
SCFA_v1_330005|ID:57980482| protein of unknown function [Ca. Phosphitivorax anaerolimi F81]	#N/A	#N/A	#N/A
SCFA_v1_330006|ID:57980483| Protein TonB [Ca. Phosphitivorax anaerolimi F81]	56.4	100	56.4
SCFA_v1_330007|ID:57980484| Colicin uptake protein TolR [Ca. Phosphitivorax anaerolimi F81]	77.1	100	77.1
SCFA_v1_330008|ID:57980485|exbB| Biopolymer transport protein ExbB [Ca. Phosphitivorax anaerolimi F81]	83.7	100	84.3
SCFA_v1_330009|ID:57980486|asrC| Anaerobic sulfite reductase subunit C [Ca. Phosphitivorax anaerolimi F81]	69.9	99.7	72.3
SCFA_v1_330010|ID:57980487| Ubiquinone/menaquinone biosynthesis methyltransferase [Ca. Phosphitivorax anaerolimi F81]	#N/A	100	#N/A
SCFA_v1_330011|ID:57980488|mtnA| Methylthioribose-1-phosphate isomerase [Ca. Phosphitivorax anaerolimi F81]	68.5	100	#N/A
SCFA_v1_330012|ID:57980489| putative nicotinate phosphoribosyltransferase [Ca. Phosphitivorax anaerolimi F81]	79.8	100	85.1
SCFA_v1_330013|ID:57980490|gatB| fragment of aspartyl/glutamyl-tRNA(Asn/Gln) amidotransferase subunit B (part 2) [Ca. Phosphitivorax anaerolimi F81]	75.5	100	74.2
SCFA_v1_330014|ID:57980491|gatB| fragment of aspartyl/glutamyl-tRNA(Asn/Gln) amidotransferase subunit B (part 1) [Ca. Phosphitivorax anaerolimi F81]	77.7	93.3	77.7
SCFA_v1_330015|ID:57980492| Glutamyl-tRNA(Gln) amidotransferase subunit A (fragment) [Ca. Phosphitivorax anaerolimi F81]	83.2	100	87.3
SCFA_v1_340001|ID:57980493| protein of unknown function [Ca. Phosphitivorax anaerolimi F81]	#N/A	100	#N/A
SCFA_v1_340002|ID:57980494|cloSI| Clostripain [Ca. Phosphitivorax anaerolimi F81]	65.4	100	65.4
SCFA_v1_340003|ID:57980495| Leucine/isoleucine/valine transporter permease subunit [Ca. Phosphitivorax anaerolimi F81]	91	100	90.4
SCFA_v1_340004|ID:57980496|livH| High-affinity branched-chain amino acid transport system permease protein LivH [Ca. Phosphitivorax anaerolimi F81]	92.4	100	92.4
SCFA_v1_340005|ID:57980497| conserved protein of unknown function [Ca. Phosphitivorax anaerolimi F81]	69	100	69
SCFA_v1_340006|ID:57980498| conserved exported protein of unknown function [Ca. Phosphitivorax anaerolimi F81]	86.6	100	86.9
SCFA_v1_340007|ID:57980499|livG| leucine/isoleucine/valine transporter subunit ; ATP-binding component of ABC superfamily [Ca. Phosphitivorax anaerolimi F81]	49.6	100	94.1
SCFA_v1_340008|ID:57980500|livF| leucine/isoleucine/valine transporter subunit ; ATP-binding component of ABC superfamily [Ca. Phosphitivorax anaerolimi F81]	52.1	99.6	95.7
SCFA_v1_340009|ID:57980501| Long-chain-fatty-acid--CoA ligase FadD15 [Ca. Phosphitivorax anaerolimi F81]	40.4	100	91.7
SCFA_v1_340010|ID:57980502| Helix-hairpin-helix motif protein [Ca. Phosphitivorax anaerolimi F81]	40.7	100	64.3
SCFA_v1_340011|ID:57980503|trpS| Tryptophan--tRNA ligase [Ca. Phosphitivorax anaerolimi F81]	35.2	100	35.2
SCFA_v1_340012|ID:57980504| Histidine kinase (fragment) [Ca. Phosphitivorax anaerolimi F81]	34.2	100	34.1
SCFA_v1_350001|ID:57980505| Tail-specific protease (modular protein) [Ca. Phosphitivorax anaerolimi F81]	78.7	100	77.9
SCFA_v1_350002|ID:57980506|galE| UDP-galactose-4-epimerase [Ca. Phosphitivorax anaerolimi F81]	83.6	100	83.6
SCFA_v1_350003|ID:57980507| conserved protein of unknown function [Ca. Phosphitivorax anaerolimi F81]	63.2	100	#N/A
SCFA_v1_350004|ID:57980508| conserved protein of unknown function [Ca. Phosphitivorax anaerolimi F81]	68.1	100	#N/A
SCFA_v1_350005|ID:57980509|metF| 5,10-methylenetetrahydrofolate reductase [Ca. Phosphitivorax anaerolimi F81]	88.4	100	88.8
SCFA_v1_350006|ID:57980510| conserved protein of unknown function [Ca. Phosphitivorax anaerolimi F81]	87	100	87
SCFA_v1_350007|ID:57980511| conserved protein of unknown function [Ca. Phosphitivorax anaerolimi F81]	79.7	99.5	79.7
SCFA_v1_350008|ID:57980512| conserved protein of unknown function [Ca. Phosphitivorax anaerolimi F81]	79.7	100	80.2
SCFA_v1_350009|ID:57980513|perM| putative permease PerM homolog [Ca. Phosphitivorax anaerolimi F81]	84	100	84.4
SCFA_v1_350010|ID:57980514| Cyclic di-GMP phosphodiesterase response regulator RpfG (fragment) [Ca. Phosphitivorax anaerolimi F81]	87.8	99.6	87.8
SCFA_v1_360001|ID:57980515|uvrB| UvrABC system protein B [Ca. Phosphitivorax anaerolimi F81]	83.6	100	83.4
SCFA_v1_360002|ID:57980516| Glyoxalase/Bleomycin resistance protein/Dioxygenase superfamily protein [Ca. Phosphitivorax anaerolimi F81]	79.5	100	79.5
SCFA_v1_360003|ID:57980517| 3 beta-hydroxysteroid dehydrogenase/Delta 5--4-isomerase [Ca. Phosphitivorax anaerolimi F81]	#N/A	#N/A	#N/A
SCFA_v1_360004|ID:57980518| Ribonuclease BN (fragment) [Ca. Phosphitivorax anaerolimi F81]	72.3	98.1	73
SCFA_v1_370001|ID:57980519| DNA gyrase (type II topoisomerase), subunit A (fragment) [Ca. Phosphitivorax anaerolimi F81]	88.5	100	88.3
SCFA_v1_370002|ID:57980520|gyrB| DNA gyrase, subunit B [Ca. Phosphitivorax anaerolimi F81]	87.7	100	83.3
SCFA_v1_370003|ID:57980521| putative Beta sliding clamp [Ca. Phosphitivorax anaerolimi F81]	82.9	100	82
SCFA_v1_370004|ID:57980522|spo0C| Chromosome-partitioning protein Spo0J [Ca. Phosphitivorax anaerolimi F81]	78.2	100	78.2
SCFA_v1_370005|ID:57980523| Sporulation initiation inhibitor protein Soj (fragment) [Ca. Phosphitivorax anaerolimi F81]	88.7	99.4	88.7
SCFA_v1_370006|ID:57980524| membrane protein of unknown function [Ca. Phosphitivorax anaerolimi F81]	71.9	99.4	71.9
SCFA_v1_370007|ID:57980525|suhB| Inositol-1-monophosphatase [Ca. Phosphitivorax anaerolimi F81]	73.1	99.6	74.4
SCFA_v1_370008|ID:57980526|ycfH| putative deoxyribonuclease YcfH [Ca. Phosphitivorax anaerolimi F81]	63.4	100	63.4
SCFA_v1_370009|ID:57980527| conserved protein of unknown function [Ca. Phosphitivorax anaerolimi F81]	70.4	100	70.4
SCFA_v1_370010|ID:57980528|rimP| Ribosome maturation factor RimP [Ca. Phosphitivorax anaerolimi F81]	#N/A	100	76.4
SCFA_v1_370011|ID:57980529|nusA| Transcription termination/antitermination protein NusA [Ca. Phosphitivorax anaerolimi F81]	#N/A	100	96.9
SCFA_v1_370012|ID:57980530| conserved protein of unknown function [Ca. Phosphitivorax anaerolimi F81]	#N/A	100	#N/A
SCFA_v1_370013|ID:57980531|infB| translation initiation factor IF-2 [Ca. Phosphitivorax anaerolimi F81]	80.3	99.9	#N/A
SCFA_v1_370014|ID:57980532| conserved protein of unknown function [Ca. Phosphitivorax anaerolimi F81]	72.3	100	#N/A
SCFA_v1_370015|ID:57980533|rbfA| Ribosome-binding factor A [Ca. Phosphitivorax anaerolimi F81]	85.8	100	#N/A
SCFA_v1_370016|ID:57980534| Bifunctional oligoribonuclease and PAP phosphatase NrnA (modular protein) [Ca. Phosphitivorax anaerolimi F81]	88.3	100	86.3
SCFA_v1_370017|ID:57980535|truB| tRNA pseudouridine synthase B [Ca. Phosphitivorax anaerolimi F81]	79.3	100	79.7
SCFA_v1_370018|ID:57980536|rpsO| 30S ribosomal subunit protein S15 [Ca. Phosphitivorax anaerolimi F81]	94.4	100	95.5
SCFA_v1_370019|ID:57980537|pnp| polynucleotide phosphorylase/polyadenylase [Ca. Phosphitivorax anaerolimi F81]	90.5	100	90.5
SCFA_v1_370020|ID:57980538|ymxG| Uncharacterized zinc protease YmxG [Ca. Phosphitivorax anaerolimi F81]	72.7	100	72.7
SCFA_v1_370021|ID:57980539| protein of unknown function [Ca. Phosphitivorax anaerolimi F81]	59.3	100	59.3
SCFA_v1_370022|ID:57980540|truA| tRNA pseudouridine synthase A [Ca. Phosphitivorax anaerolimi F81]	74.6	100	#N/A
SCFA_v1_370023|ID:57980541|rffH| glucose-1-phosphate thymidylyltransferase [Ca. Phosphitivorax anaerolimi F81]	#N/A	100	#N/A
SCFA_v1_370024|ID:57980542|rffG| dTDP-glucose 4,6-dehydratase [Ca. Phosphitivorax anaerolimi F81]	#N/A	99.4	79.8
SCFA_v1_370025|ID:57980543|rmlD| dTDP-4-dehydrorhamnose reductase [Ca. Phosphitivorax anaerolimi F81]	#N/A	100	74.7
SCFA_v1_370026|ID:57980544|lepB| Signal peptidase I [Ca. Phosphitivorax anaerolimi F81]	91.3	100	91.8
SCFA_v1_370027|ID:57980545|pyrR| Pyrimidine operon regulatory protein / Uracil phosphoribosyltransferase [Ca. Phosphitivorax anaerolimi F81]	79.9	100	79.9
SCFA_v1_370028|ID:57980546|pyrB| Aspartate carbamoyltransferase [Ca. Phosphitivorax anaerolimi F81]	90.3	100	91.9
SCFA_v1_370029|ID:57980547|pyrC| Dihydroorotase [Ca. Phosphitivorax anaerolimi F81]	82.7	100	#N/A
SCFA_v1_370030|ID:57980548|lhgO| L-2-hydroxyglutarate oxidase LhgO [Ca. Phosphitivorax anaerolimi F81]	71.2	100	68.4
SCFA_v1_370031|ID:57980549| conserved protein of unknown function [Ca. Phosphitivorax anaerolimi F81]	89.1	99.8	88.9
SCFA_v1_370032|ID:57980550| GTP cyclohydrolase 1 type 2 [Ca. Phosphitivorax anaerolimi F81]	68.5	100	91.2
SCFA_v1_370033|ID:57980551| putative zinc ribbon domain protein [Ca. Phosphitivorax anaerolimi F81]	84.5	100	93.6
SCFA_v1_370034|ID:57980552| protein of unknown function [Ca. Phosphitivorax anaerolimi F81]	#N/A	#N/A	#N/A
SCFA_v1_370035|ID:57980553|pilE| Fimbrial protein [Ca. Phosphitivorax anaerolimi F81]	48	50	43.5
SCFA_v1_370036|ID:57980554|mutY| A/G-specific adenine glycosylase [Ca. Phosphitivorax anaerolimi F81]	80	71.7	97.1
SCFA_v1_380001|ID:57980555| conserved protein of unknown function [Ca. Phosphitivorax anaerolimi F81]	91.4	91.4	#N/A
SCFA_v1_380002|ID:57980556|nhaP| K(+)/H(+) antiporter NhaP2 [Ca. Phosphitivorax anaerolimi F81]	99.8	99.6	98.3
SCFA_v1_380003|ID:57980557| Putative diguanylate cyclase YegE (modular protein) [Ca. Phosphitivorax anaerolimi F81]	56.7	98.5	29
SCFA_v1_380004|ID:57980558| conserved protein of unknown function [Ca. Phosphitivorax anaerolimi F81]	72.6	100	#N/A
SCFA_v1_380006|ID:57980560| Ribonuclease D [Ca. Phosphitivorax anaerolimi F81]	79.7	100	#N/A
SCFA_v1_380005|ID:57980559| protein of unknown function [Ca. Phosphitivorax anaerolimi F81]	#N/A	#N/A	#N/A
SCFA_v1_380007|ID:57980561| Alpha/beta hydrolase family protein [Ca. Phosphitivorax anaerolimi F81]	80.8	100	80.8
SCFA_v1_380008|ID:57980562|fldA| Flavodoxin [Ca. Phosphitivorax anaerolimi F81]	83.8	100	37.3
SCFA_v1_380009|ID:57980563|iscS| Cysteine desulfurase [Ca. Phosphitivorax anaerolimi F81]	61.7	100	41.7
SCFA_v1_380010|ID:57980564| protein of unknown function [Ca. Phosphitivorax anaerolimi F81]	#N/A	#N/A	#N/A
SCFA_v1_380011|ID:57980565|yhbO| putative intracellular protease [Ca. Phosphitivorax anaerolimi F81]	84.6	100	84.6
SCFA_v1_380012|ID:57980566| protein of unknown function [Ca. Phosphitivorax anaerolimi F81]	#N/A	#N/A	#N/A
SCFA_v1_380013|ID:57980567|kamA| L-lysine 2,3-aminomutase [Ca. Phosphitivorax anaerolimi F81]	84.9	100	84.9
SCFA_v1_380014|ID:57980568|ddl| D-alanine--D-alanine ligase [Ca. Phosphitivorax anaerolimi F81]	81.2	100	81.1
SCFA_v1_380015|ID:57980569|ddl| D-alanine--D-alanine ligase [Ca. Phosphitivorax anaerolimi F81]	70.6	100	71.3
SCFA_v1_380016|ID:57980570| Acetyltransferase (GNAT) family protein [Ca. Phosphitivorax anaerolimi F81]	64.7	100	64.7
SCFA_v1_380017|ID:57980571| protein of unknown function [Ca. Phosphitivorax anaerolimi F81]	#N/A	#N/A	#N/A
SCFA_v1_380018|ID:57980572| conserved membrane protein of unknown function [Ca. Phosphitivorax anaerolimi F81]	88.1	100	86.9
SCFA_v1_380019|ID:57980573|spoIIQ| Stage II sporulation protein Q [Ca. Phosphitivorax anaerolimi F81]	74.5	100	77.9
SCFA_v1_380020|ID:57980574|pstS| Phosphate ABC transporter substrate-binding protein, PhoT family [Ca. Phosphitivorax anaerolimi F81]	71	96.7	69.9
SCFA_v1_380021|ID:57980575|pstC| Phosphate transport system permease protein [Ca. Phosphitivorax anaerolimi F81]	84	97.6	84
SCFA_v1_390001|ID:57980576| flagellar biosynthesis protein (fragment) [Ca. Phosphitivorax anaerolimi F81]	87.7	100	87.7
SCFA_v1_390002|ID:57980577|fliP| flagellar biosynthesis protein [Ca. Phosphitivorax anaerolimi F81]	86.5	100	91.7
SCFA_v1_390003|ID:57980578| Flagellar biosynthesis protein FliO [Ca. Phosphitivorax anaerolimi F81]	72.6	100	72.6
SCFA_v1_390004|ID:57980579|fliN| Flagellar motor switch protein FliN [Ca. Phosphitivorax anaerolimi F81]	80.3	100	85.1
SCFA_v1_390005|ID:57980580|fliM| Flagellar motor switch protein FliM [Ca. Phosphitivorax anaerolimi F81]	86.7	100	86.7
SCFA_v1_390006|ID:57980581| Flagellar protein FliL [Ca. Phosphitivorax anaerolimi F81]	76.1	100	76.1
SCFA_v1_390007|ID:57980582|motB| Motility protein B [Ca. Phosphitivorax anaerolimi F81]	74.2	100	74.2
SCFA_v1_390008|ID:57980583|motB| Motility protein B [Ca. Phosphitivorax anaerolimi F81]	72.1	100	72.1
SCFA_v1_390009|ID:57980584|ytxD| Uncharacterized 29.3 kDa protein in ccpA 3'region [Ca. Phosphitivorax anaerolimi F81]	93.4	100	93.4
SCFA_v1_390010|ID:57980585|flgE| Flagellar hook protein FlgE [Ca. Phosphitivorax anaerolimi F81]	96	99.8	85.5
SCFA_v1_390011|ID:57980586|flgD| Basal-body rod modification protein FlgD [Ca. Phosphitivorax anaerolimi F81]	70	100	65.3
SCFA_v1_390012|ID:57980587| Flagellar hook-length control protein FliK [Ca. Phosphitivorax anaerolimi F81]	61.9	99	61.7
SCFA_v1_390013|ID:57980588|ymfD| Bacillibactin exporter [Ca. Phosphitivorax anaerolimi F81]	73.8	100	73.3
SCFA_v1_390014|ID:57980589|yrfG| GMP/IMP nucleotidase YrfG [Ca. Phosphitivorax anaerolimi F81]	77.2	99.5	72.6
SCFA_v1_390015|ID:57980590|pleD| Response regulator PleD [Ca. Phosphitivorax anaerolimi F81]	70.4	99.8	70.4
SCFA_v1_390016|ID:57980591| Xanthine-guanine phosphoribosyltransferase [Ca. Phosphitivorax anaerolimi F81]	84.4	100	84.4
SCFA_v1_390017|ID:57980592| conserved protein of unknown function [Ca. Phosphitivorax anaerolimi F81]	57.3	100	58
SCFA_v1_390018|ID:57980593| General secretion pathway, M protein [Ca. Phosphitivorax anaerolimi F81]	73.6	100	73.6
SCFA_v1_390019|ID:57980594| conserved protein of unknown function [Ca. Phosphitivorax anaerolimi F81]	74.5	100	74.5
SCFA_v1_400001|ID:57980595| Glucoamylase (Glucan-1,4-alpha-glucosidase), GH15 family [Ca. Phosphitivorax anaerolimi F81]	44.2	100	44.4
SCFA_v1_400002|ID:57980596|ktrA| Ktr system potassium uptake protein A [Ca. Phosphitivorax anaerolimi F81]	84.9	100	84.9
SCFA_v1_400003|ID:57980597|ntpJ| Potassium/sodium uptake protein NtpJ [Ca. Phosphitivorax anaerolimi F81]	70.3	100	70.3
SCFA_v1_400004|ID:57980598| Zinc resistance protein (modular protein) [Ca. Phosphitivorax anaerolimi F81]	#N/A	100	#N/A
SCFA_v1_400005|ID:57980599| conserved membrane protein of unknown function [Ca. Phosphitivorax anaerolimi F81]	68.8	100	68.8
SCFA_v1_400006|ID:57980600|mepH| Murein DD-endopeptidase MepH [Ca. Phosphitivorax anaerolimi F81]	64.6	100	64.6
SCFA_v1_400007|ID:57980601| conserved protein of unknown function [Ca. Phosphitivorax anaerolimi F81]	58.7	100	59.6
SCFA_v1_400008|ID:57980602| putative inner membrane protein [Ca. Phosphitivorax anaerolimi F81]	78.2	100	78.2
SCFA_v1_400009|ID:57980603| Membrane-bound lytic murein transglycosylase B (modular protein) [Ca. Phosphitivorax anaerolimi F81]	44.4	100	44.4
SCFA_v1_400010|ID:57980604| Trifunctional nucleotide phosphoesterase protein YfkN (modular protein) [Ca. Phosphitivorax anaerolimi F81]	51.6	100	51.6
SCFA_v1_400011|ID:57980605| Succinyl-CoA synthetase subunit alpha [Ca. Phosphitivorax anaerolimi F81]	83.4	100	83
SCFA_v1_400012|ID:57980606| protein of unknown function [Ca. Phosphitivorax anaerolimi F81]	60.7	100	60.7
SCFA_v1_400013|ID:57980607| CAAX amino terminal protease self-immunity [Ca. Phosphitivorax anaerolimi F81]	70.4	100	70.4
SCFA_v1_400014|ID:57980608| conserved protein of unknown function [Ca. Phosphitivorax anaerolimi F81]	65.2	100	73.1
SCFA_v1_400015|ID:57980609| GDSL-like Lipase/Acylhydrolase [Ca. Phosphitivorax anaerolimi F81]	83.8	100	83.8
SCFA_v1_400016|ID:57980610| protein of unknown function [Ca. Phosphitivorax anaerolimi F81]	#N/A	#N/A	#N/A
SCFA_v1_400017|ID:57980611| conserved exported protein of unknown function [Ca. Phosphitivorax anaerolimi F81]	63.4	100	63.4
SCFA_v1_400018|ID:57980612| conserved protein of unknown function [Ca. Phosphitivorax anaerolimi F81]	77	99.5	77
SCFA_v1_400019|ID:57980613| conserved protein of unknown function [Ca. Phosphitivorax anaerolimi F81]	78.5	100	79
SCFA_v1_400020|ID:57980614|gap| Glyceraldehyde-3-phosphate dehydrogenase 1 [Ca. Phosphitivorax anaerolimi F81]	90.2	100	90.2
SCFA_v1_400021|ID:57980615| PAS (fragment) [Ca. Phosphitivorax anaerolimi F81]	37.2	100	42.4
SCFA_v1_400022|ID:57980616|yhbY| RNA-binding protein YhbY [Ca. Phosphitivorax anaerolimi F81]	79.8	100	78.8
SCFA_v1_400023|ID:57980617| conserved protein of unknown function [Ca. Phosphitivorax anaerolimi F81]	80.5	100	80.5
SCFA_v1_400024|ID:57980618| exported protein of unknown function [Ca. Phosphitivorax anaerolimi F81]	43.2	100	44.9
SCFA_v1_400025|ID:57980619| conserved protein of unknown function [Ca. Phosphitivorax anaerolimi F81]	63.6	100	64
SCFA_v1_400026|ID:57980620| protein of unknown function [Ca. Phosphitivorax anaerolimi F81]	#N/A	#N/A	#N/A
SCFA_v1_400027|ID:57980621| Matrixin (fragment) [Ca. Phosphitivorax anaerolimi F81]	64.7	98.5	61.9
SCFA_v1_410001|ID:57980622| Biopolymer transport protein ExbD (fragment) [Ca. Phosphitivorax anaerolimi F81]	#N/A	100	#N/A
SCFA_v1_410002|ID:57980623|exbB| Biopolymer transport protein ExbB [Ca. Phosphitivorax anaerolimi F81]	#N/A	100	37.9
SCFA_v1_410003|ID:57980624| ABC transporter [Ca. Phosphitivorax anaerolimi F81]	34.8	100	32.4
SCFA_v1_410004|ID:57980625| ABC transporter permease [Ca. Phosphitivorax anaerolimi F81]	32.9	100	#N/A
SCFA_v1_410005|ID:57980626| Periplasmic binding protein [Ca. Phosphitivorax anaerolimi F81]	#N/A	100	#N/A
SCFA_v1_410006|ID:57980627|pfeA| Ferric enterobactin receptor [Ca. Phosphitivorax anaerolimi F81]	#N/A	100	24.4
SCFA_v1_410007|ID:57980628| XdhC and CoxI family protein [Ca. Phosphitivorax anaerolimi F81]	#N/A	100	#N/A
SCFA_v1_410008|ID:57980629| conserved protein of unknown function [Ca. Phosphitivorax anaerolimi F81]	#N/A	100	#N/A
SCFA_v1_410009|ID:57980630| conserved protein of unknown function [Ca. Phosphitivorax anaerolimi F81]	#N/A	100	#N/A
SCFA_v1_410010|ID:57980631| Formylmethanofuran dehydrogenase, subunit E [Ca. Phosphitivorax anaerolimi F81]	#N/A	100	#N/A
SCFA_v1_410011|ID:57980632| Iron-sulfur cluster carrier protein [Ca. Phosphitivorax anaerolimi F81]	80.2	99.6	80.2
SCFA_v1_410012|ID:57980633| conserved protein of unknown function [Ca. Phosphitivorax anaerolimi F81]	66.4	98.9	66.4
SCFA_v1_410013|ID:57980634| Alpha amylase, catalytic domain [Ca. Phosphitivorax anaerolimi F81]	82.3	99.8	87.5
SCFA_v1_410014|ID:57980635| conserved protein of unknown function [Ca. Phosphitivorax anaerolimi F81]	44	100	31.4
SCFA_v1_410015|ID:57980636|purF| Amidophosphoribosyltransferase [Ca. Phosphitivorax anaerolimi F81]	86.9	100	31.9
SCFA_v1_410016|ID:57980637|guaA| GMP synthetase (glutamine aminotransferase) [Ca. Phosphitivorax anaerolimi F81]	88.9	100	80.8
SCFA_v1_410017|ID:57980638|dapF| Diaminopimelate epimerase [Ca. Phosphitivorax anaerolimi F81]	74	100	74.4
SCFA_v1_410018|ID:57980639|dapL| LL-diaminopimelate aminotransferase [Ca. Phosphitivorax anaerolimi F81]	84.4	100	85.2
SCFA_v1_410019|ID:57980640| PilZ domain protein [Ca. Phosphitivorax anaerolimi F81]	81.4	100	82.2
SCFA_v1_410020|ID:57980641| conserved protein of unknown function [Ca. Phosphitivorax anaerolimi F81]	80	100	79.6
SCFA_v1_410021|ID:57980642| conserved protein of unknown function [Ca. Phosphitivorax anaerolimi F81]	57	#N/A	57
SCFA_v1_410022|ID:57980643|hdaH| Histone deacetylase-like amidohydrolase [Ca. Phosphitivorax anaerolimi F81]	75.4	98.5	75.4
SCFA_v1_410023|ID:57980644| DNA-binding transcriptional dual regulator Crp [Ca. Phosphitivorax anaerolimi F81]	89.7	99.6	89.7
SCFA_v1_410024|ID:57980645|rssA| NTE family protein RssA [Ca. Phosphitivorax anaerolimi F81]	77.7	98.2	77.7
SCFA_v1_410025|ID:57980646|kinA| Sporulation kinase A [Ca. Phosphitivorax anaerolimi F81]	72	99.1	71.8
SCFA_v1_410026|ID:57980647|yflN| putative metallo-hydrolase YflN [Ca. Phosphitivorax anaerolimi F81]	73.9	99.6	74.8
SCFA_v1_410027|ID:57980648| EAL domain protein [Ca. Phosphitivorax anaerolimi F81]	69.7	99	69.5
SCFA_v1_410028|ID:57980649| conserved membrane protein of unknown function [Ca. Phosphitivorax anaerolimi F81]	61.6	95	61.6
SCFA_v1_410029|ID:57980650| conserved protein of unknown function [Ca. Phosphitivorax anaerolimi F81]	88.3	100	88.3
SCFA_v1_410030|ID:57980651|ilvI| acetolactate synthase III, large subunit [Ca. Phosphitivorax anaerolimi F81]	89.3	100	90.8
SCFA_v1_410031|ID:57980652|ilvH| acetolactate synthase III, thiamin-dependent, small subunit [Ca. Phosphitivorax anaerolimi F81]	#N/A	100	89.1
SCFA_v1_410032|ID:57980653|ilvC| Ketol-acid reductoisomerase (NADP(+)) [Ca. Phosphitivorax anaerolimi F81]	88.9	99.7	88.5
SCFA_v1_410033|ID:57980654|psd| Phosphatidylserine decarboxylase proenzyme [Ca. Phosphitivorax anaerolimi F81]	80.3	98.5	80.3
SCFA_v1_410034|ID:57980655| CDP-alcohol phosphatidyltransferase [Ca. Phosphitivorax anaerolimi F81]	82.1	99.6	82.1
SCFA_v1_410035|ID:57980656|leuA| 2-isopropylmalate synthase [Ca. Phosphitivorax anaerolimi F81]	92.4	100	92.6
SCFA_v1_410036|ID:57980657|leuC| 3-isopropylmalate dehydratase large subunit [Ca. Phosphitivorax anaerolimi F81]	89.5	100	89.5
SCFA_v1_410037|ID:57980658|leuD| 3-isopropylmalate dehydratase small subunit [Ca. Phosphitivorax anaerolimi F81]	90.2	100	94.2
SCFA_v1_410038|ID:57980659|asd| Aspartate-semialdehyde dehydrogenase [Ca. Phosphitivorax anaerolimi F81]	74.2	99.4	#N/A
SCFA_v1_410039|ID:57980660|ecfT| Energy-coupling factor transporter transmembrane protein EcfT [Ca. Phosphitivorax anaerolimi F81]	82.9	99.6	#N/A
SCFA_v1_410040|ID:57980661| protein of unknown function [Ca. Phosphitivorax anaerolimi F81]	#N/A	#N/A	#N/A
SCFA_v1_410041|ID:57980662| toxin of the YoeB-YefM toxin-antitoxin system (fragment) [Ca. Phosphitivorax anaerolimi F81]	#N/A	100	#N/A
SCFA_v1_410042|ID:57980663| protein of unknown function [Ca. Phosphitivorax anaerolimi F81]	#N/A	99.3	#N/A
SCFA_v1_410043|ID:57980664| protein of unknown function [Ca. Phosphitivorax anaerolimi F81]	#N/A	100	#N/A
SCFA_v1_410044|ID:57980665| conserved protein of unknown function [Ca. Phosphitivorax anaerolimi F81]	#N/A	96.1	#N/A
SCFA_v1_410045|ID:57980666| transposase [Ca. Phosphitivorax anaerolimi F81]	33.8	100	33.3
SCFA_v1_410046|ID:57980667|mdtA| Multidrug resistance protein MdtA [Ca. Phosphitivorax anaerolimi F81]	81.7	100	78.2
SCFA_v1_410047|ID:57980668|mdtC| Multidrug resistance protein MdtC [Ca. Phosphitivorax anaerolimi F81]	85.3	100	85.7
SCFA_v1_410048|ID:57980669|pki| Pyruvate kinase [Ca. Phosphitivorax anaerolimi F81]	78.5	100	75.3
SCFA_v1_410049|ID:57980670| conserved protein of unknown function [Ca. Phosphitivorax anaerolimi F81]	#N/A	100	85.7
SCFA_v1_410050|ID:57980671| DNA-binding transcriptional activator DcuR [Ca. Phosphitivorax anaerolimi F81]	#N/A	100	85.2
SCFA_v1_410051|ID:57980672| conserved protein of unknown function [Ca. Phosphitivorax anaerolimi F81]	32.8	100	#N/A
SCFA_v1_410052|ID:57980673|hcpC| putative beta-lactamase HcpC [Ca. Phosphitivorax anaerolimi F81]	44	100	72.1
SCFA_v1_410053|ID:57980674|rnhA| Ribonuclease H [Ca. Phosphitivorax anaerolimi F81]	77.4	99.6	#N/A
SCFA_v1_410054|ID:57980675| conserved exported protein of unknown function [Ca. Phosphitivorax anaerolimi F81]	36.3	100	#N/A
SCFA_v1_410055|ID:57980676| protein of unknown function [Ca. Phosphitivorax anaerolimi F81]	#N/A	#N/A	#N/A
SCFA_v1_410056|ID:57980677| Phage T7 F exclusion suppressor FxsA [Ca. Phosphitivorax anaerolimi F81]	66.7	98.5	#N/A
SCFA_v1_410057|ID:57980678| conserved protein of unknown function [Ca. Phosphitivorax anaerolimi F81]	76.8	100	#N/A
SCFA_v1_410058|ID:57980679|dinB| DNA polymerase IV [Ca. Phosphitivorax anaerolimi F81]	78.9	99.7	#N/A
SCFA_v1_410059|ID:57980680| Tellurite resistance protein TerB [Ca. Phosphitivorax anaerolimi F81]	75.2	100	#N/A
SCFA_v1_410060|ID:57980681|iscS| Cysteine desulfurase IscS [Ca. Phosphitivorax anaerolimi F81]	71.6	98.4	43.3
SCFA_v1_410061|ID:57980682| Acyl-CoA esterase [Ca. Phosphitivorax anaerolimi F81]	76.8	99.3	#N/A
SCFA_v1_410062|ID:57980683| conserved protein of unknown function [Ca. Phosphitivorax anaerolimi F81]	67	99.4	#N/A
SCFA_v1_410063|ID:57980684| ABC-type uncharacterized transport system [Ca. Phosphitivorax anaerolimi F81]	78.2	99.6	78.4
SCFA_v1_410064|ID:57980685| ABC-2 family transporter protein [Ca. Phosphitivorax anaerolimi F81]	85.5	99.1	85.5
SCFA_v1_410065|ID:57980686|yxlF| putative ABC transporter ATP-binding protein YxlF [Ca. Phosphitivorax anaerolimi F81]	82.4	99.7	82.4
SCFA_v1_410066|ID:57980687| Uncharacterized ABC transporter ATP-binding protein TM_0352 [Ca. Phosphitivorax anaerolimi F81]	86	97	42.2
SCFA_v1_410067|ID:57980688| FtsX-like permease family protein [Ca. Phosphitivorax anaerolimi F81]	75.5	99	#N/A
SCFA_v1_420001|ID:57980689|lcfA| Long-chain-fatty-acid--CoA ligase [Ca. Phosphitivorax anaerolimi F81]	84	99.8	63.6
SCFA_v1_420002|ID:57980690|msrAB| Peptide methionine sulfoxide reductase MsrA / Peptide methionine sulfoxide reductase MsrB [Ca. Phosphitivorax anaerolimi F81]	79.4	98.9	79.2
SCFA_v1_420003|ID:57980691|ftsH| ATP-dependent zinc metalloprotease FtsH [Ca. Phosphitivorax anaerolimi F81]	93.5	100	50.3
SCFA_v1_420004|ID:57980692| conserved protein of unknown function [Ca. Phosphitivorax anaerolimi F81]	69.3	100	70.6
SCFA_v1_420005|ID:57980693| Blue-light-activated protein [Ca. Phosphitivorax anaerolimi F81]	61.1	100	66.8
SCFA_v1_420006|ID:57980694| conserved protein of unknown function [Ca. Phosphitivorax anaerolimi F81]	#N/A	100	65.7
SCFA_v1_420007|ID:57980695| conserved exported protein of unknown function [Ca. Phosphitivorax anaerolimi F81]	76.7	96.5	78
SCFA_v1_420008|ID:57980696| ABC transporter substrate binding protein [Ca. Phosphitivorax anaerolimi F81]	82.8	100	83.9
SCFA_v1_420009|ID:57980697| ABC transporter substrate binding protein [Ca. Phosphitivorax anaerolimi F81]	67.8	99.7	69.1
SCFA_v1_420010|ID:57980698| protein of unknown function [Ca. Phosphitivorax anaerolimi F81]	#N/A	#N/A	#N/A
SCFA_v1_420011|ID:57980699| conserved protein of unknown function [Ca. Phosphitivorax anaerolimi F81]	78.8	100	78.8
SCFA_v1_420012|ID:57980700|fadR| Fatty acid metabolism regulator protein [Ca. Phosphitivorax anaerolimi F81]	83	100	83
SCFA_v1_420013|ID:57980701|glpD| Aerobic glycerol-3-phosphate dehydrogenase [Ca. Phosphitivorax anaerolimi F81]	83.7	100	83.7
SCFA_v1_420014|ID:57980702| putative FAD-linked oxidoreductase [Ca. Phosphitivorax anaerolimi F81]	87	100	86.7
SCFA_v1_420015|ID:57980703| putative membrane transporter protein [Ca. Phosphitivorax anaerolimi F81]	73.6	100	73.6
SCFA_v1_420016|ID:57980704| Sodium:calcium antiporter [Ca. Phosphitivorax anaerolimi F81]	70	100	69.7
SCFA_v1_420017|ID:57980705| conserved protein of unknown function [Ca. Phosphitivorax anaerolimi F81]	77.9	100	76.6
SCFA_v1_420018|ID:57980706| conserved protein of unknown function [Ca. Phosphitivorax anaerolimi F81]	#N/A	100	#N/A
SCFA_v1_420019|ID:57980707| Response regulator receiver protein [Ca. Phosphitivorax anaerolimi F81]	34.8	100	38.3
SCFA_v1_420020|ID:57980708|cheX| CheY-P phosphatase CheX [Ca. Phosphitivorax anaerolimi F81]	88.8	100	88.8
SCFA_v1_420021|ID:57980709| tRNA (Guanosine(18)-2'-O)-methyltransferase (modular protein) [Ca. Phosphitivorax anaerolimi F81]	76.6	97	79.4
SCFA_v1_420022|ID:57980710|cheX| CheY-P phosphatase CheX [Ca. Phosphitivorax anaerolimi F81]	86.4	98.7	86.4
SCFA_v1_420023|ID:57980711|yijE| putative inner membrane transporter yiJE [Ca. Phosphitivorax anaerolimi F81]	74.6	99	73.4
SCFA_v1_420024|ID:57980712| conserved protein of unknown function [Ca. Phosphitivorax anaerolimi F81]	58.9	100	58.9
SCFA_v1_420025|ID:57980713|baeB| putative polyketide biosynthesis zinc-dependent hydrolase BaeB [Ca. Phosphitivorax anaerolimi F81]	79.9	100	79.9
SCFA_v1_420026|ID:57980714| conserved membrane protein of unknown function [Ca. Phosphitivorax anaerolimi F81]	79.5	100	80.1
SCFA_v1_420027|ID:57980715|gltX| Glutamate--tRNA ligase 1 [Ca. Phosphitivorax anaerolimi F81]	86.5	100	86.5
SCFA_v1_420028|ID:57980716|acnA| aconitate hydratase [Ca. Phosphitivorax anaerolimi F81]	81.9	100	78.8
SCFA_v1_420029|ID:57980717| protein of unknown function [Ca. Phosphitivorax anaerolimi F81]	#N/A	#N/A	#N/A
SCFA_v1_420030|ID:57980718| conserved protein of unknown function [Ca. Phosphitivorax anaerolimi F81]	62.8	100	62.8
SCFA_v1_420031|ID:57980719|degS| Signal transduction histidine-protein kinase/phosphatase DegS [Ca. Phosphitivorax anaerolimi F81]	69.2	99.8	69.2
SCFA_v1_420032|ID:57980720|hpdB| 4-hydroxyphenylacetate decarboxylase large subunit [Ca. Phosphitivorax anaerolimi F81]	89.7	100	89.7
SCFA_v1_420033|ID:57980721| conserved protein of unknown function [Ca. Phosphitivorax anaerolimi F81]	94.8	98.2	94.8
SCFA_v1_420034|ID:57980722|preA| NAD-dependent dihydropyrimidine dehydrogenase subunit PreA [Ca. Phosphitivorax anaerolimi F81]	94	73.5	94
SCFA_v1_420035|ID:57980723|preA| NAD-dependent dihydropyrimidine dehydrogenase subunit PreA [Ca. Phosphitivorax anaerolimi F81]	73.1	99.8	73.1
SCFA_v1_420036|ID:57980724|pilT| Twitching mobility protein [Ca. Phosphitivorax anaerolimi F81]	84.3	100	84.3
SCFA_v1_420037|ID:57980725| protein of unknown function [Ca. Phosphitivorax anaerolimi F81]	#N/A	#N/A	#N/A
SCFA_v1_420038|ID:57980726|atpE| F0F1-type ATP synthase, subunit c/Archaeal/vacuolar-type H+-ATPase, subunit K [Ca. Phosphitivorax anaerolimi F81]	96.7	100	96.7
SCFA_v1_420039|ID:57980727| conserved protein of unknown function [Ca. Phosphitivorax anaerolimi F81]	82.4	100	82.4
SCFA_v1_420040|ID:57980728|rnfA| Electron transport complex protein rnfA [Ca. Phosphitivorax anaerolimi F81]	95.8	98.1	95.8
SCFA_v1_420041|ID:57980729|RnfB| electron transport complex protein RnfB [Ca. Phosphitivorax anaerolimi F81]	82.1	98.5	82.1
SCFA_v1_420042|ID:57980730|rnfC| Electron transport complex subunit RnfC [Ca. Phosphitivorax anaerolimi F81]	89.2	99.5	89.2
[truncated: 1,783 more rows]

## Sheet: GCA_002305915.1_homologs
GCA_002305915.1	F70
DBRJ01000021.1_1	94.1
DBRJ01000021.1_2 K03635	#N/A
[truncated: 2,305 more rows]

## Sheet: GCA_002316295.1_homologs
GCA_002316295.1	F81	Phox-21	R76
[truncated: 3,065 more rows]

[truncated: 16 more sheets: Phox-21_homologs, R76_homologs, F70_vs_GCA_002305915.1, GCA_002305915.1_vs_F70, F81_vs_GCA_002316295.1, F81_vs_Phox-21, F81_vs_R76, GCA_002316295.1_vs_F81, GCA_002316295.1_vs_Phox-21, GCA_002316295.1_vs_R76, Phox-21_vs_F81, Phox-21_vs_GCA_002316295.1, Phox-21_vs_R76, R76_vs_F81, R76_vs_GCA_002316295.1, R76_vs_Phox-21]
