# Supplementary material for: Novel syntrophic bacteria in full-scale anaerobic digesters revealed by genome-centric metatranscriptomics
Source: ISME J. 2020 Jan 2;14(4):906–18. doi: 10.1038/s41396-019-0571-0 (PMC7082340; doi:10.1038/s41396-019-0571-0)
Supplement: Supplementary file 7 — Supplementary Data S6 [file 41396_2019_571_MOESM7_ESM.xlsx]

## Sheet: F70
#ANIb Summary for MAG F70
Source	NCBI Organism Name	ANIb [%]	Aligned [%]	Aligned [bp]	Total [bp]	ID	NCBI Taxonomy	GTDB Taxonomy	NCBI Type Material	Genome file
GenBank	Pelotomaculum sp. UBA1371	98.61	79.72	1601001	2008240	GCA_002305915.1	d__Bacteria; p__Firmicutes; c__Clostridia; o__Clostridiales; f__Peptococcaceae; g__Pelotomaculum; s__	d__Bacteria; p__Firmicutes_B; c__Desulfotomaculia; o__Desulfotomaculales; f__Pelotomaculaceae; g__DTU098; s__		GCA_002305915.1_ASM230591v1_genomic.fna
GenBank	Pelotomaculum sp. DTU098	88.12	71.88	1443476	2008240	GCA_001512635.1	d__Bacteria; p__Firmicutes; c__Clostridia; o__Clostridiales; f__Peptococcaceae; g__Pelotomaculum; s__	d__Bacteria; p__Firmicutes_B; c__Desulfotomaculia; o__Desulfotomaculales; f__Pelotomaculaceae; g__DTU098; s__		GCA_001512635.1_ASM151263v1_genomic.fna
GenBank	Pelotomaculum sp. UBA3955	87.73	57.93	1163378	2008240	GCA_002385385.1	d__Bacteria; p__Firmicutes; c__Clostridia; o__Clostridiales; f__Peptococcaceae; g__Pelotomaculum; s__	d__Bacteria; p__Firmicutes_B; c__Desulfotomaculia; o__Desulfotomaculales; f__Pelotomaculaceae; g__DTU098; s__		GCA_002385385.1_ASM238538v1_genomic.fna
GenBank	Pelotomaculum sp. UBA5255	79.86	46.07	925106	2008240	GCA_002408725.1	d__Bacteria; p__Firmicutes; c__Clostridia; o__Clostridiales; f__Peptococcaceae; g__Pelotomaculum; s__	d__Bacteria; p__Firmicutes_B; c__Desulfotomaculia; o__Desulfotomaculales; f__Pelotomaculaceae; g__DTU098; s__		GCA_002408725.1_ASM240872v1_genomic.fna
from the author	Pelotomaculum schinkii HH	71.14	44.48	893189	2008240		d__Bacteria; p__Firmicutes; c__Clostridia; o__Clostridiales; f__Peptococcaceae; g__Pelotomaculum; s__Pelotomaculum schinkii			Pelotomaculum_schinkii_HH.fa
JSpeciesWS/GenBank	Pelotomaculum thermopropionicum SI	70.99	40.53	813907	2008240	GCA_000010565.1	d__Bacteria; p__Firmicutes; c__Clostridia; o__Clostridiales; f__Peptococcaceae; g__Pelotomaculum; s__Pelotomaculum thermopropionicum	d__Bacteria; p__Firmicutes_B; c__Desulfotomaculia; o__Desulfotomaculales; f__Pelotomaculaceae; g__Pelotomaculum_A; s__Pelotomaculum_A thermopropionicum	yes
GenBank	Pelotomaculum thermopropionicum	70.11	10.54	211687	2008240	GCA_001508555.1	d__Bacteria; p__Firmicutes; c__Clostridia; o__Clostridiales; f__Peptococcaceae; g__Pelotomaculum; s__Pelotomaculum thermopropionicum	Undefined (Failed Quality Check)		GCA_001508555.1_ASM150855v1_genomic.fna
GenBank	Pelotomaculum sp. UBA3103	69.99	35.6	715006	2008240	GCA_002365855.1	d__Bacteria; p__Firmicutes; c__Clostridia; o__Clostridiales; f__Peptococcaceae; g__Pelotomaculum; s__	d__Bacteria; p__Firmicutes_B; c__Desulfotomaculia; o__Desulfotomaculales; f__Pelotomaculaceae; g__Pelotomaculum; s__		GCA_002365855.1_ASM236585v1_genomic.fna
GenBank	Pelotomaculum sp. UBA3102	69.77	30.57	613995	2008240	GCA_002365865.1	d__Bacteria; p__Firmicutes; c__Clostridia; o__Clostridiales; f__Peptococcaceae; g__Pelotomaculum; s__	d__Bacteria; p__Firmicutes_B; c__Desulfotomaculia; o__Desulfotomaculales; f__Pelotomaculaceae; g__UBA3102; s__		GCA_002365865.1_ASM236586v1_genomic.fna
GenBank	Pelotomaculum sp. UBA4789	69.46	29.14	585126	2008240	GCA_002402945.1	d__Bacteria; p__Firmicutes; c__Clostridia; o__Clostridiales; f__Peptococcaceae; g__Pelotomaculum; s__	d__Bacteria; p__Firmicutes_B; c__Desulfotomaculia; o__Desulfotomaculales; f__Pelotomaculaceae; g__UBA4789; s__		GCA_002402945.1_ASM240294v1_genomic.fna
JSpeciesWS	Desulfitobacterium dehalogenans ATCC 51507	63.91	11.87	238343	2008240
JSpeciesWS	Desulfosporosinus acididurans M1	62.87	10.72	215239	2008240
JSpeciesWS	Desulfotomaculum acetoxidans DSM 771	65.17	23.77	477426	2008240
JSpeciesWS	Peptococcaceae bacterium 1109	63.53	6.84	137282	2008240
JSpeciesWS	Syntrophobotulus glycolicus DSM 8271	63.69	10.55	211853	2008240
GenBank	Syntrophobacter fumaroxidans MPOB	62.83	8.76	175868	2008240	GCF_000014965.1	d__Bacteria; p__Proteobacteria; c__Deltaproteobacteria; o__Syntrophobacterales; f__Syntrophobacteraceae; g__Syntrophobacter; s__Syntrophobacter fumaroxidans	d__Bacteria; p__Desulfobacterota; c__Syntrophobacteria; o__Syntrophobacterales; f__Syntrophobacteraceae; g__Syntrophobacter; s__Syntrophobacter fumaroxidans	yes	GCA_000014965.1_ASM1496v1_genomic.fna
GenBank	Syntrophus aciditrophicus SB	62.41	7.58	152225	2008240	GCF_000013405.1	d__Bacteria; p__Proteobacteria; c__Deltaproteobacteria; o__Syntrophobacterales; f__Syntrophaceae; g__Syntrophus; s__Syntrophus aciditrophicus	d__Bacteria; p__Desulfobacterota; c__Syntrophia; o__Syntrophales; f__Syntrophaceae; g__Syntrophus; s__Syntrophus aciditrophicus	yes	GCA_000013405.1_ASM1340v1_genomic.fna
GenBank	Syntrophorhabdus aromaticivorans UI	61.93	6.5	130505	2008240	GCF_000512235.1	d__Bacteria; p__Proteobacteria; c__Deltaproteobacteria; o__Syntrophobacterales; f__Syntrophorhabdaceae; g__Syntrophorhabdus; s__Syntrophorhabdus aromaticivorans	d__Bacteria; p__Desulfobacterota_B; c__Syntrophorhabdia; o__Syntrophorhabdales; f__Syntrophorhabdaceae; g__Syntrophorhabdus; s__Syntrophorhabdus aromaticivorans	yes	GCA_000512235.1_ASM51223v1_genomic.fna
GenBank	Syntrophobacter sp. DG_60	61.28	2.78	55926	2008240	GCA_001304365.1	d__Bacteria; p__Proteobacteria; c__Deltaproteobacteria; o__Syntrophobacterales; f__Syntrophobacteraceae; g__Syntrophobacter; s__	d__Bacteria; p__Desulfobacterota; c__Desulfofervidia; o__Desulfofervidales; f__DG-60; g__DG-60; s__		GCA_001304365.1_ASM130436v1_genomic.fna

## Sheet: F81
#ANIb Summary for MAG F81
Source	NCBI Organism Name	ANIb [%]	Aligned [%]	Aligned [bp]	Total [bp]	ID	NCBI Taxonomy	GTDB Taxonomy	NCBI Type Material	Genome file
GenBank	Candidatus Phosphitivorax anaerolimi strain Phox-21	99.21	93.8	3036091	3236662	GCA_001896555.1	d__Bacteria; p__Proteobacteria; c__Deltaproteobacteria; o__; f__; g__; s__	d__Bacteria; p__Desulfobacterota; c__Desulfomonilia; o__UBA1062; f__UBA1062; g__UBA1062; s__		GCA_001896555.1_ASM189655v1_genomic.fna
This study	R76*	78.02	57.63	1865338	3236662					R76.fa
GenBank	Syntrophaceae bacterium UBA1062	78.01	62.47	2021966	3236662	GCA_002316295.1	d__Bacteria; p__Proteobacteria; c__Deltaproteobacteria; o__Syntrophobacterales; f__Syntrophaceae; g__; s__	d__Bacteria; p__Desulfobacterota; c__Desulfomonilia; o__UBA1062; f__UBA1062; g__UBA1062; s__		GCA_002316295.1_ASM231629v1_genomic.fna
GenBank	Syntrophaceae bacterium UBA6087	71.47	53.97	1746875	3236662	GCA_002448235.1	d__Bacteria; p__Proteobacteria; c__Deltaproteobacteria; o__Syntrophobacterales; f__Syntrophaceae; g__; s__	d__Bacteria; p__Desulfobacterota; c__Desulfomonilia; o__UBA1062; f__UBA1062; g__UBA1062; s__		GCA_002448235.1_ASM244823v1_genomic.fna
JSpeciesWS	Syntrophobacter fumaroxidans MPOB	64.36	11.37	367977	3236662					Syntrophobacter fumaroxidans MPOB
JSpeciesWS	Desulfatibacillum alkenivorans AK-01	64.09	13.23	428336	3236662					Desulfatibacillum alkenivorans AK-01
GenBank/JSpeciesWS	Syntrophus aciditrophicus SB	64.06	10.78	348914	3236662	GCF_000013405.1	d__Bacteria; p__Proteobacteria; c__Deltaproteobacteria; o__Syntrophobacterales; f__Syntrophaceae; g__Syntrophus; s__Syntrophus aciditrophicus	d__Bacteria; p__Desulfobacterota; c__Syntrophia; o__Syntrophales; f__Syntrophaceae; g__Syntrophus; s__Syntrophus aciditrophicus	yes	GCA_000013405.1_ASM1340v1_genomic.fna
GenBank	Syntrophorhabdus aromaticivorans UI	63.34	8.83	285907	3236662	GCF_000512235.1	d__Bacteria; p__Proteobacteria; c__Deltaproteobacteria; o__Syntrophobacterales; f__Syntrophorhabdaceae; g__Syntrophorhabdus; s__Syntrophorhabdus aromaticivorans	d__Bacteria; p__Desulfobacterota_B; c__Syntrophorhabdia; o__Syntrophorhabdales; f__Syntrophorhabdaceae; g__Syntrophorhabdus; s__Syntrophorhabdus aromaticivorans	yes	GCA_000512235.1_ASM51223v1_genomic.fna
JSpeciesWS	Smithella sp. D17	63.22	4.47	144624	3236662					Smithella sp. D17
JSpeciesWS	Desulfobacterium autotrophicum HRM2	63.13	10.67	345201	3236662					Desulfobacterium autotrophicum HRM2
JSpeciesWS	Desulfotignum phosphitoxidans DSM 13687	62.99	10.46	338687	3236662					Desulfotignum phosphitoxidans DSM 13687
GenBank	Smithella sp. ME-1	62.93	6.69	216593	3236662	GCA_000495415.1	d__Bacteria; p__Proteobacteria; c__Deltaproteobacteria; o__Syntrophobacterales; f__Syntrophaceae; g__Smithella; s__	d__Bacteria; p__Desulfobacterota; c__Syntrophia; o__Syntrophales; f__Smithellaceae; g__Smithella; s__		GCA_000495415.1_Smith1.0_genomic.fna
JSpeciesWS	Desulfomonile tiedjei DSM 6799	62.84	8.51	275299	3236662					Desulfomonile tiedjei DSM 6799
JSpeciesWS	Syntrophothermus lipocalidus DSM 12680	62.07	4.41	142804	3236662					Syntrophothermus lipocalidus DSM 12680
GenBank	Syntrophomonas palmitatica JCM 14374	61.6	3.78	122371	3236662	GCF_001311885.1	d__Bacteria; p__Firmicutes; c__Clostridia; o__Clostridiales; f__Syntrophomonadaceae; g__Syntrophomonas; s__Syntrophomonas palmitatica	d__Bacteria; p__Firmicutes_B; c__Syntrophomonadia; o__Syntrophomonadales; f__Syntrophomonadaceae; g__Syntrophomonas_A; s__Syntrophomonas_A palmitatica		GCA_001311885.1_ASM131188v1_genomic.fna
GenBank	Syntrophomonas zehnderi OL-4	61.4	3.24	105009	3236662	GCF_000983115.1	d__Bacteria; p__Firmicutes; c__Clostridia; o__Clostridiales; f__Syntrophomonadaceae; g__Syntrophomonas; s__Syntrophomonas zehnderi	d__Bacteria; p__Firmicutes_B; c__Syntrophomonadia; o__Syntrophomonadales; f__Syntrophomonadaceae; g__Syntrophomonas_B; s__Syntrophomonas_B zehnderi	yes	GCA_000983115.1_Syntrophomonas_Zehnderi_OL-4_genomic.fna
JSpeciesWS	Syntrophomonas wolfei subsp. wolfei str. Goettingen G311	61.32	3.14	101704	3236662					Syntrophomonas wolfei subsp. wolfei str. Goettingen G311
GenBank	Syntrophomonas wolfei	61.11	3.34	107973	3236662	GCA_002483685.1	d__Bacteria; p__Firmicutes; c__Clostridia; o__Clostridiales; f__Syntrophomonadaceae; g__Syntrophomonas; s__Syntrophomonas wolfei	d__Bacteria; p__Firmicutes_B; c__Syntrophomonadia; o__Syntrophomonadales; f__Syntrophomonadaceae; g__Syntrophomonas; s__Syntrophomonas wolfei_A		GCA_002483685.1_ASM248368v1_genomic.fna
JSpeciesWS	Syntrophobotulus glycolicus DSM 8271	60.86	3.45	111598	3236662					Syntrophobotulus glycolicus DSM 8271

## Sheet: R76
#ANIb Summary for MAG R76
Source	NCBI Organism Name	ANIb [%]	Aligned [%]	Aligned [bp]	Total [bp]	ID	NCBI Taxonomy	GTDB Taxonomy	NCBI Type Material	Genome file
GenBank	Syntrophaceae bacterium UBA1062	99.03	84.63	2509989	2965989	GCA_002316295.1	d__Bacteria; p__Proteobacteria; c__Deltaproteobacteria; o__Syntrophobacterales; f__Syntrophaceae; g__; s__	d__Bacteria; p__Desulfobacterota; c__Desulfomonilia; o__UBA1062; f__UBA1062; g__UBA1062; s__		GCA_002316295.1_ASM231629v1_genomic.fna
GenBank	Candidatus Phosphitivorax anaerolimi strain Phox-21	78.36	65.6	1945750	2965989	GCA_001896555.1	d__Bacteria; p__Proteobacteria; c__Deltaproteobacteria; o__; f__; g__; s__	d__Bacteria; p__Desulfobacterota; c__Desulfomonilia; o__UBA1062; f__UBA1062; g__UBA1062; s__		GCA_001896555.1_ASM189655v1_genomic.fna
This study	F81*	78.32	64.22	1904790	2965989					F81.fa
GenBank	Syntrophaceae bacterium UBA6087	71.71	52.95	1570472	2965989	GCA_002448235.1	d__Bacteria; p__Proteobacteria; c__Deltaproteobacteria; o__Syntrophobacterales; f__Syntrophaceae; g__; s__	d__Bacteria; p__Desulfobacterota; c__Desulfomonilia; o__UBA1062; f__UBA1062; g__UBA1062; s__		GCA_002448235.1_ASM244823v1_genomic.fna
GenBank/JSpeciesWS	Syntrophus aciditrophicus SB	65.12	11.08	328534	2965989	GCF_000013405.1	d__Bacteria; p__Proteobacteria; c__Deltaproteobacteria; o__Syntrophobacterales; f__Syntrophaceae; g__Syntrophus; s__Syntrophus aciditrophicus		yes	GCA_000013405.1_ASM1340v1_genomic.fna
JSpeciesWS	Syntrophobacter fumaroxidans MPOB	64.31	10.62	314882	2965989				yes	Syntrophobacter fumaroxidans MPOB
JSpeciesWS	Desulfatibacillum alkenivorans AK-01	63.95	13.14	389768	2965989					Desulfatibacillum alkenivorans AK-01
GenBank	Syntrophorhabdus aromaticivorans UI	63.5	9.16	271621	2965989	GCF_000512235.1	d__Bacteria; p__Proteobacteria; c__Deltaproteobacteria; o__Syntrophobacterales; f__Syntrophorhabdaceae; g__Syntrophorhabdus; s__Syntrophorhabdus aromaticivorans		yes	GCA_000512235.1_ASM51223v1_genomic.fna
GenBank	Smithella sp. ME-1	63.37	6.53	193744	2965989	GCA_000495415.1	d__Bacteria; p__Proteobacteria; c__Deltaproteobacteria; o__Syntrophobacterales; f__Syntrophaceae; g__Smithella; s__			GCA_000495415.1_Smith1.0_genomic.fna
JSpeciesWS	Smithella sp. D17	63.29	4.32	128096	2965989					Smithella sp. D17
JSpeciesWS	Desulfobacterium autotrophicum HRM2	63.23	9.71	288137	2965989					Desulfobacterium autotrophicum HRM2
JSpeciesWS	Desulfotignum phosphitoxidans DSM 13687	63.18	9.41	279101	2965989					Desulfotignum phosphitoxidans DSM 13687
JSpeciesWS	Desulfomonile tiedjei DSM 6799	62.68	8.18	242585	2965989					Desulfomonile tiedjei DSM 6799
JSpeciesWS	Syntrophothermus lipocalidus DSM 12680	62.02	4.39	130232	2965989					Syntrophothermus lipocalidus DSM 12680
GenBank	Syntrophomonas palmitatica JCM 14374	61.61	3.29	97440	2965989	GCF_001311885.1	d__Bacteria; p__Firmicutes; c__Clostridia; o__Clostridiales; f__Syntrophomonadaceae; g__Syntrophomonas; s__Syntrophomonas palmitatica		yes	GCA_001311885.1_ASM131188v1_genomic.fna
JSpeciesWS	Syntrophobotulus glycolicus DSM 8271	61.38	3.18	94324	2965989					Syntrophobotulus glycolicus DSM 8271
GenBank	Syntrophomonas zehnderi OL-4	61.27	2.92	86545	2965989	GCF_000983115.1	d__Bacteria; p__Firmicutes; c__Clostridia; o__Clostridiales; f__Syntrophomonadaceae; g__Syntrophomonas; s__Syntrophomonas zehnderi		yes	GCA_000983115.1_Syntrophomonas_Zehnderi_OL-4_genomic.fna
GenBank	Syntrophomonas wolfei	61.18	3.19	94540	2965989	GCA_002483685.1	d__Bacteria; p__Firmicutes; c__Clostridia; o__Clostridiales; f__Syntrophomonadaceae; g__Syntrophomonas; s__Syntrophomonas wolfei			GCA_002483685.1_ASM248368v1_genomic.fna
JSpeciesWS	Syntrophomonas wolfei subsp. wolfei str. Goettingen G311	60.68	3.12	92629	2965989				yes	Syntrophomonas wolfei subsp. wolfei str. Goettingen G311
